# Supplementary material for: A causal association between immune cells and hypertrophic cardiomyopathy: A bidirectional Mendelian randomization study
Source: Genes Dis. 2025 Jan 21;12(4):101539. doi: 10.1016/j.gendis.2025.101539 (PMC11994319; doi:10.1016/j.gendis.2025.101539)
Supplement: Multimedia component 3 [file mmc3.xls]

## Sheet: TabS2 SNPs basic information ta
	SNP	effect_allele.exposure	other_allele.exposure	effect_allele.outcome	other_allele.outcome	beta.exposure	beta.outcome	eaf.exposure	eaf.outcome	remove	palindromic	ambiguous	id.outcome	pos.outcome	pval.outcome	se.outcome	outcome	mr_keep.outcome	pval_origin.outcome	samplesize.exposure	pval.exposure	chr.exposure	pos.exposure	se.exposure	id.exposure	exposure	mr_keep.exposure	pval_origin.exposure	data_source.exposure	action	mr_keep	samplesize.outcome	EAOA
2045	rs114421150	A	C	A	C	915.9	2.37276	0.0003	0.000382436	FALSE	FALSE	FALSE	finngen_R9_I9_HYPERTROCARDMYOP	16985307	0.0571018	1.24716	Hypertrophic cardiomyopathy || id:finngen_R9_I9_HYPERTROCARDMYOP	TRUE	reported	3408	4.51024e-22	4	16986930	94.17	ebi-a-GCST90001698	|| id:ebi-a-GCST90001698	TRUE	reported	igd	2	TRUE	NA	A/C
4691	rs114421150	A	C	A	C	25	2.37276	0.0003	0.000382436	FALSE	FALSE	FALSE	finngen_R9_I9_HYPERTROCARDMYOP	16985307	0.0571018	1.24716	Hypertrophic cardiomyopathy || id:finngen_R9_I9_HYPERTROCARDMYOP	TRUE	reported	3425	9.99793e-10	4	16986930	4.08	ebi-a-GCST90001700	|| id:ebi-a-GCST90001700	TRUE	reported	igd	2	TRUE	NA	A/C
69	rs10499824	T	C	T	C	0.439	1.95728	0.0168	0.000967256	FALSE	FALSE	FALSE	finngen_R9_I9_HYPERTROCARDMYOP	75541772	0.0112016	0.771694	Hypertrophic cardiomyopathy || id:finngen_R9_I9_HYPERTROCARDMYOP	TRUE	reported	3579	6.22601e-06	7	75171091	0.09702	ebi-a-GCST90001996	|| id:ebi-a-GCST90001996	TRUE	reported	igd	2	TRUE	NA	T/C
1286	rs74827547	G	T	G	T	128.6	1.94446	0.0021	0.000458861	FALSE	FALSE	FALSE	finngen_R9_I9_HYPERTROCARDMYOP	54388136	0.0496158	0.990424	Hypertrophic cardiomyopathy || id:finngen_R9_I9_HYPERTROCARDMYOP	TRUE	reported	3408	7.86593e-06	1	54853809	28.74	ebi-a-GCST90001695	|| id:ebi-a-GCST90001695	TRUE	reported	igd	2	TRUE	NA	G/T
12547	rs117690070	T	A	T	A	0.516	1.71329	0.015	0.000960817	FALSE	TRUE	FALSE	finngen_R9_I9_HYPERTROCARDMYOP	11450417	0.033495	0.805836	Hypertrophic cardiomyopathy || id:finngen_R9_I9_HYPERTROCARDMYOP	TRUE	reported	3435	6.56901e-07	18	11450416	0.1036	ebi-a-GCST90001939	|| id:ebi-a-GCST90001939	TRUE	reported	igd	2	TRUE	NA	T/A
6062	rs143928375	A	G	A	G	-0.3543	1.71021	0.0327	0.000479878	FALSE	FALSE	FALSE	finngen_R9_I9_HYPERTROCARDMYOP	88482297	0.00192473	0.551396	Hypertrophic cardiomyopathy || id:finngen_R9_I9_HYPERTROCARDMYOP	TRUE	reported	2920	6.71893e-06	10	90242054	0.07855	ebi-a-GCST90002070	|| id:ebi-a-GCST90002070	TRUE	reported	igd	2	TRUE	NA	A/G
7847	rs137911637	G	A	G	A	0.3331	1.64675	0.032	0.000976107	FALSE	FALSE	FALSE	finngen_R9_I9_HYPERTROCARDMYOP	25016492	0.036691	0.788225	Hypertrophic cardiomyopathy || id:finngen_R9_I9_HYPERTROCARDMYOP	TRUE	reported	3645	6.02102e-06	10	25305421	0.0735	ebi-a-GCST90001705	|| id:ebi-a-GCST90001705	TRUE	reported	igd	2	TRUE	NA	G/A
2970	rs139758246	C	T	C	T	-0.6514	1.59621	0.0152	0.000598234	FALSE	FALSE	FALSE	finngen_R9_I9_HYPERTROCARDMYOP	1177020	0.0911738	0.944933	Hypertrophic cardiomyopathy || id:finngen_R9_I9_HYPERTROCARDMYOP	TRUE	reported	1837	5.188e-06	16	1227020	0.1425	ebi-a-GCST90001706	|| id:ebi-a-GCST90001706	TRUE	reported	igd	2	TRUE	NA	C/T
10757	rs138030758	T	C	T	C	0.7724	1.56631	0.0064	0.000374412	FALSE	FALSE	FALSE	finngen_R9_I9_HYPERTROCARDMYOP	7750823	0.0210858	0.6791	Hypertrophic cardiomyopathy || id:finngen_R9_I9_HYPERTROCARDMYOP	TRUE	reported	3112	3.54397e-06	20	7731470	0.1663	ebi-a-GCST90001913	|| id:ebi-a-GCST90001913	TRUE	reported	igd	2	TRUE	NA	T/C
2296	rs146314225	C	A	C	A	225.4	1.48937	0.0018	0.000527594	FALSE	FALSE	FALSE	finngen_R9_I9_HYPERTROCARDMYOP	142089851	0.103986	0.916065	Hypertrophic cardiomyopathy || id:finngen_R9_I9_HYPERTROCARDMYOP	TRUE	reported	3408	3.49197e-08	5	141469416	40.79	ebi-a-GCST90001698	|| id:ebi-a-GCST90001698	TRUE	reported	igd	2	TRUE	NA	C/A
12975	rs551529415	T	C	T	C	-0.5751	1.39305	0.01	0.00093888	FALSE	FALSE	FALSE	finngen_R9_I9_HYPERTROCARDMYOP	1157331	0.0645669	0.753711	Hypertrophic cardiomyopathy || id:finngen_R9_I9_HYPERTROCARDMYOP	TRUE	reported	3656	3.62001e-06	19	1157330	0.124	ebi-a-GCST90001436	|| id:ebi-a-GCST90001436	TRUE	reported	igd	2	TRUE	NA	T/C
8446	rs117517136	G	A	G	A	0.9896	1.24028	0.003	0.00186051	FALSE	FALSE	FALSE	finngen_R9_I9_HYPERTROCARDMYOP	87535887	0.0138503	0.503951	Hypertrophic cardiomyopathy || id:finngen_R9_I9_HYPERTROCARDMYOP	TRUE	reported	3657	9.69505e-06	8	88548115	0.2234	ebi-a-GCST90001739	|| id:ebi-a-GCST90001739	TRUE	reported	igd	2	TRUE	NA	G/A
6123	rs77806002	G	A	G	A	1.199	1.22499	0.0016	0.00162388	FALSE	FALSE	FALSE	finngen_R9_I9_HYPERTROCARDMYOP	127865941	0.0249035	0.546163	Hypertrophic cardiomyopathy || id:finngen_R9_I9_HYPERTROCARDMYOP	TRUE	reported	3427	5.57301e-06	11	127735836	0.2636	ebi-a-GCST90001561	|| id:ebi-a-GCST90001561	TRUE	reported	igd	2	TRUE	NA	G/A
10930	rs77806002	G	A	G	A	1.346	1.22499	0.0016	0.00162388	FALSE	FALSE	FALSE	finngen_R9_I9_HYPERTROCARDMYOP	127865941	0.0249035	0.546163	Hypertrophic cardiomyopathy || id:finngen_R9_I9_HYPERTROCARDMYOP	TRUE	reported	3427	8.67002e-07	11	127735836	0.2731	ebi-a-GCST90001562	|| id:ebi-a-GCST90001562	TRUE	reported	igd	2	TRUE	NA	G/A
2885	rs115469709	T	G	T	G	1.132	1.22122	0.0033	0.00111111	FALSE	FALSE	FALSE	finngen_R9_I9_HYPERTROCARDMYOP	63912698	0.0695921	0.673011	Hypertrophic cardiomyopathy || id:finngen_R9_I9_HYPERTROCARDMYOP	TRUE	reported	2850	5.26102e-06	4	64778416	0.2482	ebi-a-GCST90002040	|| id:ebi-a-GCST90002040	TRUE	reported	igd	2	TRUE	NA	T/G
1018	rs112028149	T	C	T	C	105.2	1.2066	0.0035	0.00139257	FALSE	FALSE	FALSE	finngen_R9_I9_HYPERTROCARDMYOP	59910192	0.0513098	0.619125	Hypertrophic cardiomyopathy || id:finngen_R9_I9_HYPERTROCARDMYOP	TRUE	reported	3408	1.69699e-06	4	60775910	21.94	ebi-a-GCST90001695	|| id:ebi-a-GCST90001695	TRUE	reported	igd	2	TRUE	NA	T/C
16030	rs141107540	T	C	T	C	0.2109	1.20434	0.0777	0.00176094	FALSE	FALSE	FALSE	finngen_R9_I9_HYPERTROCARDMYOP	108386059	0.00127394	0.373812	Hypertrophic cardiomyopathy || id:finngen_R9_I9_HYPERTROCARDMYOP	TRUE	reported	3656	6.71305e-06	13	109038407	0.04678	ebi-a-GCST90001439	|| id:ebi-a-GCST90001439	TRUE	reported	igd	2	TRUE	NA	T/C
614	rs28572463	C	G	C	G	0.2569	1.15902	0.1081	0.000877381	FALSE	TRUE	FALSE	finngen_R9_I9_HYPERTROCARDMYOP	31242077	0.11532	0.736011	Hypertrophic cardiomyopathy || id:finngen_R9_I9_HYPERTROCARDMYOP	TRUE	reported	3657	6.22702e-08	6	31209854	0.04736	ebi-a-GCST90001760	|| id:ebi-a-GCST90001760	TRUE	reported	igd	2	TRUE	NA	C/G
11508	rs28572463	C	G	C	G	0.2629	1.15902	0.1081	0.000877381	FALSE	TRUE	FALSE	finngen_R9_I9_HYPERTROCARDMYOP	31242077	0.11532	0.736011	Hypertrophic cardiomyopathy || id:finngen_R9_I9_HYPERTROCARDMYOP	TRUE	reported	3657	2.979e-08	6	31209854	0.04733	ebi-a-GCST90001758	|| id:ebi-a-GCST90001758	TRUE	reported	igd	2	TRUE	NA	C/G
15054	rs28572463	C	G	C	G	0.2436	1.15902	0.1081	0.000877381	FALSE	TRUE	FALSE	finngen_R9_I9_HYPERTROCARDMYOP	31242077	0.11532	0.736011	Hypertrophic cardiomyopathy || id:finngen_R9_I9_HYPERTROCARDMYOP	TRUE	reported	3657	2.89501e-07	6	31209854	0.0474	ebi-a-GCST90001746	|| id:ebi-a-GCST90001746	TRUE	reported	igd	2	TRUE	NA	C/G
3133	rs148031710	C	T	C	T	0.2974	1.15603	0.1078	0.000876186	FALSE	FALSE	FALSE	finngen_R9_I9_HYPERTROCARDMYOP	31181096	0.116656	0.736809	Hypertrophic cardiomyopathy || id:finngen_R9_I9_HYPERTROCARDMYOP	TRUE	reported	3113	1.91399e-09	6	31148873	0.04937	ebi-a-GCST90002081	|| id:ebi-a-GCST90002081	TRUE	reported	igd	2	TRUE	NA	C/T
11230	rs148031710	C	T	C	T	-0.2454	1.15603	0.1083	0.000876186	FALSE	FALSE	FALSE	finngen_R9_I9_HYPERTROCARDMYOP	31181096	0.116656	0.736809	Hypertrophic cardiomyopathy || id:finngen_R9_I9_HYPERTROCARDMYOP	TRUE	reported	3427	1.45301e-06	6	31148873	0.05086	ebi-a-GCST90001541	|| id:ebi-a-GCST90001541	TRUE	reported	igd	2	TRUE	NA	C/T
2215	rs139819048	C	T	C	T	143.3	1.13251	0.0045	0.000902655	FALSE	FALSE	FALSE	finngen_R9_I9_HYPERTROCARDMYOP	66894837	0.124274	0.736797	Hypertrophic cardiomyopathy || id:finngen_R9_I9_HYPERTROCARDMYOP	TRUE	reported	3408	5.05103e-08	4	67760555	26.23	ebi-a-GCST90001698	|| id:ebi-a-GCST90001698	TRUE	reported	igd	2	TRUE	NA	C/T
974	rs188107682	A	G	A	G	-0.4965	1.1164	0.0162	0.00180379	FALSE	FALSE	FALSE	finngen_R9_I9_HYPERTROCARDMYOP	170635955	0.00454548	0.393433	Hypertrophic cardiomyopathy || id:finngen_R9_I9_HYPERTROCARDMYOP	TRUE	reported	3113	5.74196e-06	5	170062959	0.1093	ebi-a-GCST90002076	|| id:ebi-a-GCST90002076	TRUE	reported	igd	2	TRUE	NA	A/G
7519	rs76420648	A	G	A	G	-0.3221	1.09823	0.0364	0.00120981	FALSE	FALSE	FALSE	finngen_R9_I9_HYPERTROCARDMYOP	24730769	0.0879549	0.643636	Hypertrophic cardiomyopathy || id:finngen_R9_I9_HYPERTROCARDMYOP	TRUE	reported	3437	3.70297e-06	8	24588282	0.0695	ebi-a-GCST90001511	|| id:ebi-a-GCST90001511	TRUE	reported	igd	2	TRUE	NA	A/G
1014	rs111731860	T	C	T	C	36.01	0.981374	0.0296	0.000878763	FALSE	FALSE	FALSE	finngen_R9_I9_HYPERTROCARDMYOP	175694765	0.230206	0.817929	Hypertrophic cardiomyopathy || id:finngen_R9_I9_HYPERTROCARDMYOP	TRUE	reported	3408	4.51305e-06	5	175121768	7.839	ebi-a-GCST90001695	|| id:ebi-a-GCST90001695	TRUE	reported	igd	2	TRUE	NA	T/C
2184	rs138152896	G	A	G	A	244	0.960427	0.0021	0.000502242	FALSE	FALSE	FALSE	finngen_R9_I9_HYPERTROCARDMYOP	40319640	0.34107	1.0088	Hypertrophic cardiomyopathy || id:finngen_R9_I9_HYPERTROCARDMYOP	TRUE	reported	3408	4.30031e-11	2	40546780	36.89	ebi-a-GCST90001698	|| id:ebi-a-GCST90001698	TRUE	reported	igd	2	TRUE	NA	G/A
16288	rs145412732	G	A	G	A	0.9686	0.959574	0.0035	0.000792589	FALSE	FALSE	FALSE	finngen_R9_I9_HYPERTROCARDMYOP	118246973	0.238448	0.813975	Hypertrophic cardiomyopathy || id:finngen_R9_I9_HYPERTROCARDMYOP	TRUE	reported	3112	9.96093e-06	4	119168128	0.2189	ebi-a-GCST90002028	|| id:ebi-a-GCST90002028	TRUE	reported	igd	2	TRUE	NA	G/A
14879	rs138199636	T	C	T	C	1.149	0.928759	0.0036	0.000867605	FALSE	FALSE	FALSE	finngen_R9_I9_HYPERTROCARDMYOP	37423199	0.250862	0.808841	Hypertrophic cardiomyopathy || id:finngen_R9_I9_HYPERTROCARDMYOP	TRUE	reported	2650	1.448e-06	11	37444749	0.2378	ebi-a-GCST90001901	|| id:ebi-a-GCST90001901	TRUE	reported	igd	2	TRUE	NA	T/C
6727	rs147431504	G	C	G	C	0.9423	0.9043	0.0038	0.000509845	FALSE	TRUE	FALSE	finngen_R9_I9_HYPERTROCARDMYOP	2489627	0.36369	0.995535	Hypertrophic cardiomyopathy || id:finngen_R9_I9_HYPERTROCARDMYOP	TRUE	reported	3387	3.642e-06	20	2470273	0.2032	ebi-a-GCST90001458	|| id:ebi-a-GCST90001458	TRUE	reported	igd	2	TRUE	NA	G/C
15602	rs147431504	G	C	G	C	0.9392	0.9043	0.0039	0.000509845	FALSE	TRUE	FALSE	finngen_R9_I9_HYPERTROCARDMYOP	2489627	0.36369	0.995535	Hypertrophic cardiomyopathy || id:finngen_R9_I9_HYPERTROCARDMYOP	TRUE	reported	3374	2.78298e-06	20	2470273	0.2001	ebi-a-GCST90001461	|| id:ebi-a-GCST90001461	TRUE	reported	igd	2	TRUE	NA	G/C
2010	rs111777292	T	C	T	C	126.7	0.904135	0.0051	0.00562145	FALSE	FALSE	FALSE	finngen_R9_I9_HYPERTROCARDMYOP	192998579	0.0188573	0.385011	Hypertrophic cardiomyopathy || id:finngen_R9_I9_HYPERTROCARDMYOP	TRUE	reported	3408	1.706e-06	3	192716368	26.42	ebi-a-GCST90001698	|| id:ebi-a-GCST90001698	TRUE	reported	igd	2	TRUE	NA	T/C
6778	rs62400929	G	A	G	A	0.307	0.901776	0.1087	0.000841364	FALSE	FALSE	FALSE	finngen_R9_I9_HYPERTROCARDMYOP	31191769	0.232141	0.754711	Hypertrophic cardiomyopathy || id:finngen_R9_I9_HYPERTROCARDMYOP	TRUE	reported	3427	1.37199e-10	6	31159546	0.04769	ebi-a-GCST90001546	|| id:ebi-a-GCST90001546	TRUE	reported	igd	2	TRUE	NA	G/A
6801	rs62400929	G	A	G	A	0.3169	0.901776	0.1087	0.000841364	FALSE	FALSE	FALSE	finngen_R9_I9_HYPERTROCARDMYOP	31191769	0.232141	0.754711	Hypertrophic cardiomyopathy || id:finngen_R9_I9_HYPERTROCARDMYOP	TRUE	reported	3427	2.55094e-11	6	31159546	0.04734	ebi-a-GCST90001547	|| id:ebi-a-GCST90001547	TRUE	reported	igd	2	TRUE	NA	G/A
10891	rs145139270	C	T	C	T	0.378	0.888631	0.0234	0.00202613	FALSE	FALSE	FALSE	finngen_R9_I9_HYPERTROCARDMYOP	100301124	0.0951218	0.53244	Hypertrophic cardiomyopathy || id:finngen_R9_I9_HYPERTROCARDMYOP	TRUE	reported	3435	9.35104e-06	15	100841329	0.08516	ebi-a-GCST90001940	|| id:ebi-a-GCST90001940	TRUE	reported	igd	2	TRUE	NA	C/T
6068	rs442391	T	C	T	C	0.2888	0.884237	0.0825	0.00277267	FALSE	FALSE	FALSE	finngen_R9_I9_HYPERTROCARDMYOP	31713512	0.0330476	0.414842	Hypertrophic cardiomyopathy || id:finngen_R9_I9_HYPERTROCARDMYOP	TRUE	reported	2920	1.14599e-07	6	31681289	0.05434	ebi-a-GCST90002070	|| id:ebi-a-GCST90002070	TRUE	reported	igd	2	TRUE	NA	T/C
13641	rs78823993	A	G	A	G	1.512	0.882302	0.0015	0.00155092	FALSE	FALSE	FALSE	finngen_R9_I9_HYPERTROCARDMYOP	38402690	0.141813	0.600584	Hypertrophic cardiomyopathy || id:finngen_R9_I9_HYPERTROCARDMYOP	TRUE	reported	3621	8.25905e-07	1	38868362	0.3063	ebi-a-GCST90001982	|| id:ebi-a-GCST90001982	TRUE	reported	igd	2	TRUE	NA	A/G
12175	rs114737782	A	T	A	T	0.7388	0.876257	0.0053	0.00248604	FALSE	TRUE	FALSE	finngen_R9_I9_HYPERTROCARDMYOP	176105094	0.0127116	0.351664	Hypertrophic cardiomyopathy || id:finngen_R9_I9_HYPERTROCARDMYOP	TRUE	reported	3658	7.19002e-06	4	177026245	0.1644	ebi-a-GCST90001794	|| id:ebi-a-GCST90001794	TRUE	reported	igd	2	TRUE	NA	A/T
16174	rs146780525	T	C	T	C	-0.3063	0.872994	0.0469	0.00367688	FALSE	FALSE	FALSE	finngen_R9_I9_HYPERTROCARDMYOP	26453536	0.0195187	0.373797	Hypertrophic cardiomyopathy || id:finngen_R9_I9_HYPERTROCARDMYOP	TRUE	reported	2912	3.11702e-06	1	26780027	0.06557	ebi-a-GCST90001841	|| id:ebi-a-GCST90001841	TRUE	reported	igd	2	TRUE	NA	T/C
6109	rs140764369	A	G	A	G	0.2369	0.845109	0.0463	0.00530833	FALSE	FALSE	FALSE	finngen_R9_I9_HYPERTROCARDMYOP	121649743	0.000376539	0.237657	Hypertrophic cardiomyopathy || id:finngen_R9_I9_HYPERTROCARDMYOP	TRUE	reported	3427	3.81698e-06	5	120985438	0.05118	ebi-a-GCST90001561	|| id:ebi-a-GCST90001561	TRUE	reported	igd	2	TRUE	NA	A/G
14260	rs79792171	A	G	A	G	-1.02	0.843553	0.0031	0.000706435	FALSE	FALSE	FALSE	finngen_R9_I9_HYPERTROCARDMYOP	124275348	0.34113	0.886146	Hypertrophic cardiomyopathy || id:finngen_R9_I9_HYPERTROCARDMYOP	TRUE	reported	2872	8.09096e-06	6	124596494	0.2282	ebi-a-GCST90002088	|| id:ebi-a-GCST90002088	TRUE	reported	igd	2	TRUE	NA	A/G
3857	rs144845257	A	T	A	T	0.3677	0.82036	0.0232	0.00171194	FALSE	TRUE	FALSE	finngen_R9_I9_HYPERTROCARDMYOP	226162028	0.155572	0.577669	Hypertrophic cardiomyopathy || id:finngen_R9_I9_HYPERTROCARDMYOP	TRUE	reported	3618	6.96194e-06	2	227026744	0.08169	ebi-a-GCST90001992	|| id:ebi-a-GCST90001992	TRUE	reported	igd	2	TRUE	NA	A/T
2027	rs113007178	A	T	A	T	289.8	0.81518	0.0018	0.00118197	FALSE	TRUE	FALSE	finngen_R9_I9_HYPERTROCARDMYOP	40340420	0.188079	0.619304	Hypertrophic cardiomyopathy || id:finngen_R9_I9_HYPERTROCARDMYOP	TRUE	reported	3408	3.67282e-12	13	40914557	41.55	ebi-a-GCST90001698	|| id:ebi-a-GCST90001698	TRUE	reported	igd	2	TRUE	NA	A/T
4686	rs113007178	A	T	A	T	7.787	0.81518	0.0018	0.00118197	FALSE	TRUE	FALSE	finngen_R9_I9_HYPERTROCARDMYOP	40340420	0.188079	0.619304	Hypertrophic cardiomyopathy || id:finngen_R9_I9_HYPERTROCARDMYOP	TRUE	reported	3425	8.73193e-06	13	40914557	1.749	ebi-a-GCST90001700	|| id:ebi-a-GCST90001700	TRUE	reported	igd	2	TRUE	NA	A/T
11396	rs182834114	G	A	G	A	-0.3144	0.814512	0.0349	0.00175975	FALSE	FALSE	FALSE	finngen_R9_I9_HYPERTROCARDMYOP	9464167	0.122157	0.526925	Hypertrophic cardiomyopathy || id:finngen_R9_I9_HYPERTROCARDMYOP	TRUE	reported	3580	4.09496e-06	16	9558024	0.06814	ebi-a-GCST90001648	|| id:ebi-a-GCST90001648	TRUE	reported	igd	2	TRUE	NA	G/A
6770	rs140464654	G	A	G	A	-0.7003	0.812124	0.0066	0.00387691	FALSE	FALSE	FALSE	finngen_R9_I9_HYPERTROCARDMYOP	40981163	0.0258095	0.364334	Hypertrophic cardiomyopathy || id:finngen_R9_I9_HYPERTROCARDMYOP	TRUE	reported	3427	5.01003e-06	12	41374965	0.1532	ebi-a-GCST90001546	|| id:ebi-a-GCST90001546	TRUE	reported	igd	2	TRUE	NA	G/A
6791	rs140464654	G	A	G	A	-0.6778	0.812124	0.0066	0.00387691	FALSE	FALSE	FALSE	finngen_R9_I9_HYPERTROCARDMYOP	40981163	0.0258095	0.364334	Hypertrophic cardiomyopathy || id:finngen_R9_I9_HYPERTROCARDMYOP	TRUE	reported	3427	8.71806e-06	12	41374965	0.1522	ebi-a-GCST90001547	|| id:ebi-a-GCST90001547	TRUE	reported	igd	2	TRUE	NA	G/A
6101	rs114724825	C	T	C	T	12.37	0.78983	NA	0.00419101	FALSE	FALSE	FALSE	finngen_R9_I9_HYPERTROCARDMYOP	34118876	0.035912	0.376482	Hypertrophic cardiomyopathy || id:finngen_R9_I9_HYPERTROCARDMYOP	TRUE	reported	3427	9.86893e-06	5	34118981	2.794	ebi-a-GCST90001561	|| id:ebi-a-GCST90001561	TRUE	reported	igd	2	TRUE	NA	C/T
10901	rs114724825	C	T	C	T	14.67	0.78983	NA	0.00419101	FALSE	FALSE	FALSE	finngen_R9_I9_HYPERTROCARDMYOP	34118876	0.035912	0.376482	Hypertrophic cardiomyopathy || id:finngen_R9_I9_HYPERTROCARDMYOP	TRUE	reported	3427	4.18803e-07	5	34118981	2.894	ebi-a-GCST90001562	|| id:ebi-a-GCST90001562	TRUE	reported	igd	2	TRUE	NA	C/T
3992	rs148146302	C	G	C	G	-0.8012	0.787301	0.023	0.00373426	FALSE	TRUE	FALSE	finngen_R9_I9_HYPERTROCARDMYOP	69966418	0.0342752	0.371927	Hypertrophic cardiomyopathy || id:finngen_R9_I9_HYPERTROCARDMYOP	TRUE	reported	3112	1.64892e-20	12	70360198	0.08571	ebi-a-GCST90002074	|| id:ebi-a-GCST90002074	TRUE	reported	igd	2	TRUE	NA	C/G
7485	rs148146302	C	G	C	G	-0.8766	0.787301	0.0239	0.00373426	FALSE	TRUE	FALSE	finngen_R9_I9_HYPERTROCARDMYOP	69966418	0.0342752	0.371927	Hypertrophic cardiomyopathy || id:finngen_R9_I9_HYPERTROCARDMYOP	TRUE	reported	2850	3.80014e-23	12	70360198	0.08769	ebi-a-GCST90002073	|| id:ebi-a-GCST90002073	TRUE	reported	igd	2	TRUE	NA	C/G
11681	rs62488624	T	C	T	C	-4.689	0.787245	0.0001	0.00358856	FALSE	FALSE	FALSE	finngen_R9_I9_HYPERTROCARDMYOP	37045607	0.00581487	0.285436	Hypertrophic cardiomyopathy || id:finngen_R9_I9_HYPERTROCARDMYOP	TRUE	reported	3408	7.61097e-06	8	36903125	1.046	ebi-a-GCST90001669	|| id:ebi-a-GCST90001669	TRUE	reported	igd	2	TRUE	NA	T/C
15065	rs77121649	T	C	T	C	0.2352	0.772954	0.1047	0.00474481	FALSE	FALSE	FALSE	finngen_R9_I9_HYPERTROCARDMYOP	31844363	0.00194863	0.249505	Hypertrophic cardiomyopathy || id:finngen_R9_I9_HYPERTROCARDMYOP	TRUE	reported	3657	6.34103e-07	6	31812140	0.04714	ebi-a-GCST90001746	|| id:ebi-a-GCST90001746	TRUE	reported	igd	2	TRUE	NA	T/C
16045	rs147937648	T	C	T	C	-0.7403	0.770353	0.0059	0.00430527	FALSE	FALSE	FALSE	finngen_R9_I9_HYPERTROCARDMYOP	81614992	0.00254648	0.255273	Hypertrophic cardiomyopathy || id:finngen_R9_I9_HYPERTROCARDMYOP	TRUE	reported	3657	3.01703e-06	12	82008771	0.1583	ebi-a-GCST90001443	|| id:ebi-a-GCST90001443	TRUE	reported	igd	2	TRUE	NA	T/C
15932	rs144665636	C	T	C	T	-3.305	0.768309	0.0003	0.00494197	FALSE	FALSE	FALSE	finngen_R9_I9_HYPERTROCARDMYOP	50494396	0.0177795	0.324156	Hypertrophic cardiomyopathy || id:finngen_R9_I9_HYPERTROCARDMYOP	TRUE	reported	2920	6.13804e-06	8	51406956	0.7295	ebi-a-GCST90001887	|| id:ebi-a-GCST90001887	TRUE	reported	igd	2	TRUE	NA	C/T
16061	rs142856632	T	G	T	G	0.3674	0.765329	0.0239	0.00278938	FALSE	FALSE	FALSE	finngen_R9_I9_HYPERTROCARDMYOP	150920812	0.0861014	0.44591	Hypertrophic cardiomyopathy || id:finngen_R9_I9_HYPERTROCARDMYOP	TRUE	reported	3621	5.745e-06	5	150300374	0.08089	ebi-a-GCST90001984	|| id:ebi-a-GCST90001984	TRUE	reported	igd	2	TRUE	NA	T/G
2294	rs146217030	C	T	C	T	143.9	0.764047	0.005	0.00301981	FALSE	FALSE	FALSE	finngen_R9_I9_HYPERTROCARDMYOP	41116566	0.0665917	0.416506	Hypertrophic cardiomyopathy || id:finngen_R9_I9_HYPERTROCARDMYOP	TRUE	reported	3408	3.78399e-08	2	41343706	26.11	ebi-a-GCST90001698	|| id:ebi-a-GCST90001698	TRUE	reported	igd	2	TRUE	NA	C/T
730	rs114437347	C	G	C	G	3.498	0.75981	0.0003	0.00394447	FALSE	TRUE	FALSE	finngen_R9_I9_HYPERTROCARDMYOP	86046467	0.0337388	0.357864	Hypertrophic cardiomyopathy || id:finngen_R9_I9_HYPERTROCARDMYOP	TRUE	reported	3408	2.30102e-06	4	86967620	0.739	ebi-a-GCST90001666	|| id:ebi-a-GCST90001666	TRUE	reported	igd	2	TRUE	NA	C/G
5299	rs114437347	C	G	C	G	-3.936	0.75981	0.0003	0.00394447	FALSE	TRUE	FALSE	finngen_R9_I9_HYPERTROCARDMYOP	86046467	0.0337388	0.357864	Hypertrophic cardiomyopathy || id:finngen_R9_I9_HYPERTROCARDMYOP	TRUE	reported	3405	3.15297e-06	4	86967620	0.8431	ebi-a-GCST90001492	|| id:ebi-a-GCST90001492	TRUE	reported	igd	2	TRUE	NA	C/G
7285	rs114437347	C	G	C	G	-3.842	0.75981	0.0003	0.00394447	FALSE	TRUE	FALSE	finngen_R9_I9_HYPERTROCARDMYOP	86046467	0.0337388	0.357864	Hypertrophic cardiomyopathy || id:finngen_R9_I9_HYPERTROCARDMYOP	TRUE	reported	3437	2.46099e-06	4	86967620	0.8142	ebi-a-GCST90001494	|| id:ebi-a-GCST90001494	TRUE	reported	igd	2	TRUE	NA	C/G
9019	rs114437347	C	G	C	G	3.89	0.75981	0.0003	0.00394447	FALSE	TRUE	FALSE	finngen_R9_I9_HYPERTROCARDMYOP	86046467	0.0337388	0.357864	Hypertrophic cardiomyopathy || id:finngen_R9_I9_HYPERTROCARDMYOP	TRUE	reported	3437	4.33202e-06	4	86967620	0.8453	ebi-a-GCST90001508	|| id:ebi-a-GCST90001508	TRUE	reported	igd	2	TRUE	NA	C/G
9050	rs114437347	C	G	C	G	3.798	0.75981	0.0003	0.00394447	FALSE	TRUE	FALSE	finngen_R9_I9_HYPERTROCARDMYOP	86046467	0.0337388	0.357864	Hypertrophic cardiomyopathy || id:finngen_R9_I9_HYPERTROCARDMYOP	TRUE	reported	3437	7.18704e-06	4	86967620	0.8449	ebi-a-GCST90001509	|| id:ebi-a-GCST90001509	TRUE	reported	igd	2	TRUE	NA	C/G
9076	rs114437347	C	G	C	G	-3.873	0.75981	0.0003	0.00394447	FALSE	TRUE	FALSE	finngen_R9_I9_HYPERTROCARDMYOP	86046467	0.0337388	0.357864	Hypertrophic cardiomyopathy || id:finngen_R9_I9_HYPERTROCARDMYOP	TRUE	reported	3405	4.46797e-06	4	86967620	0.8428	ebi-a-GCST90001501	|| id:ebi-a-GCST90001501	TRUE	reported	igd	2	TRUE	NA	C/G
9342	rs114437347	C	G	C	G	-3.73	0.75981	0.0003	0.00394447	FALSE	TRUE	FALSE	finngen_R9_I9_HYPERTROCARDMYOP	86046467	0.0337388	0.357864	Hypertrophic cardiomyopathy || id:finngen_R9_I9_HYPERTROCARDMYOP	TRUE	reported	3437	4.23097e-06	4	86967620	0.8097	ebi-a-GCST90001503	|| id:ebi-a-GCST90001503	TRUE	reported	igd	2	TRUE	NA	C/G
13026	rs114437347	C	G	C	G	3.727	0.75981	0.0003	0.00394447	FALSE	TRUE	FALSE	finngen_R9_I9_HYPERTROCARDMYOP	86046467	0.0337388	0.357864	Hypertrophic cardiomyopathy || id:finngen_R9_I9_HYPERTROCARDMYOP	TRUE	reported	3440	1.26e-06	4	86967620	0.7678	ebi-a-GCST90001664	|| id:ebi-a-GCST90001664	TRUE	reported	igd	2	TRUE	NA	C/G
14532	rs114437347	C	G	C	G	3.787	0.75981	0.0003	0.00394447	FALSE	TRUE	FALSE	finngen_R9_I9_HYPERTROCARDMYOP	86046467	0.0337388	0.357864	Hypertrophic cardiomyopathy || id:finngen_R9_I9_HYPERTROCARDMYOP	TRUE	reported	3440	4.80596e-06	4	86967620	0.8267	ebi-a-GCST90001665	|| id:ebi-a-GCST90001665	TRUE	reported	igd	2	TRUE	NA	C/G
4908	rs72779216	C	A	C	A	-0.5474	0.758122	0.0102	0.00406316	FALSE	FALSE	FALSE	finngen_R9_I9_HYPERTROCARDMYOP	1350282	0.0262277	0.341063	Hypertrophic cardiomyopathy || id:finngen_R9_I9_HYPERTROCARDMYOP	TRUE	reported	3629	7.60501e-06	16	1400283	0.1221	ebi-a-GCST90001993	|| id:ebi-a-GCST90001993	TRUE	reported	igd	2	TRUE	NA	C/A
2375	rs17476188	T	C	T	C	101.3	0.757548	0.0081	0.00500429	FALSE	FALSE	FALSE	finngen_R9_I9_HYPERTROCARDMYOP	164189959	0.00141023	0.237286	Hypertrophic cardiomyopathy || id:finngen_R9_I9_HYPERTROCARDMYOP	TRUE	reported	3408	5.01499e-07	4	165111111	20.12	ebi-a-GCST90001698	|| id:ebi-a-GCST90001698	TRUE	reported	igd	2	TRUE	NA	T/C
12505	rs142519862	G	T	G	T	-3.293	0.753656	0.0003	0.00451297	FALSE	FALSE	FALSE	finngen_R9_I9_HYPERTROCARDMYOP	50535382	0.0244174	0.334884	Hypertrophic cardiomyopathy || id:finngen_R9_I9_HYPERTROCARDMYOP	TRUE	reported	2920	5.70296e-06	8	51447942	0.7245	ebi-a-GCST90001889	|| id:ebi-a-GCST90001889	TRUE	reported	igd	2	TRUE	NA	G/T
11279	rs141211110	T	C	T	C	0.7689	0.752541	0.0051	0.00401277	FALSE	FALSE	FALSE	finngen_R9_I9_HYPERTROCARDMYOP	61084743	0.0473151	0.379407	Hypertrophic cardiomyopathy || id:finngen_R9_I9_HYPERTROCARDMYOP	TRUE	reported	3657	7.13001e-06	16	61118647	0.171	ebi-a-GCST90001745	|| id:ebi-a-GCST90001745	TRUE	reported	igd	2	TRUE	NA	T/C
9660	rs111359007	A	T	A	T	-0.2802	0.750432	0.1015	0.00476905	FALSE	TRUE	FALSE	finngen_R9_I9_HYPERTROCARDMYOP	31793424	0.00252191	0.24843	Hypertrophic cardiomyopathy || id:finngen_R9_I9_HYPERTROCARDMYOP	TRUE	reported	2915	5.34195e-09	6	31761201	0.04787	ebi-a-GCST90002121	|| id:ebi-a-GCST90002121	TRUE	reported	igd	2	TRUE	NA	A/T
2134	rs117822024	C	T	C	T	141	0.734415	0.0079	0.00471582	FALSE	FALSE	FALSE	finngen_R9_I9_HYPERTROCARDMYOP	85636891	0.0240359	0.325459	Hypertrophic cardiomyopathy || id:finngen_R9_I9_HYPERTROCARDMYOP	TRUE	reported	3408	3.50187e-12	6	86346609	20.2	ebi-a-GCST90001698	|| id:ebi-a-GCST90001698	TRUE	reported	igd	2	TRUE	NA	C/T
16352	rs189504940	A	T	A	T	0.5304	0.722974	0.0118	0.00142494	FALSE	TRUE	FALSE	finngen_R9_I9_HYPERTROCARDMYOP	87236199	0.202243	0.566955	Hypertrophic cardiomyopathy || id:finngen_R9_I9_HYPERTROCARDMYOP	TRUE	reported	3655	4.74996e-06	12	87629976	0.1157	ebi-a-GCST90001765	|| id:ebi-a-GCST90001765	TRUE	reported	igd	2	TRUE	NA	A/T
6783	rs9501598	G	A	G	A	0.2256	0.722651	0.098	0.00622701	FALSE	FALSE	FALSE	finngen_R9_I9_HYPERTROCARDMYOP	31886031	0.0100233	0.280639	Hypertrophic cardiomyopathy || id:finngen_R9_I9_HYPERTROCARDMYOP	TRUE	reported	3427	2.79402e-06	6	31853808	0.04806	ebi-a-GCST90001546	|| id:ebi-a-GCST90001546	TRUE	reported	igd	2	TRUE	NA	G/A
6808	rs9501598	G	A	G	A	0.2415	0.722651	0.098	0.00622701	FALSE	FALSE	FALSE	finngen_R9_I9_HYPERTROCARDMYOP	31886031	0.0100233	0.280639	Hypertrophic cardiomyopathy || id:finngen_R9_I9_HYPERTROCARDMYOP	TRUE	reported	3427	4.41001e-07	6	31853808	0.04772	ebi-a-GCST90001547	|| id:ebi-a-GCST90001547	TRUE	reported	igd	2	TRUE	NA	G/A
7462	rs150065473	T	C	T	C	0.5433	0.719489	0.0122	0.00211326	FALSE	FALSE	FALSE	finngen_R9_I9_HYPERTROCARDMYOP	158389699	0.153165	0.503688	Hypertrophic cardiomyopathy || id:finngen_R9_I9_HYPERTROCARDMYOP	TRUE	reported	3113	8.20692e-06	1	158359489	0.1216	ebi-a-GCST90001911	|| id:ebi-a-GCST90001911	TRUE	reported	igd	2	TRUE	NA	T/C
1758	rs10454715	C	T	C	T	-0.5927	0.718631	0.0092	0.00102484	FALSE	FALSE	FALSE	finngen_R9_I9_HYPERTROCARDMYOP	51470152	0.31392	0.713614	Hypertrophic cardiomyopathy || id:finngen_R9_I9_HYPERTROCARDMYOP	TRUE	reported	3629	7.20493e-06	18	48996522	0.1319	ebi-a-GCST90002002	|| id:ebi-a-GCST90002002	TRUE	reported	igd	2	TRUE	NA	C/T
3235	rs140090913	A	G	A	G	-1.154	0.713195	0.0028	0.00138616	FALSE	FALSE	FALSE	finngen_R9_I9_HYPERTROCARDMYOP	18727449	0.241507	0.608928	Hypertrophic cardiomyopathy || id:finngen_R9_I9_HYPERTROCARDMYOP	TRUE	reported	3410	2.174e-06	8	18584959	0.2432	ebi-a-GCST90001467	|| id:ebi-a-GCST90001467	TRUE	reported	igd	2	TRUE	NA	A/G
4497	rs140090913	A	G	A	G	-1.091	0.713195	0.0028	0.00138616	FALSE	FALSE	FALSE	finngen_R9_I9_HYPERTROCARDMYOP	18727449	0.241507	0.608928	Hypertrophic cardiomyopathy || id:finngen_R9_I9_HYPERTROCARDMYOP	TRUE	reported	3374	6.19498e-06	8	18584959	0.2411	ebi-a-GCST90001466	|| id:ebi-a-GCST90001466	TRUE	reported	igd	2	TRUE	NA	A/G
1832	rs76376526	T	C	T	C	0.4948	0.709163	0.0133	0.00119029	FALSE	FALSE	FALSE	finngen_R9_I9_HYPERTROCARDMYOP	108487511	0.283307	0.660965	Hypertrophic cardiomyopathy || id:finngen_R9_I9_HYPERTROCARDMYOP	TRUE	reported	3657	7.20593e-06	4	109408667	0.1101	ebi-a-GCST90001395	|| id:ebi-a-GCST90001395	TRUE	reported	igd	2	TRUE	NA	T/C
1775	rs12820360	A	T	A	T	-1.122	0.704671	0.0038	0.00372897	FALSE	TRUE	FALSE	finngen_R9_I9_HYPERTROCARDMYOP	81706020	0.0537292	0.365301	Hypertrophic cardiomyopathy || id:finngen_R9_I9_HYPERTROCARDMYOP	TRUE	reported	3060	1.495e-07	12	82099799	0.213	ebi-a-GCST90001921	|| id:ebi-a-GCST90001921	TRUE	reported	igd	2	TRUE	NA	A/T
2798	rs150857694	C	T	C	T	-0.2962	0.703156	0.0427	0.00149631	FALSE	FALSE	FALSE	finngen_R9_I9_HYPERTROCARDMYOP	76482514	0.189493	0.53591	Hypertrophic cardiomyopathy || id:finngen_R9_I9_HYPERTROCARDMYOP	TRUE	reported	2919	9.63407e-06	7	76111831	0.06682	ebi-a-GCST90001858	|| id:ebi-a-GCST90001858	TRUE	reported	igd	2	TRUE	NA	C/T
2862	rs79260068	A	C	A	C	0.8273	0.696129	0.0056	0.00357265	FALSE	FALSE	FALSE	finngen_R9_I9_HYPERTROCARDMYOP	11400999	0.0607925	0.371268	Hypertrophic cardiomyopathy || id:finngen_R9_I9_HYPERTROCARDMYOP	TRUE	reported	3060	3.83398e-06	17	11304316	0.1787	ebi-a-GCST90002086	|| id:ebi-a-GCST90002086	TRUE	reported	igd	2	TRUE	NA	A/C
2188	rs138259561	A	G	A	G	187	0.685928	0.0029	0.000775329	FALSE	FALSE	FALSE	finngen_R9_I9_HYPERTROCARDMYOP	76759077	0.40002	0.815043	Hypertrophic cardiomyopathy || id:finngen_R9_I9_HYPERTROCARDMYOP	TRUE	reported	3408	3.98098e-09	11	76470121	31.68	ebi-a-GCST90001698	|| id:ebi-a-GCST90001698	TRUE	reported	igd	2	TRUE	NA	A/G
15759	rs116894787	C	G	C	G	0.5376	0.684772	0.0111	0.000796513	FALSE	TRUE	FALSE	finngen_R9_I9_HYPERTROCARDMYOP	12198107	0.380974	0.781611	Hypertrophic cardiomyopathy || id:finngen_R9_I9_HYPERTROCARDMYOP	TRUE	reported	3374	3.18801e-06	10	12240106	0.1152	ebi-a-GCST90001470	|| id:ebi-a-GCST90001470	TRUE	reported	igd	2	TRUE	NA	C/G
15304	rs117377596	C	T	C	T	0.2749	0.682993	0.0408	0.00117967	FALSE	FALSE	FALSE	finngen_R9_I9_HYPERTROCARDMYOP	68733775	0.297001	0.654906	Hypertrophic cardiomyopathy || id:finngen_R9_I9_HYPERTROCARDMYOP	TRUE	reported	3590	8.25696e-06	6	69443667	0.06158	ebi-a-GCST90001994	|| id:ebi-a-GCST90001994	TRUE	reported	igd	2	TRUE	NA	C/T
2442	rs34265859	C	G	C	G	116.2	0.681917	0.0106	0.00331907	FALSE	TRUE	FALSE	finngen_R9_I9_HYPERTROCARDMYOP	25920469	0.0854949	0.396543	Hypertrophic cardiomyopathy || id:finngen_R9_I9_HYPERTROCARDMYOP	TRUE	reported	3408	1.24601e-10	16	25931790	18	ebi-a-GCST90001698	|| id:ebi-a-GCST90001698	TRUE	reported	igd	2	TRUE	NA	C/G
14965	rs72974727	C	T	C	T	-0.4354	0.681143	0.0194	0.00158549	FALSE	FALSE	FALSE	finngen_R9_I9_HYPERTROCARDMYOP	236123058	0.229161	0.566429	Hypertrophic cardiomyopathy || id:finngen_R9_I9_HYPERTROCARDMYOP	TRUE	reported	3113	6.08303e-06	2	237031702	0.09609	ebi-a-GCST90001919	|| id:ebi-a-GCST90001919	TRUE	reported	igd	2	TRUE	NA	C/T
6382	rs141436692	A	G	A	G	0.5836	0.673929	0.0114	0.0021589	FALSE	FALSE	FALSE	finngen_R9_I9_HYPERTROCARDMYOP	102481763	0.14833	0.46624	Hypertrophic cardiomyopathy || id:finngen_R9_I9_HYPERTROCARDMYOP	TRUE	reported	2850	5.75506e-06	14	102948100	0.1284	ebi-a-GCST90002017	|| id:ebi-a-GCST90002017	TRUE	reported	igd	2	TRUE	NA	A/G
7076	rs184496770	T	C	T	C	1.162	0.673201	0.0021	0.00124529	FALSE	FALSE	FALSE	finngen_R9_I9_HYPERTROCARDMYOP	123243342	0.302345	0.652695	Hypertrophic cardiomyopathy || id:finngen_R9_I9_HYPERTROCARDMYOP	TRUE	reported	3656	8.56091e-06	8	124255582	0.2608	ebi-a-GCST90001418	|| id:ebi-a-GCST90001418	TRUE	reported	igd	2	TRUE	NA	T/C
4295	rs75796463	C	T	C	T	0.4567	0.673077	0.0157	0.00273653	FALSE	FALSE	FALSE	finngen_R9_I9_HYPERTROCARDMYOP	104620237	0.118834	0.431546	Hypertrophic cardiomyopathy || id:finngen_R9_I9_HYPERTROCARDMYOP	TRUE	reported	3657	8.051e-06	14	105086574	0.1022	ebi-a-GCST90001819	|| id:ebi-a-GCST90001819	TRUE	reported	igd	2	TRUE	NA	C/T
9883	rs56783728	G	C	G	C	-0.2655	0.667509	0.0588	0.0041633	FALSE	TRUE	FALSE	finngen_R9_I9_HYPERTROCARDMYOP	29491992	0.0638763	0.360222	Hypertrophic cardiomyopathy || id:finngen_R9_I9_HYPERTROCARDMYOP	TRUE	reported	3656	5.35797e-06	6	29459769	0.05827	ebi-a-GCST90001821	|| id:ebi-a-GCST90001821	TRUE	reported	igd	2	TRUE	NA	G/C
6002	rs76866779	T	C	T	C	-0.9533	0.667442	0.0041	0.00663214	FALSE	FALSE	FALSE	finngen_R9_I9_HYPERTROCARDMYOP	114801808	0.0162076	0.277615	Hypertrophic cardiomyopathy || id:finngen_R9_I9_HYPERTROCARDMYOP	TRUE	reported	2920	6.84699e-06	1	115344429	0.2115	ebi-a-GCST90002031	|| id:ebi-a-GCST90002031	TRUE	reported	igd	2	TRUE	NA	T/C
5292	rs79470163	C	T	C	T	0.3666	0.664012	0.0319	0.00215193	FALSE	FALSE	FALSE	finngen_R9_I9_HYPERTROCARDMYOP	43766160	0.151004	0.462405	Hypertrophic cardiomyopathy || id:finngen_R9_I9_HYPERTROCARDMYOP	TRUE	reported	2871	2.45901e-06	6	43733897	0.07766	ebi-a-GCST90002036	|| id:ebi-a-GCST90002036	TRUE	reported	igd	2	TRUE	NA	C/T
12055	rs79470163	C	T	C	T	0.3505	0.664012	0.0319	0.00215193	FALSE	FALSE	FALSE	finngen_R9_I9_HYPERTROCARDMYOP	43766160	0.151004	0.462405	Hypertrophic cardiomyopathy || id:finngen_R9_I9_HYPERTROCARDMYOP	TRUE	reported	2871	6.56206e-06	6	43733897	0.07762	ebi-a-GCST90002035	|| id:ebi-a-GCST90002035	TRUE	reported	igd	2	TRUE	NA	C/T
9151	rs2935486	T	A	T	A	0.9336	0.663152	0.0036	0.00444894	FALSE	TRUE	FALSE	finngen_R9_I9_HYPERTROCARDMYOP	90280323	0.0429734	0.32765	Hypertrophic cardiomyopathy || id:finngen_R9_I9_HYPERTROCARDMYOP	TRUE	reported	3634	5.31398e-06	5	89576140	0.2048	ebi-a-GCST90001796	|| id:ebi-a-GCST90001796	TRUE	reported	igd	2	TRUE	NA	T/A
2651	rs79395509	T	C	T	C	1584	0.655159	0.0006	0.00200535	FALSE	FALSE	FALSE	finngen_R9_I9_HYPERTROCARDMYOP	175427148	0.185029	0.4943	Hypertrophic cardiomyopathy || id:finngen_R9_I9_HYPERTROCARDMYOP	TRUE	reported	3408	1.79184e-57	4	176348299	97.29	ebi-a-GCST90001698	|| id:ebi-a-GCST90001698	TRUE	reported	igd	2	TRUE	NA	T/C
4863	rs79395509	T	C	T	C	26.23	0.655159	0.0006	0.00200535	FALSE	FALSE	FALSE	finngen_R9_I9_HYPERTROCARDMYOP	175427148	0.185029	0.4943	Hypertrophic cardiomyopathy || id:finngen_R9_I9_HYPERTROCARDMYOP	TRUE	reported	3425	4.38198e-10	4	176348299	4.191	ebi-a-GCST90001700	|| id:ebi-a-GCST90001700	TRUE	reported	igd	2	TRUE	NA	T/C
2326	rs148513824	T	C	T	C	282.1	0.655095	0.0018	0.000934405	FALSE	FALSE	FALSE	finngen_R9_I9_HYPERTROCARDMYOP	62636791	0.37349	0.736098	Hypertrophic cardiomyopathy || id:finngen_R9_I9_HYPERTROCARDMYOP	TRUE	reported	3408	9.19814e-11	20	61268143	43.4	ebi-a-GCST90001698	|| id:ebi-a-GCST90001698	TRUE	reported	igd	2	TRUE	NA	T/C
12920	rs142289362	A	G	A	G	0.4896	0.653032	0.016	0.000942611	FALSE	FALSE	FALSE	finngen_R9_I9_HYPERTROCARDMYOP	77744714	0.397219	0.77136	Hypertrophic cardiomyopathy || id:finngen_R9_I9_HYPERTROCARDMYOP	TRUE	reported	3405	1.232e-06	16	77778611	0.1007	ebi-a-GCST90001504	|| id:ebi-a-GCST90001504	TRUE	reported	igd	2	TRUE	NA	A/G
14316	rs142289362	A	G	A	G	0.4965	0.653032	0.016	0.000942611	FALSE	FALSE	FALSE	finngen_R9_I9_HYPERTROCARDMYOP	77744714	0.397219	0.77136	Hypertrophic cardiomyopathy || id:finngen_R9_I9_HYPERTROCARDMYOP	TRUE	reported	3405	1.006e-06	16	77778611	0.1013	ebi-a-GCST90001510	|| id:ebi-a-GCST90001510	TRUE	reported	igd	2	TRUE	NA	A/G
3321	rs182697774	T	G	T	G	-0.2967	0.644813	0.0435	0.00300011	FALSE	FALSE	FALSE	finngen_R9_I9_HYPERTROCARDMYOP	53430306	0.100236	0.39229	Hypertrophic cardiomyopathy || id:finngen_R9_I9_HYPERTROCARDMYOP	TRUE	reported	3112	5.05301e-06	15	53722503	0.06491	ebi-a-GCST90002078	|| id:ebi-a-GCST90002078	TRUE	reported	igd	2	TRUE	NA	T/G
11789	rs72826245	T	C	T	C	0.4475	0.642331	0.0202	0.00180171	FALSE	FALSE	FALSE	finngen_R9_I9_HYPERTROCARDMYOP	98143769	0.229827	0.534917	Hypertrophic cardiomyopathy || id:finngen_R9_I9_HYPERTROCARDMYOP	TRUE	reported	3440	1.555e-06	10	99903526	0.09298	ebi-a-GCST90001671	|| id:ebi-a-GCST90001671	TRUE	reported	igd	2	TRUE	NA	T/C
11814	rs72826245	T	C	T	C	0.4798	0.642331	0.0204	0.00180171	FALSE	FALSE	FALSE	finngen_R9_I9_HYPERTROCARDMYOP	98143769	0.229827	0.534917	Hypertrophic cardiomyopathy || id:finngen_R9_I9_HYPERTROCARDMYOP	TRUE	reported	3408	3.56197e-07	10	99903526	0.09405	ebi-a-GCST90001672	|| id:ebi-a-GCST90001672	TRUE	reported	igd	2	TRUE	NA	T/C
2597	rs77145028	C	T	C	T	202.2	0.64132	0.0018	0.00683767	FALSE	FALSE	FALSE	finngen_R9_I9_HYPERTROCARDMYOP	54898373	0.0168376	0.268308	Hypertrophic cardiomyopathy || id:finngen_R9_I9_HYPERTROCARDMYOP	TRUE	reported	3408	6.16098e-06	16	54932285	44.66	ebi-a-GCST90001698	|| id:ebi-a-GCST90001698	TRUE	reported	igd	2	TRUE	NA	C/T
4120	rs141668845	G	A	G	A	-1.061	0.638283	0.0029	0.00172061	FALSE	FALSE	FALSE	finngen_R9_I9_HYPERTROCARDMYOP	33909504	0.281183	0.592282	Hypertrophic cardiomyopathy || id:finngen_R9_I9_HYPERTROCARDMYOP	TRUE	reported	3113	9.1199e-06	3	33950996	0.2388	ebi-a-GCST90001883	|| id:ebi-a-GCST90001883	TRUE	reported	igd	2	TRUE	NA	G/A
5160	rs72719861	A	G	A	G	-0.8814	0.635785	0.0086	0.00201539	FALSE	FALSE	FALSE	finngen_R9_I9_HYPERTROCARDMYOP	72168249	0.210144	0.507342	Hypertrophic cardiomyopathy || id:finngen_R9_I9_HYPERTROCARDMYOP	TRUE	reported	1858	2.064e-06	14	72634959	0.1851	ebi-a-GCST90001521	|| id:ebi-a-GCST90001521	TRUE	reported	igd	2	TRUE	NA	A/G
5421	rs9461666	G	T	G	T	-0.2244	0.635346	0.1133	0.00562564	FALSE	FALSE	FALSE	finngen_R9_I9_HYPERTROCARDMYOP	31239986	0.0355067	0.302182	Hypertrophic cardiomyopathy || id:finngen_R9_I9_HYPERTROCARDMYOP	TRUE	reported	3395	5.696e-06	6	31207763	0.04937	ebi-a-GCST90001572	|| id:ebi-a-GCST90001572	TRUE	reported	igd	2	TRUE	NA	G/T
13060	rs9461666	G	T	G	T	0.2388	0.635346	0.1129	0.00562564	FALSE	FALSE	FALSE	finngen_R9_I9_HYPERTROCARDMYOP	31239986	0.0355067	0.302182	Hypertrophic cardiomyopathy || id:finngen_R9_I9_HYPERTROCARDMYOP	TRUE	reported	3440	5.90405e-07	6	31207763	0.04772	ebi-a-GCST90001664	|| id:ebi-a-GCST90001664	TRUE	reported	igd	2	TRUE	NA	G/T
14131	rs115363051	C	A	C	A	0.2382	0.627123	0.0929	0.005306	FALSE	FALSE	FALSE	finngen_R9_I9_HYPERTROCARDMYOP	31476397	0.0121512	0.250077	Hypertrophic cardiomyopathy || id:finngen_R9_I9_HYPERTROCARDMYOP	TRUE	reported	3629	6.91895e-06	6	31444174	0.05289	ebi-a-GCST90002010	|| id:ebi-a-GCST90002010	TRUE	reported	igd	2	TRUE	NA	C/A
9576	rs185631377	A	G	A	G	-0.6517	0.626415	0.0095	0.00234421	FALSE	FALSE	FALSE	finngen_R9_I9_HYPERTROCARDMYOP	161061826	0.192458	0.480622	Hypertrophic cardiomyopathy || id:finngen_R9_I9_HYPERTROCARDMYOP	TRUE	reported	3629	3.98502e-07	1	161031616	0.1283	ebi-a-GCST90001585	|| id:ebi-a-GCST90001585	TRUE	reported	igd	2	TRUE	NA	A/G
9600	rs185631377	A	G	A	G	-0.5671	0.626415	0.0095	0.00234421	FALSE	FALSE	FALSE	finngen_R9_I9_HYPERTROCARDMYOP	161061826	0.192458	0.480622	Hypertrophic cardiomyopathy || id:finngen_R9_I9_HYPERTROCARDMYOP	TRUE	reported	3629	8.127e-06	1	161031616	0.1269	ebi-a-GCST90001580	|| id:ebi-a-GCST90001580	TRUE	reported	igd	2	TRUE	NA	A/G
7246	rs185857822	T	C	T	C	-0.9516	0.625656	0.0034	0.00873053	FALSE	FALSE	FALSE	finngen_R9_I9_HYPERTROCARDMYOP	1285219	0.00111913	0.191994	Hypertrophic cardiomyopathy || id:finngen_R9_I9_HYPERTROCARDMYOP	TRUE	reported	3629	9.9481e-06	5	1285334	0.2151	ebi-a-GCST90001584	|| id:ebi-a-GCST90001584	TRUE	reported	igd	2	TRUE	NA	T/C
1987	rs78350981	A	G	A	G	-0.4206	0.62524	0.0209	0.00499407	FALSE	FALSE	FALSE	finngen_R9_I9_HYPERTROCARDMYOP	102484413	0.054577	0.325268	Hypertrophic cardiomyopathy || id:finngen_R9_I9_HYPERTROCARDMYOP	TRUE	reported	2912	9.96391e-06	3	102203257	0.09503	ebi-a-GCST90002025	|| id:ebi-a-GCST90002025	TRUE	reported	igd	2	TRUE	NA	A/G
14412	rs74643433	T	C	T	C	-0.3816	0.625044	0.0209	0.00706233	FALSE	FALSE	FALSE	finngen_R9_I9_HYPERTROCARDMYOP	109514867	0.0198249	0.2683	Hypertrophic cardiomyopathy || id:finngen_R9_I9_HYPERTROCARDMYOP	TRUE	reported	3657	9.52401e-06	11	109385593	0.08607	ebi-a-GCST90001717	|| id:ebi-a-GCST90001717	TRUE	reported	igd	2	TRUE	NA	T/C
603	rs112405902	A	G	A	G	0.2604	0.624754	0.1069	0.00597869	FALSE	FALSE	FALSE	finngen_R9_I9_HYPERTROCARDMYOP	31841727	0.0074331	0.233396	Hypertrophic cardiomyopathy || id:finngen_R9_I9_HYPERTROCARDMYOP	TRUE	reported	3657	1.74699e-08	6	31809504	0.0461	ebi-a-GCST90001760	|| id:ebi-a-GCST90001760	TRUE	reported	igd	2	TRUE	NA	A/G
4715	rs117708929	C	T	C	T	3.153	0.619013	0.0134	0.00220222	FALSE	FALSE	FALSE	finngen_R9_I9_HYPERTROCARDMYOP	124558455	0.230339	0.516065	Hypertrophic cardiomyopathy || id:finngen_R9_I9_HYPERTROCARDMYOP	TRUE	reported	3425	9.433e-07	6	124879601	0.6419	ebi-a-GCST90001700	|| id:ebi-a-GCST90001700	TRUE	reported	igd	2	TRUE	NA	C/T
5634	rs421516	A	C	A	C	-0.2897	0.614971	0.9583	0.997341	FALSE	FALSE	FALSE	finngen_R9_I9_HYPERTROCARDMYOP	65139471	0.16764	0.445687	Hypertrophic cardiomyopathy || id:finngen_R9_I9_HYPERTROCARDMYOP	TRUE	reported	3656	3.96798e-06	17	63135589	0.0627	ebi-a-GCST90001401	|| id:ebi-a-GCST90001401	TRUE	reported	igd	2	TRUE	NA	A/C
11121	rs421516	A	C	A	C	-0.2921	0.614971	0.9583	0.997341	FALSE	FALSE	FALSE	finngen_R9_I9_HYPERTROCARDMYOP	65139471	0.16764	0.445687	Hypertrophic cardiomyopathy || id:finngen_R9_I9_HYPERTROCARDMYOP	TRUE	reported	3656	4.54496e-06	17	63135589	0.06361	ebi-a-GCST90001414	|| id:ebi-a-GCST90001414	TRUE	reported	igd	2	TRUE	NA	A/C
13929	rs421516	A	C	A	C	-0.3138	0.614971	0.9583	0.997341	FALSE	FALSE	FALSE	finngen_R9_I9_HYPERTROCARDMYOP	65139471	0.16764	0.445687	Hypertrophic cardiomyopathy || id:finngen_R9_I9_HYPERTROCARDMYOP	TRUE	reported	3656	8.60399e-07	17	63135589	0.06366	ebi-a-GCST90001446	|| id:ebi-a-GCST90001446	TRUE	reported	igd	2	TRUE	NA	A/C
15292	rs421516	A	C	A	C	-0.2923	0.614971	0.9583	0.997341	FALSE	FALSE	FALSE	finngen_R9_I9_HYPERTROCARDMYOP	65139471	0.16764	0.445687	Hypertrophic cardiomyopathy || id:finngen_R9_I9_HYPERTROCARDMYOP	TRUE	reported	3656	3.03103e-06	17	63135589	0.06252	ebi-a-GCST90001403	|| id:ebi-a-GCST90001403	TRUE	reported	igd	2	TRUE	NA	A/C
4140	rs144971347	G	A	G	A	0.4208	0.608936	0.0458	0.00395907	FALSE	FALSE	FALSE	finngen_R9_I9_HYPERTROCARDMYOP	175995320	0.0812756	0.349295	Hypertrophic cardiomyopathy || id:finngen_R9_I9_HYPERTROCARDMYOP	TRUE	reported	1244	8.66104e-06	1	175964456	0.09419	ebi-a-GCST90002047	|| id:ebi-a-GCST90002047	TRUE	reported	igd	2	TRUE	NA	G/A
6451	rs143140559	T	C	T	C	0.6438	0.607997	0.0094	0.00313146	FALSE	FALSE	FALSE	finngen_R9_I9_HYPERTROCARDMYOP	161002465	0.129162	0.40068	Hypertrophic cardiomyopathy || id:finngen_R9_I9_HYPERTROCARDMYOP	TRUE	reported	3410	5.78496e-07	1	160972255	0.1286	ebi-a-GCST90001459	|| id:ebi-a-GCST90001459	TRUE	reported	igd	2	TRUE	NA	T/C
7381	rs143140559	T	C	T	C	0.8211	0.607997	0.0094	0.00313146	FALSE	FALSE	FALSE	finngen_R9_I9_HYPERTROCARDMYOP	161002465	0.129162	0.40068	Hypertrophic cardiomyopathy || id:finngen_R9_I9_HYPERTROCARDMYOP	TRUE	reported	3387	3.33903e-10	1	160972255	0.1303	ebi-a-GCST90001468	|| id:ebi-a-GCST90001468	TRUE	reported	igd	2	TRUE	NA	T/C
7394	rs143140559	T	C	T	C	0.7929	0.607997	0.0094	0.00313146	FALSE	FALSE	FALSE	finngen_R9_I9_HYPERTROCARDMYOP	161002465	0.129162	0.40068	Hypertrophic cardiomyopathy || id:finngen_R9_I9_HYPERTROCARDMYOP	TRUE	reported	3410	1.00501e-09	1	160972255	0.1294	ebi-a-GCST90001469	|| id:ebi-a-GCST90001469	TRUE	reported	igd	2	TRUE	NA	T/C
7422	rs143140559	T	C	T	C	0.7645	0.607997	0.0094	0.00313146	FALSE	FALSE	FALSE	finngen_R9_I9_HYPERTROCARDMYOP	161002465	0.129162	0.40068	Hypertrophic cardiomyopathy || id:finngen_R9_I9_HYPERTROCARDMYOP	TRUE	reported	3387	4.219e-09	1	160972255	0.1298	ebi-a-GCST90001472	|| id:ebi-a-GCST90001472	TRUE	reported	igd	2	TRUE	NA	T/C
7439	rs143140559	T	C	T	C	0.71	0.607997	0.0094	0.00313146	FALSE	FALSE	FALSE	finngen_R9_I9_HYPERTROCARDMYOP	161002465	0.129162	0.40068	Hypertrophic cardiomyopathy || id:finngen_R9_I9_HYPERTROCARDMYOP	TRUE	reported	3410	3.879e-08	1	160972255	0.1289	ebi-a-GCST90001473	|| id:ebi-a-GCST90001473	TRUE	reported	igd	2	TRUE	NA	T/C
13705	rs143140559	T	C	T	C	0.7418	0.607997	0.0094	0.00313146	FALSE	FALSE	FALSE	finngen_R9_I9_HYPERTROCARDMYOP	161002465	0.129162	0.40068	Hypertrophic cardiomyopathy || id:finngen_R9_I9_HYPERTROCARDMYOP	TRUE	reported	3387	8.28209e-09	1	160972255	0.1284	ebi-a-GCST90001462	|| id:ebi-a-GCST90001462	TRUE	reported	igd	2	TRUE	NA	T/C
13862	rs143140559	T	C	T	C	-0.6462	0.607997	0.0097	0.00313146	FALSE	FALSE	FALSE	finngen_R9_I9_HYPERTROCARDMYOP	161002465	0.129162	0.40068	Hypertrophic cardiomyopathy || id:finngen_R9_I9_HYPERTROCARDMYOP	TRUE	reported	3617	4.948e-07	1	160972255	0.1283	ebi-a-GCST90002005	|| id:ebi-a-GCST90002005	TRUE	reported	igd	2	TRUE	NA	T/C
13944	rs143140559	T	C	T	C	0.7391	0.607997	0.0094	0.00313146	FALSE	FALSE	FALSE	finngen_R9_I9_HYPERTROCARDMYOP	161002465	0.129162	0.40068	Hypertrophic cardiomyopathy || id:finngen_R9_I9_HYPERTROCARDMYOP	TRUE	reported	3387	1.55299e-08	1	160972255	0.1304	ebi-a-GCST90001464	|| id:ebi-a-GCST90001464	TRUE	reported	igd	2	TRUE	NA	T/C
13962	rs143140559	T	C	T	C	0.6557	0.607997	0.0094	0.00313146	FALSE	FALSE	FALSE	finngen_R9_I9_HYPERTROCARDMYOP	161002465	0.129162	0.40068	Hypertrophic cardiomyopathy || id:finngen_R9_I9_HYPERTROCARDMYOP	TRUE	reported	3410	5.14802e-07	1	160972255	0.1304	ebi-a-GCST90001463	|| id:ebi-a-GCST90001463	TRUE	reported	igd	2	TRUE	NA	T/C
14171	rs143140559	T	C	T	C	0.6732	0.607997	0.0094	0.00313146	FALSE	FALSE	FALSE	finngen_R9_I9_HYPERTROCARDMYOP	161002465	0.129162	0.40068	Hypertrophic cardiomyopathy || id:finngen_R9_I9_HYPERTROCARDMYOP	TRUE	reported	3410	2.80098e-07	1	160972255	0.1308	ebi-a-GCST90001465	|| id:ebi-a-GCST90001465	TRUE	reported	igd	2	TRUE	NA	T/C
3091	rs149398740	T	C	T	C	-1.126	0.607692	0.0027	0.00860383	FALSE	FALSE	FALSE	finngen_R9_I9_HYPERTROCARDMYOP	23582658	0.0030807	0.205332	Hypertrophic cardiomyopathy || id:finngen_R9_I9_HYPERTROCARDMYOP	TRUE	reported	3657	2.53099e-06	22	23924845	0.2389	ebi-a-GCST90001710	|| id:ebi-a-GCST90001710	TRUE	reported	igd	2	TRUE	NA	T/C
4351	rs149398740	T	C	T	C	-1.076	0.607692	0.0027	0.00860383	FALSE	FALSE	FALSE	finngen_R9_I9_HYPERTROCARDMYOP	23582658	0.0030807	0.205332	Hypertrophic cardiomyopathy || id:finngen_R9_I9_HYPERTROCARDMYOP	TRUE	reported	3657	7.57007e-06	22	23924845	0.2399	ebi-a-GCST90001718	|| id:ebi-a-GCST90001718	TRUE	reported	igd	2	TRUE	NA	T/C
7805	rs149398740	T	C	T	C	-1.078	0.607692	0.0027	0.00860383	FALSE	FALSE	FALSE	finngen_R9_I9_HYPERTROCARDMYOP	23582658	0.0030807	0.205332	Hypertrophic cardiomyopathy || id:finngen_R9_I9_HYPERTROCARDMYOP	TRUE	reported	3657	6.95697e-06	22	23924845	0.2395	ebi-a-GCST90001709	|| id:ebi-a-GCST90001709	TRUE	reported	igd	2	TRUE	NA	T/C
7829	rs149398740	T	C	T	C	-1.117	0.607692	0.0027	0.00860383	FALSE	FALSE	FALSE	finngen_R9_I9_HYPERTROCARDMYOP	23582658	0.0030807	0.205332	Hypertrophic cardiomyopathy || id:finngen_R9_I9_HYPERTROCARDMYOP	TRUE	reported	3657	3.14297e-06	22	23924845	0.2393	ebi-a-GCST90001704	|| id:ebi-a-GCST90001704	TRUE	reported	igd	2	TRUE	NA	T/C
7873	rs149398740	T	C	T	C	-1.088	0.607692	0.0027	0.00860383	FALSE	FALSE	FALSE	finngen_R9_I9_HYPERTROCARDMYOP	23582658	0.0030807	0.205332	Hypertrophic cardiomyopathy || id:finngen_R9_I9_HYPERTROCARDMYOP	TRUE	reported	3660	5.81902e-06	22	23924845	0.2397	ebi-a-GCST90001829	|| id:ebi-a-GCST90001829	TRUE	reported	igd	2	TRUE	NA	T/C
7895	rs149398740	T	C	T	C	-1.111	0.607692	0.0027	0.00860383	FALSE	FALSE	FALSE	finngen_R9_I9_HYPERTROCARDMYOP	23582658	0.0030807	0.205332	Hypertrophic cardiomyopathy || id:finngen_R9_I9_HYPERTROCARDMYOP	TRUE	reported	3657	3.743e-06	22	23924845	0.2398	ebi-a-GCST90001716	|| id:ebi-a-GCST90001716	TRUE	reported	igd	2	TRUE	NA	T/C
7917	rs149398740	T	C	T	C	-1.094	0.607692	0.0027	0.00860383	FALSE	FALSE	FALSE	finngen_R9_I9_HYPERTROCARDMYOP	23582658	0.0030807	0.205332	Hypertrophic cardiomyopathy || id:finngen_R9_I9_HYPERTROCARDMYOP	TRUE	reported	3658	5.03802e-06	22	23924845	0.2394	ebi-a-GCST90001719	|| id:ebi-a-GCST90001719	TRUE	reported	igd	2	TRUE	NA	T/C
6253	rs142987815	C	T	C	T	-0.4526	0.606983	0.0166	0.00274468	FALSE	FALSE	FALSE	finngen_R9_I9_HYPERTROCARDMYOP	98411256	0.148191	0.419781	Hypertrophic cardiomyopathy || id:finngen_R9_I9_HYPERTROCARDMYOP	TRUE	reported	3405	5.05406e-06	15	98954485	0.09903	ebi-a-GCST90001486	|| id:ebi-a-GCST90001486	TRUE	reported	igd	2	TRUE	NA	C/T
12023	rs56289531	T	G	T	G	0.2362	0.606478	0.0549	0.00504373	FALSE	FALSE	FALSE	finngen_R9_I9_HYPERTROCARDMYOP	36181801	0.0145027	0.248093	Hypertrophic cardiomyopathy || id:finngen_R9_I9_HYPERTROCARDMYOP	TRUE	reported	3669	6.60602e-06	7	36221410	0.05234	ebi-a-GCST90001646	|| id:ebi-a-GCST90001646	TRUE	reported	igd	2	TRUE	NA	T/G
3266	rs11751198	A	G	A	G	0.1933	0.603534	0.1839	0.00833823	FALSE	FALSE	FALSE	finngen_R9_I9_HYPERTROCARDMYOP	31785749	0.00215755	0.196742	Hypertrophic cardiomyopathy || id:finngen_R9_I9_HYPERTROCARDMYOP	TRUE	reported	3657	1.033e-07	6	31753526	0.03626	ebi-a-GCST90001753	|| id:ebi-a-GCST90001753	TRUE	reported	igd	2	TRUE	NA	A/G
5930	rs11751198	A	G	A	G	0.2182	0.603534	0.1839	0.00833823	FALSE	FALSE	FALSE	finngen_R9_I9_HYPERTROCARDMYOP	31785749	0.00215755	0.196742	Hypertrophic cardiomyopathy || id:finngen_R9_I9_HYPERTROCARDMYOP	TRUE	reported	3657	4.51898e-09	6	31753526	0.03712	ebi-a-GCST90001761	|| id:ebi-a-GCST90001761	TRUE	reported	igd	2	TRUE	NA	A/G
5956	rs11751198	A	G	A	G	0.1995	0.603534	0.1839	0.00833823	FALSE	FALSE	FALSE	finngen_R9_I9_HYPERTROCARDMYOP	31785749	0.00215755	0.196742	Hypertrophic cardiomyopathy || id:finngen_R9_I9_HYPERTROCARDMYOP	TRUE	reported	3657	4.31797e-08	6	31753526	0.03634	ebi-a-GCST90001755	|| id:ebi-a-GCST90001755	TRUE	reported	igd	2	TRUE	NA	A/G
1737	rs117772462	A	T	A	T	-0.4644	0.602453	0.0159	0.0063967	FALSE	TRUE	FALSE	finngen_R9_I9_HYPERTROCARDMYOP	48751421	0.0327808	0.282211	Hypertrophic cardiomyopathy || id:finngen_R9_I9_HYPERTROCARDMYOP	TRUE	reported	3656	1.58599e-06	7	48791017	0.09659	ebi-a-GCST90001429	|| id:ebi-a-GCST90001429	TRUE	reported	igd	2	TRUE	NA	A/T
4610	rs117772462	A	T	A	T	-0.4238	0.602453	0.0159	0.0063967	FALSE	TRUE	FALSE	finngen_R9_I9_HYPERTROCARDMYOP	48751421	0.0327808	0.282211	Hypertrophic cardiomyopathy || id:finngen_R9_I9_HYPERTROCARDMYOP	TRUE	reported	3656	8.67401e-06	7	48791017	0.09514	ebi-a-GCST90001392	|| id:ebi-a-GCST90001392	TRUE	reported	igd	2	TRUE	NA	A/T
10109	rs117772462	A	T	A	T	-0.4299	0.602453	0.0159	0.0063967	FALSE	TRUE	FALSE	finngen_R9_I9_HYPERTROCARDMYOP	48751421	0.0327808	0.282211	Hypertrophic cardiomyopathy || id:finngen_R9_I9_HYPERTROCARDMYOP	TRUE	reported	3657	8.29602e-06	7	48791017	0.0963	ebi-a-GCST90001447	|| id:ebi-a-GCST90001447	TRUE	reported	igd	2	TRUE	NA	A/T
14318	rs144999003	T	C	T	C	0.9382	0.596871	0.004	0.000626299	FALSE	FALSE	FALSE	finngen_R9_I9_HYPERTROCARDMYOP	33301032	0.564695	1.03645	Hypertrophic cardiomyopathy || id:finngen_R9_I9_HYPERTROCARDMYOP	TRUE	reported	3405	2.231e-06	15	33593233	0.198	ebi-a-GCST90001510	|| id:ebi-a-GCST90001510	TRUE	reported	igd	2	TRUE	NA	T/C
7168	rs139376787	A	G	A	G	-0.3125	0.595434	0.0758	0.00706295	FALSE	FALSE	FALSE	finngen_R9_I9_HYPERTROCARDMYOP	161877738	0.0074547	0.222524	Hypertrophic cardiomyopathy || id:finngen_R9_I9_HYPERTROCARDMYOP	TRUE	reported	3621	6.85173e-11	1	161847528	0.04775	ebi-a-GCST90001989	|| id:ebi-a-GCST90001989	TRUE	reported	igd	2	TRUE	NA	A/G
2989	rs79451942	T	G	T	G	-0.5787	0.595344	0.0193	0.00749394	FALSE	FALSE	FALSE	finngen_R9_I9_HYPERTROCARDMYOP	109459608	0.0216277	0.259201	Hypertrophic cardiomyopathy || id:finngen_R9_I9_HYPERTROCARDMYOP	TRUE	reported	1837	2.69501e-06	11	109330334	0.1229	ebi-a-GCST90001706	|| id:ebi-a-GCST90001706	TRUE	reported	igd	2	TRUE	NA	T/G
15560	rs79451942	T	G	T	G	-0.5854	0.595344	0.0193	0.00749394	FALSE	FALSE	FALSE	finngen_R9_I9_HYPERTROCARDMYOP	109459608	0.0216277	0.259201	Hypertrophic cardiomyopathy || id:finngen_R9_I9_HYPERTROCARDMYOP	TRUE	reported	1837	2.108e-06	11	109330334	0.123	ebi-a-GCST90001707	|| id:ebi-a-GCST90001707	TRUE	reported	igd	2	TRUE	NA	T/G
6497	rs115761380	G	A	G	A	0.5704	0.59388	0.0098	0.00272837	FALSE	FALSE	FALSE	finngen_R9_I9_HYPERTROCARDMYOP	32334913	0.166224	0.428967	Hypertrophic cardiomyopathy || id:finngen_R9_I9_HYPERTROCARDMYOP	TRUE	reported	3657	5.06501e-06	3	32376405	0.1248	ebi-a-GCST90001729	|| id:ebi-a-GCST90001729	TRUE	reported	igd	2	TRUE	NA	G/A
4571	rs592776	A	T	A	T	-0.586	0.587009	0.9914	0.995728	FALSE	TRUE	FALSE	finngen_R9_I9_HYPERTROCARDMYOP	153525133	0.0788624	0.334035	Hypertrophic cardiomyopathy || id:finngen_R9_I9_HYPERTROCARDMYOP	TRUE	reported	3596	6.83707e-06	6	153846268	0.1301	ebi-a-GCST90001650	|| id:ebi-a-GCST90001650	TRUE	reported	igd	2	TRUE	NA	A/T
4592	rs592776	A	T	A	T	-0.6443	0.587009	0.9914	0.995728	FALSE	TRUE	FALSE	finngen_R9_I9_HYPERTROCARDMYOP	153525133	0.0788624	0.334035	Hypertrophic cardiomyopathy || id:finngen_R9_I9_HYPERTROCARDMYOP	TRUE	reported	3596	1.23101e-06	6	153846268	0.1326	ebi-a-GCST90001649	|| id:ebi-a-GCST90001649	TRUE	reported	igd	2	TRUE	NA	A/T
7242	rs141826566	T	C	T	C	2.173	0.585209	0.0006	0.002719	FALSE	FALSE	FALSE	finngen_R9_I9_HYPERTROCARDMYOP	29859661	0.195445	0.452025	Hypertrophic cardiomyopathy || id:finngen_R9_I9_HYPERTROCARDMYOP	TRUE	reported	3629	6.71197e-06	1	30332508	0.4818	ebi-a-GCST90001584	|| id:ebi-a-GCST90001584	TRUE	reported	igd	2	TRUE	NA	T/C
8122	rs141826566	T	C	T	C	-2.132	0.585209	0.0006	0.002719	FALSE	FALSE	FALSE	finngen_R9_I9_HYPERTROCARDMYOP	29859661	0.195445	0.452025	Hypertrophic cardiomyopathy || id:finngen_R9_I9_HYPERTROCARDMYOP	TRUE	reported	3629	9.34007e-06	1	30332508	0.4804	ebi-a-GCST90001586	|| id:ebi-a-GCST90001586	TRUE	reported	igd	2	TRUE	NA	T/C
12509	rs188669656	A	C	A	C	-1.299	0.577305	0.0019	0.00481698	FALSE	FALSE	FALSE	finngen_R9_I9_HYPERTROCARDMYOP	133260454	0.0825772	0.332564	Hypertrophic cardiomyopathy || id:finngen_R9_I9_HYPERTROCARDMYOP	TRUE	reported	2920	9.13903e-06	4	134181609	0.2923	ebi-a-GCST90001889	|| id:ebi-a-GCST90001889	TRUE	reported	igd	2	TRUE	NA	A/C
678	rs117868023	A	G	A	G	-0.4255	0.575672	0.0134	0.00168773	FALSE	FALSE	FALSE	finngen_R9_I9_HYPERTROCARDMYOP	102538300	0.30905	0.565928	Hypertrophic cardiomyopathy || id:finngen_R9_I9_HYPERTROCARDMYOP	TRUE	reported	3595	6.27798e-06	8	103550528	0.09406	ebi-a-GCST90001625	|| id:ebi-a-GCST90001625	TRUE	reported	igd	2	TRUE	NA	A/G
10871	rs117868023	A	G	A	G	-0.4395	0.575672	0.0134	0.00168773	FALSE	FALSE	FALSE	finngen_R9_I9_HYPERTROCARDMYOP	102538300	0.30905	0.565928	Hypertrophic cardiomyopathy || id:finngen_R9_I9_HYPERTROCARDMYOP	TRUE	reported	3595	5.75201e-06	8	103550528	0.09676	ebi-a-GCST90001626	|| id:ebi-a-GCST90001626	TRUE	reported	igd	2	TRUE	NA	A/G
7599	rs138483328	T	C	T	C	0.4874	0.575106	0.0141	0.00890191	FALSE	FALSE	FALSE	finngen_R9_I9_HYPERTROCARDMYOP	108163087	0.00385842	0.199032	Hypertrophic cardiomyopathy || id:finngen_R9_I9_HYPERTROCARDMYOP	TRUE	reported	3437	3.86002e-06	6	108484291	0.1054	ebi-a-GCST90001491	|| id:ebi-a-GCST90001491	TRUE	reported	igd	2	TRUE	NA	T/C
10224	rs78689026	A	G	A	G	-0.1918	0.575079	0.1709	0.00745331	FALSE	FALSE	FALSE	finngen_R9_I9_HYPERTROCARDMYOP	30772261	0.0255394	0.25752	Hypertrophic cardiomyopathy || id:finngen_R9_I9_HYPERTROCARDMYOP	TRUE	reported	2920	1.59599e-06	6	30740038	0.03989	ebi-a-GCST90002120	|| id:ebi-a-GCST90002120	TRUE	reported	igd	2	TRUE	NA	A/G
3496	rs77892262	T	C	T	C	-0.2144	0.575065	0.1709	0.00745336	FALSE	FALSE	FALSE	finngen_R9_I9_HYPERTROCARDMYOP	30770434	0.0255429	0.25752	Hypertrophic cardiomyopathy || id:finngen_R9_I9_HYPERTROCARDMYOP	TRUE	reported	2920	2.65497e-07	6	30738211	0.04156	ebi-a-GCST90002118	|| id:ebi-a-GCST90002118	TRUE	reported	igd	2	TRUE	NA	T/C
6580	rs2703989	T	C	T	C	0.7558	0.574048	0.0105	0.00593391	FALSE	FALSE	FALSE	finngen_R9_I9_HYPERTROCARDMYOP	90030144	0.0414314	0.281509	Hypertrophic cardiomyopathy || id:finngen_R9_I9_HYPERTROCARDMYOP	TRUE	reported	1858	2.80899e-06	1	90495703	0.1608	ebi-a-GCST90001517	|| id:ebi-a-GCST90001517	TRUE	reported	igd	2	TRUE	NA	T/C
6606	rs2703989	T	C	T	C	0.7944	0.574048	0.0105	0.00593391	FALSE	FALSE	FALSE	finngen_R9_I9_HYPERTROCARDMYOP	90030144	0.0414314	0.281509	Hypertrophic cardiomyopathy || id:finngen_R9_I9_HYPERTROCARDMYOP	TRUE	reported	1858	1.06299e-06	1	90495703	0.1623	ebi-a-GCST90001518	|| id:ebi-a-GCST90001518	TRUE	reported	igd	2	TRUE	NA	T/C
1029	rs113819655	T	C	T	C	442.7	0.573393	0.0004	0.00744214	FALSE	FALSE	FALSE	finngen_R9_I9_HYPERTROCARDMYOP	99934688	0.0296743	0.263701	Hypertrophic cardiomyopathy || id:finngen_R9_I9_HYPERTROCARDMYOP	TRUE	reported	3408	3.90301e-12	13	100586942	63.56	ebi-a-GCST90001695	|| id:ebi-a-GCST90001695	TRUE	reported	igd	2	TRUE	NA	T/C
9708	rs113819655	T	C	T	C	14.98	0.573393	0.0004	0.00744214	FALSE	FALSE	FALSE	finngen_R9_I9_HYPERTROCARDMYOP	99934688	0.0296743	0.263701	Hypertrophic cardiomyopathy || id:finngen_R9_I9_HYPERTROCARDMYOP	TRUE	reported	3425	6.35594e-07	13	100586942	3.003	ebi-a-GCST90001697	|| id:ebi-a-GCST90001697	TRUE	reported	igd	2	TRUE	NA	T/C
2220	rs140173523	A	C	A	C	199.4	0.571336	0.0026	0.00193289	FALSE	FALSE	FALSE	finngen_R9_I9_HYPERTROCARDMYOP	194923838	0.356777	0.619991	Hypertrophic cardiomyopathy || id:finngen_R9_I9_HYPERTROCARDMYOP	TRUE	reported	3408	9.74294e-09	2	195788562	34.68	ebi-a-GCST90001698	|| id:ebi-a-GCST90001698	TRUE	reported	igd	2	TRUE	NA	A/C
3730	rs117499937	A	G	A	G	-0.4541	0.570111	0.0142	0.00442043	FALSE	FALSE	FALSE	finngen_R9_I9_HYPERTROCARDMYOP	27634303	0.0935772	0.339994	Hypertrophic cardiomyopathy || id:finngen_R9_I9_HYPERTROCARDMYOP	TRUE	reported	3668	6.72899e-06	22	28030270	0.1007	ebi-a-GCST90001632	|| id:ebi-a-GCST90001632	TRUE	reported	igd	2	TRUE	NA	A/G
12848	rs142088303	C	T	C	T	0.4918	0.564553	0.0158	0.00272095	FALSE	FALSE	FALSE	finngen_R9_I9_HYPERTROCARDMYOP	40355205	0.208564	0.44894	Hypertrophic cardiomyopathy || id:finngen_R9_I9_HYPERTROCARDMYOP	TRUE	reported	2850	8.38706e-06	13	40929342	0.1102	ebi-a-GCST90001966	|| id:ebi-a-GCST90001966	TRUE	reported	igd	2	TRUE	NA	C/T
9523	rs113594239	T	C	T	C	-0.6028	0.558949	0.037	0.0024417	FALSE	FALSE	FALSE	finngen_R9_I9_HYPERTROCARDMYOP	96343458	0.210847	0.446716	Hypertrophic cardiomyopathy || id:finngen_R9_I9_HYPERTROCARDMYOP	TRUE	reported	2920	2.53688e-16	10	98103215	0.07314	ebi-a-GCST90001961	|| id:ebi-a-GCST90001961	TRUE	reported	igd	2	TRUE	NA	T/C
14704	rs148768795	A	G	A	G	0.3892	0.555691	0.0198	0.00443478	FALSE	FALSE	FALSE	finngen_R9_I9_HYPERTROCARDMYOP	150393911	0.106761	0.344524	Hypertrophic cardiomyopathy || id:finngen_R9_I9_HYPERTROCARDMYOP	TRUE	reported	3427	1.68702e-06	6	150715047	0.08116	ebi-a-GCST90001567	|| id:ebi-a-GCST90001567	TRUE	reported	igd	2	TRUE	NA	A/G
5550	rs149731447	T	C	T	C	-0.9621	0.55346	0.0036	0.00621714	FALSE	FALSE	FALSE	finngen_R9_I9_HYPERTROCARDMYOP	52070230	0.0517237	0.284493	Hypertrophic cardiomyopathy || id:finngen_R9_I9_HYPERTROCARDMYOP	TRUE	reported	3656	8.35699e-06	14	52536948	0.2156	ebi-a-GCST90001431	|| id:ebi-a-GCST90001431	TRUE	reported	igd	2	TRUE	NA	T/C
7324	rs72732798	A	G	A	G	0.235	0.551455	0.0769	0.0104021	FALSE	FALSE	FALSE	finngen_R9_I9_HYPERTROCARDMYOP	54378704	0.0164725	0.229939	Hypertrophic cardiomyopathy || id:finngen_R9_I9_HYPERTROCARDMYOP	TRUE	reported	2911	6.78907e-06	15	54670902	0.05212	ebi-a-GCST90001845	|| id:ebi-a-GCST90001845	TRUE	reported	igd	2	TRUE	NA	A/G
3606	rs74723190	C	A	C	A	6.235	0.548215	0.0001	0.00820795	FALSE	FALSE	FALSE	finngen_R9_I9_HYPERTROCARDMYOP	94424074	0.0316082	0.255063	Hypertrophic cardiomyopathy || id:finngen_R9_I9_HYPERTROCARDMYOP	TRUE	reported	3440	2.66299e-07	10	96183831	1.209	ebi-a-GCST90001688	|| id:ebi-a-GCST90001688	TRUE	reported	igd	2	TRUE	NA	C/A
7731	rs960502	C	T	C	T	0.2998	0.54772	0.0543	0.00800629	FALSE	FALSE	FALSE	finngen_R9_I9_HYPERTROCARDMYOP	55146605	0.0268275	0.247387	Hypertrophic cardiomyopathy || id:finngen_R9_I9_HYPERTROCARDMYOP	TRUE	reported	2911	5.55303e-07	1	55612278	0.05975	ebi-a-GCST90002057	|| id:ebi-a-GCST90002057	TRUE	reported	igd	2	TRUE	NA	C/T
10226	rs960502	C	T	C	T	0.2723	0.54772	0.0545	0.00800629	FALSE	FALSE	FALSE	finngen_R9_I9_HYPERTROCARDMYOP	55146605	0.0268275	0.247387	Hypertrophic cardiomyopathy || id:finngen_R9_I9_HYPERTROCARDMYOP	TRUE	reported	2920	6.18401e-06	1	55612278	0.06013	ebi-a-GCST90002120	|| id:ebi-a-GCST90002120	TRUE	reported	igd	2	TRUE	NA	C/T
4755	rs146171997	G	A	G	A	35.54	0.54551	0.0001	0.00654565	FALSE	FALSE	FALSE	finngen_R9_I9_HYPERTROCARDMYOP	52851267	0.0459092	0.273271	Hypertrophic cardiomyopathy || id:finngen_R9_I9_HYPERTROCARDMYOP	TRUE	reported	3425	1.72699e-06	5	52147101	7.417	ebi-a-GCST90001700	|| id:ebi-a-GCST90001700	TRUE	reported	igd	2	TRUE	NA	G/A
6578	rs183489799	A	G	A	G	0.564	0.544806	0.0178	0.00751497	FALSE	FALSE	FALSE	finngen_R9_I9_HYPERTROCARDMYOP	135202603	0.0493424	0.277167	Hypertrophic cardiomyopathy || id:finngen_R9_I9_HYPERTROCARDMYOP	TRUE	reported	1858	6.98297e-06	6	135523741	0.1251	ebi-a-GCST90001517	|| id:ebi-a-GCST90001517	TRUE	reported	igd	2	TRUE	NA	A/G
1855	rs55652412	T	C	T	C	0.5837	0.543138	0.0172	0.00752464	FALSE	FALSE	FALSE	finngen_R9_I9_HYPERTROCARDMYOP	135167612	0.050023	0.277144	Hypertrophic cardiomyopathy || id:finngen_R9_I9_HYPERTROCARDMYOP	TRUE	reported	1858	7.04093e-06	6	135488750	0.1296	ebi-a-GCST90001520	|| id:ebi-a-GCST90001520	TRUE	reported	igd	2	TRUE	NA	T/C
4398	rs146309290	C	T	C	T	-0.7231	0.541608	0.0074	0.00215113	FALSE	FALSE	FALSE	finngen_R9_I9_HYPERTROCARDMYOP	11997468	0.28627	0.507914	Hypertrophic cardiomyopathy || id:finngen_R9_I9_HYPERTROCARDMYOP	TRUE	reported	3596	3.234e-06	8	11854977	0.1551	ebi-a-GCST90001620	|| id:ebi-a-GCST90001620	TRUE	reported	igd	2	TRUE	NA	C/T
15467	rs149241803	A	G	A	G	-0.4023	0.538871	0.0218	0.00789124	FALSE	FALSE	FALSE	finngen_R9_I9_HYPERTROCARDMYOP	39610030	0.0106011	0.21086	Hypertrophic cardiomyopathy || id:finngen_R9_I9_HYPERTROCARDMYOP	TRUE	reported	3629	1.467e-06	7	39649629	0.08341	ebi-a-GCST90001581	|| id:ebi-a-GCST90001581	TRUE	reported	igd	2	TRUE	NA	A/G
14017	rs113098117	G	A	G	A	-0.6929	0.538702	0.0072	0.00834326	FALSE	FALSE	FALSE	finngen_R9_I9_HYPERTROCARDMYOP	53946417	0.0291394	0.24693	Hypertrophic cardiomyopathy || id:finngen_R9_I9_HYPERTROCARDMYOP	TRUE	reported	3408	2.45997e-06	7	54014110	0.1468	ebi-a-GCST90001687	|| id:ebi-a-GCST90001687	TRUE	reported	igd	2	TRUE	NA	G/A
13725	rs146688461	G	A	G	A	0.3151	0.538308	0.0359	0.00412242	FALSE	FALSE	FALSE	finngen_R9_I9_HYPERTROCARDMYOP	204575936	0.13138	0.356806	Hypertrophic cardiomyopathy || id:finngen_R9_I9_HYPERTROCARDMYOP	TRUE	reported	3060	8.50002e-06	1	204545064	0.07065	ebi-a-GCST90001977	|| id:ebi-a-GCST90001977	TRUE	reported	igd	2	TRUE	NA	G/A
5024	rs115835855	C	A	C	A	0.268	0.535074	0.0479	0.00784858	FALSE	FALSE	FALSE	finngen_R9_I9_HYPERTROCARDMYOP	130462987	0.0367046	0.256134	Hypertrophic cardiomyopathy || id:finngen_R9_I9_HYPERTROCARDMYOP	TRUE	reported	3657	3.64998e-06	4	131384142	0.0578	ebi-a-GCST90001828	|| id:ebi-a-GCST90001828	TRUE	reported	igd	2	TRUE	NA	C/A
8481	rs115208823	T	C	T	C	-0.4444	0.534877	0.023	0.00312626	FALSE	FALSE	FALSE	finngen_R9_I9_HYPERTROCARDMYOP	101958453	0.183817	0.402437	Hypertrophic cardiomyopathy || id:finngen_R9_I9_HYPERTROCARDMYOP	TRUE	reported	2911	2.29398e-06	3	101677297	0.09386	ebi-a-GCST90001840	|| id:ebi-a-GCST90001840	TRUE	reported	igd	2	TRUE	NA	T/C
16655	rs77455113	A	T	A	T	-1.999	0.533142	0.0007	0.00174842	FALSE	TRUE	FALSE	finngen_R9_I9_HYPERTROCARDMYOP	198549439	0.348261	0.568401	Hypertrophic cardiomyopathy || id:finngen_R9_I9_HYPERTROCARDMYOP	TRUE	reported	3629	6.96594e-06	1	198518569	0.4442	ebi-a-GCST90002000	|| id:ebi-a-GCST90002000	TRUE	reported	igd	2	TRUE	NA	A/T
2291	rs146101423	A	C	A	C	417.2	0.531113	0.0007	0.00378947	FALSE	FALSE	FALSE	finngen_R9_I9_HYPERTROCARDMYOP	6752989	0.165155	0.382663	Hypertrophic cardiomyopathy || id:finngen_R9_I9_HYPERTROCARDMYOP	TRUE	reported	3408	2.63876e-11	19	6753000	62.38	ebi-a-GCST90001698	|| id:ebi-a-GCST90001698	TRUE	reported	igd	2	TRUE	NA	A/C
609	rs149695230	G	T	G	T	0.1869	0.530426	0.1079	0.044407	FALSE	FALSE	FALSE	finngen_R9_I9_HYPERTROCARDMYOP	60521331	3.00179e-09	0.0894253	Hypertrophic cardiomyopathy || id:finngen_R9_I9_HYPERTROCARDMYOP	TRUE	reported	3657	3.31398e-06	11	60288804	0.04012	ebi-a-GCST90001760	|| id:ebi-a-GCST90001760	TRUE	reported	igd	2	TRUE	NA	G/T
11282	rs149695230	G	T	G	T	0.1899	0.530426	0.1079	0.044407	FALSE	FALSE	FALSE	finngen_R9_I9_HYPERTROCARDMYOP	60521331	3.00179e-09	0.0894253	Hypertrophic cardiomyopathy || id:finngen_R9_I9_HYPERTROCARDMYOP	TRUE	reported	3657	2.27002e-06	11	60288804	0.04009	ebi-a-GCST90001745	|| id:ebi-a-GCST90001745	TRUE	reported	igd	2	TRUE	NA	G/T
11498	rs149695230	G	T	G	T	0.1855	0.530426	0.1079	0.044407	FALSE	FALSE	FALSE	finngen_R9_I9_HYPERTROCARDMYOP	60521331	3.00179e-09	0.0894253	Hypertrophic cardiomyopathy || id:finngen_R9_I9_HYPERTROCARDMYOP	TRUE	reported	3657	3.73001e-06	11	60288804	0.04005	ebi-a-GCST90001758	|| id:ebi-a-GCST90001758	TRUE	reported	igd	2	TRUE	NA	G/T
10278	rs9469053	G	A	G	A	0.2372	0.527517	0.184	0.00949118	FALSE	FALSE	FALSE	finngen_R9_I9_HYPERTROCARDMYOP	31787999	0.00516214	0.188618	Hypertrophic cardiomyopathy || id:finngen_R9_I9_HYPERTROCARDMYOP	TRUE	reported	3657	1.46899e-10	6	31755776	0.03691	ebi-a-GCST90001757	|| id:ebi-a-GCST90001757	TRUE	reported	igd	2	TRUE	NA	G/A
13103	rs9469053	G	A	G	A	0.2335	0.527517	0.1822	0.00949118	FALSE	FALSE	FALSE	finngen_R9_I9_HYPERTROCARDMYOP	31787999	0.00516214	0.188618	Hypertrophic cardiomyopathy || id:finngen_R9_I9_HYPERTROCARDMYOP	TRUE	reported	1836	8.05805e-07	6	31755776	0.04716	ebi-a-GCST90001750	|| id:ebi-a-GCST90001750	TRUE	reported	igd	2	TRUE	NA	G/A
1296	rs75427771	A	C	A	C	150.9	0.523264	0.0021	0.00976074	FALSE	FALSE	FALSE	finngen_R9_I9_HYPERTROCARDMYOP	60807082	0.0300289	0.241167	Hypertrophic cardiomyopathy || id:finngen_R9_I9_HYPERTROCARDMYOP	TRUE	reported	3408	6.90001e-08	20	59382138	27.91	ebi-a-GCST90001695	|| id:ebi-a-GCST90001695	TRUE	reported	igd	2	TRUE	NA	A/C
9651	rs75427771	A	C	A	C	14.23	0.523264	0.002	0.00976074	FALSE	FALSE	FALSE	finngen_R9_I9_HYPERTROCARDMYOP	60807082	0.0300289	0.241167	Hypertrophic cardiomyopathy || id:finngen_R9_I9_HYPERTROCARDMYOP	TRUE	reported	3425	8.77304e-06	20	59382138	3.197	ebi-a-GCST90001696	|| id:ebi-a-GCST90001696	TRUE	reported	igd	2	TRUE	NA	A/C
9847	rs75427771	A	C	A	C	5.807	0.523264	0.002	0.00976074	FALSE	FALSE	FALSE	finngen_R9_I9_HYPERTROCARDMYOP	60807082	0.0300289	0.241167	Hypertrophic cardiomyopathy || id:finngen_R9_I9_HYPERTROCARDMYOP	TRUE	reported	3425	9.01592e-06	20	59382138	1.306	ebi-a-GCST90001697	|| id:ebi-a-GCST90001697	TRUE	reported	igd	2	TRUE	NA	A/C
12726	rs116474260	T	C	T	C	-0.4634	0.521499	0.0176	0.00558531	FALSE	FALSE	FALSE	finngen_R9_I9_HYPERTROCARDMYOP	151822915	0.0825392	0.300378	Hypertrophic cardiomyopathy || id:finngen_R9_I9_HYPERTROCARDMYOP	TRUE	reported	2872	8.38494e-06	5	151202476	0.1038	ebi-a-GCST90001964	|| id:ebi-a-GCST90001964	TRUE	reported	igd	2	TRUE	NA	T/C
2201	rs138943622	A	G	A	G	257.5	0.520667	0.0015	0.00377221	FALSE	FALSE	FALSE	finngen_R9_I9_HYPERTROCARDMYOP	113372775	0.140682	0.353412	Hypertrophic cardiomyopathy || id:finngen_R9_I9_HYPERTROCARDMYOP	TRUE	reported	3408	9.75596e-09	4	114293931	44.78	ebi-a-GCST90001698	|| id:ebi-a-GCST90001698	TRUE	reported	igd	2	TRUE	NA	A/G
4658	rs148563640	T	C	T	C	0.4447	0.51524	0.0219	0.00512945	FALSE	FALSE	FALSE	finngen_R9_I9_HYPERTROCARDMYOP	50068542	0.123305	0.334344	Hypertrophic cardiomyopathy || id:finngen_R9_I9_HYPERTROCARDMYOP	TRUE	reported	3656	2.32798e-07	17	48145906	0.08584	ebi-a-GCST90001708	|| id:ebi-a-GCST90001708	TRUE	reported	igd	2	TRUE	NA	T/C
7781	rs148563640	T	C	T	C	0.4066	0.51524	0.0219	0.00512945	FALSE	FALSE	FALSE	finngen_R9_I9_HYPERTROCARDMYOP	50068542	0.123305	0.334344	Hypertrophic cardiomyopathy || id:finngen_R9_I9_HYPERTROCARDMYOP	TRUE	reported	3655	2.32798e-06	17	48145906	0.08597	ebi-a-GCST90001720	|| id:ebi-a-GCST90001720	TRUE	reported	igd	2	TRUE	NA	T/C
7803	rs148563640	T	C	T	C	0.3965	0.51524	0.0219	0.00512945	FALSE	FALSE	FALSE	finngen_R9_I9_HYPERTROCARDMYOP	50068542	0.123305	0.334344	Hypertrophic cardiomyopathy || id:finngen_R9_I9_HYPERTROCARDMYOP	TRUE	reported	3657	3.80996e-06	17	48145906	0.08567	ebi-a-GCST90001709	|| id:ebi-a-GCST90001709	TRUE	reported	igd	2	TRUE	NA	T/C
7827	rs148563640	T	C	T	C	0.4012	0.51524	0.0219	0.00512945	FALSE	FALSE	FALSE	finngen_R9_I9_HYPERTROCARDMYOP	50068542	0.123305	0.334344	Hypertrophic cardiomyopathy || id:finngen_R9_I9_HYPERTROCARDMYOP	TRUE	reported	3657	2.87799e-06	17	48145906	0.0856	ebi-a-GCST90001704	|| id:ebi-a-GCST90001704	TRUE	reported	igd	2	TRUE	NA	T/C
7871	rs148563640	T	C	T	C	0.382	0.51524	0.0219	0.00512945	FALSE	FALSE	FALSE	finngen_R9_I9_HYPERTROCARDMYOP	50068542	0.123305	0.334344	Hypertrophic cardiomyopathy || id:finngen_R9_I9_HYPERTROCARDMYOP	TRUE	reported	3660	8.65107e-06	17	48145906	0.08575	ebi-a-GCST90001829	|| id:ebi-a-GCST90001829	TRUE	reported	igd	2	TRUE	NA	T/C
7893	rs148563640	T	C	T	C	0.3942	0.51524	0.0219	0.00512945	FALSE	FALSE	FALSE	finngen_R9_I9_HYPERTROCARDMYOP	50068542	0.123305	0.334344	Hypertrophic cardiomyopathy || id:finngen_R9_I9_HYPERTROCARDMYOP	TRUE	reported	3657	4.45102e-06	17	48145906	0.08577	ebi-a-GCST90001716	|| id:ebi-a-GCST90001716	TRUE	reported	igd	2	TRUE	NA	T/C
7915	rs148563640	T	C	T	C	0.3914	0.51524	0.0219	0.00512945	FALSE	FALSE	FALSE	finngen_R9_I9_HYPERTROCARDMYOP	50068542	0.123305	0.334344	Hypertrophic cardiomyopathy || id:finngen_R9_I9_HYPERTROCARDMYOP	TRUE	reported	3658	5.06897e-06	17	48145906	0.08568	ebi-a-GCST90001719	|| id:ebi-a-GCST90001719	TRUE	reported	igd	2	TRUE	NA	T/C
16696	rs16921089	T	G	T	G	-0.7337	0.515109	0.0076	0.00788343	FALSE	FALSE	FALSE	finngen_R9_I9_HYPERTROCARDMYOP	101997021	0.0373491	0.24742	Hypertrophic cardiomyopathy || id:finngen_R9_I9_HYPERTROCARDMYOP	TRUE	reported	2649	5.91494e-06	9	104759303	0.1616	ebi-a-GCST90001852	|| id:ebi-a-GCST90001852	TRUE	reported	igd	2	TRUE	NA	T/G
2009	rs111745963	C	T	C	T	196.5	0.511717	0.0035	0.0090961	FALSE	FALSE	FALSE	finngen_R9_I9_HYPERTROCARDMYOP	67809792	0.00846331	0.194347	Hypertrophic cardiomyopathy || id:finngen_R9_I9_HYPERTROCARDMYOP	TRUE	reported	3408	6.06317e-11	3	67860216	29.94	ebi-a-GCST90001698	|| id:ebi-a-GCST90001698	TRUE	reported	igd	2	TRUE	NA	C/T
2826	rs182033296	G	A	G	A	1.706	0.509782	0.0016	0.00149343	FALSE	FALSE	FALSE	finngen_R9_I9_HYPERTROCARDMYOP	89083583	0.358841	0.555575	Hypertrophic cardiomyopathy || id:finngen_R9_I9_HYPERTROCARDMYOP	TRUE	reported	3060	5.93895e-07	7	88712897	0.3408	ebi-a-GCST90001975	|| id:ebi-a-GCST90001975	TRUE	reported	igd	2	TRUE	NA	G/A
8116	rs116915583	T	C	T	C	-2.112	0.507117	0.0007	0.00402272	FALSE	FALSE	FALSE	finngen_R9_I9_HYPERTROCARDMYOP	105984901	0.134064	0.338469	Hypertrophic cardiomyopathy || id:finngen_R9_I9_HYPERTROCARDMYOP	TRUE	reported	3629	6.10394e-06	9	108747182	0.4662	ebi-a-GCST90001586	|| id:ebi-a-GCST90001586	TRUE	reported	igd	2	TRUE	NA	T/C
5225	rs79660525	G	A	G	A	0.7448	0.50663	0.0061	0.00714391	FALSE	FALSE	FALSE	finngen_R9_I9_HYPERTROCARDMYOP	66078708	0.0606485	0.270052	Hypertrophic cardiomyopathy || id:finngen_R9_I9_HYPERTROCARDMYOP	TRUE	reported	3130	1.28201e-06	2	66305842	0.1535	ebi-a-GCST90001678	|| id:ebi-a-GCST90001678	TRUE	reported	igd	2	TRUE	NA	G/A
7045	rs140413577	A	G	A	G	0.3004	0.506431	0.0361	0.00067126	FALSE	FALSE	FALSE	finngen_R9_I9_HYPERTROCARDMYOP	50360499	0.558343	0.865244	Hypertrophic cardiomyopathy || id:finngen_R9_I9_HYPERTROCARDMYOP	TRUE	reported	3408	8.31496e-06	17	48437860	0.06729	ebi-a-GCST90001654	|| id:ebi-a-GCST90001654	TRUE	reported	igd	2	TRUE	NA	A/G
1294	rs75346347	T	C	T	C	88.88	0.506195	0.0073	0.00469628	FALSE	FALSE	FALSE	finngen_R9_I9_HYPERTROCARDMYOP	7862063	0.125545	0.330434	Hypertrophic cardiomyopathy || id:finngen_R9_I9_HYPERTROCARDMYOP	TRUE	reported	3408	2.65901e-08	18	7862061	15.94	ebi-a-GCST90001695	|| id:ebi-a-GCST90001695	TRUE	reported	igd	2	TRUE	NA	T/C
9844	rs75346347	T	C	T	C	3.575	0.506195	0.0073	0.00469628	FALSE	FALSE	FALSE	finngen_R9_I9_HYPERTROCARDMYOP	7862063	0.125545	0.330434	Hypertrophic cardiomyopathy || id:finngen_R9_I9_HYPERTROCARDMYOP	TRUE	reported	3425	1.87499e-06	18	7862061	0.7488	ebi-a-GCST90001697	|| id:ebi-a-GCST90001697	TRUE	reported	igd	2	TRUE	NA	T/C
14114	rs117712600	T	C	T	C	-0.411	0.505493	0.0271	0.00803063	FALSE	FALSE	FALSE	finngen_R9_I9_HYPERTROCARDMYOP	29177981	0.0370544	0.242424	Hypertrophic cardiomyopathy || id:finngen_R9_I9_HYPERTROCARDMYOP	TRUE	reported	2920	1.16399e-06	15	29470184	0.08435	ebi-a-GCST90001930	|| id:ebi-a-GCST90001930	TRUE	reported	igd	2	TRUE	NA	T/C
1225	rs192021609	A	G	A	G	186.7	0.505018	0.0012	0.00894857	FALSE	FALSE	FALSE	finngen_R9_I9_HYPERTROCARDMYOP	156271619	0.0319315	0.23541	Hypertrophic cardiomyopathy || id:finngen_R9_I9_HYPERTROCARDMYOP	TRUE	reported	3408	3.36504e-07	4	157192771	36.52	ebi-a-GCST90001695	|| id:ebi-a-GCST90001695	TRUE	reported	igd	2	TRUE	NA	A/G
7954	rs952839	A	G	A	G	0.538	0.503338	0.0151	0.00822894	FALSE	FALSE	FALSE	finngen_R9_I9_HYPERTROCARDMYOP	86804125	0.0135634	0.203894	Hypertrophic cardiomyopathy || id:finngen_R9_I9_HYPERTROCARDMYOP	TRUE	reported	2872	2.44e-06	5	86099942	0.1139	ebi-a-GCST90002105	|| id:ebi-a-GCST90002105	TRUE	reported	igd	2	TRUE	NA	A/G
16550	rs73829619	G	T	G	T	0.809	0.50239	0.0038	0.0036127	FALSE	FALSE	FALSE	finngen_R9_I9_HYPERTROCARDMYOP	67820447	0.179306	0.37411	Hypertrophic cardiomyopathy || id:finngen_R9_I9_HYPERTROCARDMYOP	TRUE	reported	3408	4.35402e-06	4	68686165	0.1758	ebi-a-GCST90001657	|| id:ebi-a-GCST90001657	TRUE	reported	igd	2	TRUE	NA	G/T
5102	rs12722531	A	G	A	G	0.4479	0.502203	0.074	0.00327003	FALSE	FALSE	FALSE	finngen_R9_I9_HYPERTROCARDMYOP	6034113	0.198555	0.390613	Hypertrophic cardiomyopathy || id:finngen_R9_I9_HYPERTROCARDMYOP	TRUE	reported	3657	3.60662e-21	10	6076076	0.04714	ebi-a-GCST90001787	|| id:ebi-a-GCST90001787	TRUE	reported	igd	2	TRUE	NA	A/G
11957	rs145016200	T	C	T	C	-0.2627	0.502138	0.0496	0.00950461	FALSE	FALSE	FALSE	finngen_R9_I9_HYPERTROCARDMYOP	101134788	0.026316	0.226034	Hypertrophic cardiomyopathy || id:finngen_R9_I9_HYPERTROCARDMYOP	TRUE	reported	3669	4.17696e-06	14	101601125	0.057	ebi-a-GCST90001652	|| id:ebi-a-GCST90001652	TRUE	reported	igd	2	TRUE	NA	T/C
15547	rs117397694	A	C	A	C	-0.6104	0.499614	0.0188	0.0118031	FALSE	FALSE	FALSE	finngen_R9_I9_HYPERTROCARDMYOP	5456349	0.0150453	0.205493	Hypertrophic cardiomyopathy || id:finngen_R9_I9_HYPERTROCARDMYOP	TRUE	reported	1837	1.287e-06	12	5565515	0.1256	ebi-a-GCST90001707	|| id:ebi-a-GCST90001707	TRUE	reported	igd	2	TRUE	NA	A/C
4	rs117166897	G	A	G	A	-0.2471	0.499438	0.0561	0.0020588	FALSE	FALSE	FALSE	finngen_R9_I9_HYPERTROCARDMYOP	10922857	0.317057	0.499176	Hypertrophic cardiomyopathy || id:finngen_R9_I9_HYPERTROCARDMYOP	TRUE	reported	3652	4.22795e-06	10	10964820	0.05363	ebi-a-GCST90001594	|| id:ebi-a-GCST90001594	TRUE	reported	igd	2	TRUE	NA	G/A
10312	rs117166897	G	A	G	A	-0.2423	0.499438	0.056	0.0020588	FALSE	FALSE	FALSE	finngen_R9_I9_HYPERTROCARDMYOP	10922857	0.317057	0.499176	Hypertrophic cardiomyopathy || id:finngen_R9_I9_HYPERTROCARDMYOP	TRUE	reported	3668	5.633e-06	10	10964820	0.05329	ebi-a-GCST90001608	|| id:ebi-a-GCST90001608	TRUE	reported	igd	2	TRUE	NA	G/A
2063	rs115307086	C	T	C	T	158.9	0.49904	0.0034	0.00547267	FALSE	FALSE	FALSE	finngen_R9_I9_HYPERTROCARDMYOP	130488608	0.104605	0.307494	Hypertrophic cardiomyopathy || id:finngen_R9_I9_HYPERTROCARDMYOP	TRUE	reported	3408	1.59698e-07	4	131409763	30.26	ebi-a-GCST90001698	|| id:ebi-a-GCST90001698	TRUE	reported	igd	2	TRUE	NA	C/T
8507	rs181426303	A	T	A	T	-0.5778	0.498282	0.0289	0.00397781	FALSE	TRUE	FALSE	finngen_R9_I9_HYPERTROCARDMYOP	142574732	0.18222	0.373538	Hypertrophic cardiomyopathy || id:finngen_R9_I9_HYPERTROCARDMYOP	TRUE	reported	1244	2.044e-06	5	141954297	0.1211	ebi-a-GCST90001837	|| id:ebi-a-GCST90001837	TRUE	reported	igd	2	TRUE	NA	A/T
5378	rs7933950	G	T	G	T	-0.4505	0.497788	0.9859	0.988254	FALSE	FALSE	FALSE	finngen_R9_I9_HYPERTROCARDMYOP	97484697	0.016038	0.206718	Hypertrophic cardiomyopathy || id:finngen_R9_I9_HYPERTROCARDMYOP	TRUE	reported	3644	8.91805e-06	11	97355697	0.1013	ebi-a-GCST90001814	|| id:ebi-a-GCST90001814	TRUE	reported	igd	2	TRUE	NA	G/T
29	rs16884012	T	C	T	C	-1.603	0.497588	0.0013	0.00278046	FALSE	FALSE	FALSE	finngen_R9_I9_HYPERTROCARDMYOP	10034107	0.263756	0.445246	Hypertrophic cardiomyopathy || id:finngen_R9_I9_HYPERTROCARDMYOP	TRUE	reported	3435	3.40997e-06	5	10034219	0.3446	ebi-a-GCST90001933	|| id:ebi-a-GCST90001933	TRUE	reported	igd	2	TRUE	NA	T/C
9524	rs115446744	T	G	T	G	0.6026	0.497517	0.0116	0.00685877	FALSE	FALSE	FALSE	finngen_R9_I9_HYPERTROCARDMYOP	206543658	0.069849	0.274433	Hypertrophic cardiomyopathy || id:finngen_R9_I9_HYPERTROCARDMYOP	TRUE	reported	2920	1.96798e-06	1	206716987	0.1264	ebi-a-GCST90001961	|| id:ebi-a-GCST90001961	TRUE	reported	igd	2	TRUE	NA	T/G
2180	rs137963524	C	A	C	A	148.2	0.496216	0.0029	0.00563272	FALSE	FALSE	FALSE	finngen_R9_I9_HYPERTROCARDMYOP	8788481	0.0932116	0.295596	Hypertrophic cardiomyopathy || id:finngen_R9_I9_HYPERTROCARDMYOP	TRUE	reported	3408	4.56205e-06	19	8899157	32.28	ebi-a-GCST90001698	|| id:ebi-a-GCST90001698	TRUE	reported	igd	2	TRUE	NA	C/A
3175	rs146445010	C	G	C	G	-0.4442	0.495438	0.0156	0.000536268	FALSE	TRUE	FALSE	finngen_R9_I9_HYPERTROCARDMYOP	6457464	0.650784	1.09447	Hypertrophic cardiomyopathy || id:finngen_R9_I9_HYPERTROCARDMYOP	TRUE	reported	3113	6.75305e-06	2	6597596	0.09852	ebi-a-GCST90001971	|| id:ebi-a-GCST90001971	TRUE	reported	igd	2	TRUE	NA	C/G
16467	rs139489968	A	G	A	G	0.5509	0.494694	0.1016	0.010467	FALSE	FALSE	FALSE	finngen_R9_I9_HYPERTROCARDMYOP	207844481	0.0239078	0.219026	Hypertrophic cardiomyopathy || id:finngen_R9_I9_HYPERTROCARDMYOP	TRUE	reported	1634	3.98566e-20	1	208017826	0.05917	ebi-a-GCST90001870	|| id:ebi-a-GCST90001870	TRUE	reported	igd	2	TRUE	NA	A/G
9315	rs71612685	G	A	G	A	0.5092	0.492908	0.0126	0.00620807	FALSE	FALSE	FALSE	finngen_R9_I9_HYPERTROCARDMYOP	99358694	0.0899891	0.290722	Hypertrophic cardiomyopathy || id:finngen_R9_I9_HYPERTROCARDMYOP	TRUE	reported	3656	2.94002e-06	4	100279851	0.1088	ebi-a-GCST90001426	|| id:ebi-a-GCST90001426	TRUE	reported	igd	2	TRUE	NA	G/A
13621	rs142752828	T	C	T	C	0.952	0.49247	0.0041	0.0112685	FALSE	FALSE	FALSE	finngen_R9_I9_HYPERTROCARDMYOP	14540439	0.00578309	0.178442	Hypertrophic cardiomyopathy || id:finngen_R9_I9_HYPERTROCARDMYOP	TRUE	reported	3621	7.03801e-07	4	14542063	0.1916	ebi-a-GCST90001982	|| id:ebi-a-GCST90001982	TRUE	reported	igd	2	TRUE	NA	T/C
2484	rs61759531	G	C	G	C	67.61	0.481385	0.0161	0.0101203	FALSE	TRUE	FALSE	finngen_R9_I9_HYPERTROCARDMYOP	130903384	0.0102695	0.187556	Hypertrophic cardiomyopathy || id:finngen_R9_I9_HYPERTROCARDMYOP	TRUE	reported	3408	1.573e-06	11	130773279	14.06	ebi-a-GCST90001698	|| id:ebi-a-GCST90001698	TRUE	reported	igd	2	TRUE	NA	G/C
4820	rs61759531	G	C	G	C	2.632	0.481385	0.0164	0.0101203	FALSE	TRUE	FALSE	finngen_R9_I9_HYPERTROCARDMYOP	130903384	0.0102695	0.187556	Hypertrophic cardiomyopathy || id:finngen_R9_I9_HYPERTROCARDMYOP	TRUE	reported	3425	8.31994e-06	11	130773279	0.5897	ebi-a-GCST90001700	|| id:ebi-a-GCST90001700	TRUE	reported	igd	2	TRUE	NA	G/C
12475	rs72887430	T	C	T	C	-0.2874	0.480742	0.0459	0.00626367	FALSE	FALSE	FALSE	finngen_R9_I9_HYPERTROCARDMYOP	46374032	0.0797076	0.274337	Hypertrophic cardiomyopathy || id:finngen_R9_I9_HYPERTROCARDMYOP	TRUE	reported	2920	2.28702e-06	2	46601171	0.06069	ebi-a-GCST90001899	|| id:ebi-a-GCST90001899	TRUE	reported	igd	2	TRUE	NA	T/C
7200	rs144700141	A	G	A	G	-0.5461	0.471718	0.0099	0.00407859	FALSE	FALSE	FALSE	finngen_R9_I9_HYPERTROCARDMYOP	16035651	0.181825	0.353305	Hypertrophic cardiomyopathy || id:finngen_R9_I9_HYPERTROCARDMYOP	TRUE	reported	3440	7.17993e-06	20	16016296	0.1215	ebi-a-GCST90001658	|| id:ebi-a-GCST90001658	TRUE	reported	igd	2	TRUE	NA	A/G
10528	rs77397796	T	C	T	C	1.949	0.471407	0.0012	0.0140132	FALSE	FALSE	FALSE	finngen_R9_I9_HYPERTROCARDMYOP	5367039	0.0121697	0.188022	Hypertrophic cardiomyopathy || id:finngen_R9_I9_HYPERTROCARDMYOP	TRUE	reported	2920	2.81203e-07	5	5367152	0.3787	ebi-a-GCST90001894	|| id:ebi-a-GCST90001894	TRUE	reported	igd	2	TRUE	NA	T/C
15456	rs77397796	T	C	T	C	1.858	0.471407	0.0012	0.0140132	FALSE	FALSE	FALSE	finngen_R9_I9_HYPERTROCARDMYOP	5367039	0.0121697	0.188022	Hypertrophic cardiomyopathy || id:finngen_R9_I9_HYPERTROCARDMYOP	TRUE	reported	2920	1.02799e-06	5	5367152	0.3795	ebi-a-GCST90001898	|| id:ebi-a-GCST90001898	TRUE	reported	igd	2	TRUE	NA	T/C
12941	rs117760133	T	G	T	G	0.2309	0.470845	0.07	0.00869182	FALSE	FALSE	FALSE	finngen_R9_I9_HYPERTROCARDMYOP	128175151	0.0531386	0.243482	Hypertrophic cardiomyopathy || id:finngen_R9_I9_HYPERTROCARDMYOP	TRUE	reported	3437	2.452e-06	8	129187397	0.04892	ebi-a-GCST90001505	|| id:ebi-a-GCST90001505	TRUE	reported	igd	2	TRUE	NA	T/G
1040	rs115379408	A	G	A	G	450.6	0.469626	0.0003	0.0086476	FALSE	FALSE	FALSE	finngen_R9_I9_HYPERTROCARDMYOP	18616898	0.0499436	0.23955	Hypertrophic cardiomyopathy || id:finngen_R9_I9_HYPERTROCARDMYOP	TRUE	reported	3408	7.79202e-09	6	18617129	77.86	ebi-a-GCST90001695	|| id:ebi-a-GCST90001695	TRUE	reported	igd	2	TRUE	NA	A/G
6626	rs12722600	T	C	T	C	0.3212	0.463539	0.0705	0.00334512	FALSE	FALSE	FALSE	finngen_R9_I9_HYPERTROCARDMYOP	6012802	0.229703	0.385921	Hypertrophic cardiomyopathy || id:finngen_R9_I9_HYPERTROCARDMYOP	TRUE	reported	3434	1.09199e-10	10	6054765	0.04962	ebi-a-GCST90001937	|| id:ebi-a-GCST90001937	TRUE	reported	igd	2	TRUE	NA	T/C
8344	rs142067182	T	C	T	C	0.2644	0.463528	0.0508	0.0036831	FALSE	FALSE	FALSE	finngen_R9_I9_HYPERTROCARDMYOP	53827764	0.219336	0.377374	Hypertrophic cardiomyopathy || id:finngen_R9_I9_HYPERTROCARDMYOP	TRUE	reported	3650	2.88602e-06	18	51354134	0.05643	ebi-a-GCST90001615	|| id:ebi-a-GCST90001615	TRUE	reported	igd	2	TRUE	NA	T/C
114	rs192715019	T	C	T	C	-0.5266	0.463055	0.0277	0.00526091	FALSE	FALSE	FALSE	finngen_R9_I9_HYPERTROCARDMYOP	82693751	0.121852	0.299316	Hypertrophic cardiomyopathy || id:finngen_R9_I9_HYPERTROCARDMYOP	TRUE	reported	1858	1.36301e-07	12	83087530	0.09953	ebi-a-GCST90001525	|| id:ebi-a-GCST90001525	TRUE	reported	igd	2	TRUE	NA	T/C
2920	rs138678763	C	T	C	T	-0.8815	0.462384	0.005	0.00505006	FALSE	FALSE	FALSE	finngen_R9_I9_HYPERTROCARDMYOP	11960218	0.143257	0.315886	Hypertrophic cardiomyopathy || id:finngen_R9_I9_HYPERTROCARDMYOP	TRUE	reported	3579	2.64698e-07	8	11817727	0.1709	ebi-a-GCST90001627	|| id:ebi-a-GCST90001627	TRUE	reported	igd	2	TRUE	NA	C/T
4368	rs138678763	C	T	C	T	-0.7017	0.462384	0.005	0.00505006	FALSE	FALSE	FALSE	finngen_R9_I9_HYPERTROCARDMYOP	11960218	0.143257	0.315886	Hypertrophic cardiomyopathy || id:finngen_R9_I9_HYPERTROCARDMYOP	TRUE	reported	3596	9.52906e-06	8	11817727	0.1583	ebi-a-GCST90001619	|| id:ebi-a-GCST90001619	TRUE	reported	igd	2	TRUE	NA	C/T
9209	rs138678763	C	T	C	T	-0.8053	0.462384	0.005	0.00505006	FALSE	FALSE	FALSE	finngen_R9_I9_HYPERTROCARDMYOP	11960218	0.143257	0.315886	Hypertrophic cardiomyopathy || id:finngen_R9_I9_HYPERTROCARDMYOP	TRUE	reported	3595	1.08201e-06	8	11817727	0.1649	ebi-a-GCST90001628	|| id:ebi-a-GCST90001628	TRUE	reported	igd	2	TRUE	NA	C/T
13393	rs138678763	C	T	C	T	-0.8001	0.462384	0.005	0.00505006	FALSE	FALSE	FALSE	finngen_R9_I9_HYPERTROCARDMYOP	11960218	0.143257	0.315886	Hypertrophic cardiomyopathy || id:finngen_R9_I9_HYPERTROCARDMYOP	TRUE	reported	3595	1.79201e-06	8	11817727	0.1673	ebi-a-GCST90001629	|| id:ebi-a-GCST90001629	TRUE	reported	igd	2	TRUE	NA	C/T
2583	rs76552842	A	G	A	G	2721	0.461328	0.0001	0.0125088	FALSE	FALSE	FALSE	finngen_R9_I9_HYPERTROCARDMYOP	83722451	0.0194572	0.197431	Hypertrophic cardiomyopathy || id:finngen_R9_I9_HYPERTROCARDMYOP	TRUE	reported	3408	8.41395e-101	11	83433494	123.4	ebi-a-GCST90001698	|| id:ebi-a-GCST90001698	TRUE	reported	igd	2	TRUE	NA	A/G
4846	rs76552842	A	G	A	G	49.64	0.461328	0.0001	0.0125088	FALSE	FALSE	FALSE	finngen_R9_I9_HYPERTROCARDMYOP	83722451	0.0194572	0.197431	Hypertrophic cardiomyopathy || id:finngen_R9_I9_HYPERTROCARDMYOP	TRUE	reported	3425	6.60237e-19	11	83433494	5.557	ebi-a-GCST90001700	|| id:ebi-a-GCST90001700	TRUE	reported	igd	2	TRUE	NA	A/G
6122	rs76552842	A	G	A	G	3.615	0.461328	0.0001	0.0125088	FALSE	FALSE	FALSE	finngen_R9_I9_HYPERTROCARDMYOP	83722451	0.0194572	0.197431	Hypertrophic cardiomyopathy || id:finngen_R9_I9_HYPERTROCARDMYOP	TRUE	reported	3427	5.32096e-06	11	83433494	0.7928	ebi-a-GCST90001561	|| id:ebi-a-GCST90001561	TRUE	reported	igd	2	TRUE	NA	A/G
10928	rs76552842	A	G	A	G	3.896	0.461328	0.0001	0.0125088	FALSE	FALSE	FALSE	finngen_R9_I9_HYPERTROCARDMYOP	83722451	0.0194572	0.197431	Hypertrophic cardiomyopathy || id:finngen_R9_I9_HYPERTROCARDMYOP	TRUE	reported	3427	2.21101e-06	11	83433494	0.8218	ebi-a-GCST90001562	|| id:ebi-a-GCST90001562	TRUE	reported	igd	2	TRUE	NA	A/G
11039	rs76552842	A	G	A	G	4.001	0.461328	0.0001	0.0125088	FALSE	FALSE	FALSE	finngen_R9_I9_HYPERTROCARDMYOP	83722451	0.0194572	0.197431	Hypertrophic cardiomyopathy || id:finngen_R9_I9_HYPERTROCARDMYOP	TRUE	reported	3395	7.32403e-07	11	83433494	0.8064	ebi-a-GCST90001560	|| id:ebi-a-GCST90001560	TRUE	reported	igd	2	TRUE	NA	A/G
16257	rs76552842	A	G	A	G	59.5	0.461328	0.0001	0.0125088	FALSE	FALSE	FALSE	finngen_R9_I9_HYPERTROCARDMYOP	83722451	0.0194572	0.197431	Hypertrophic cardiomyopathy || id:finngen_R9_I9_HYPERTROCARDMYOP	TRUE	reported	3425	5.81902e-06	11	83433494	13.1	ebi-a-GCST90001699	|| id:ebi-a-GCST90001699	TRUE	reported	igd	2	TRUE	NA	A/G
14755	rs139101653	T	C	T	C	-0.4998	0.460346	0.0129	0.0105702	FALSE	FALSE	FALSE	finngen_R9_I9_HYPERTROCARDMYOP	31306397	0.0138255	0.186998	Hypertrophic cardiomyopathy || id:finngen_R9_I9_HYPERTROCARDMYOP	TRUE	reported	3656	8.62303e-06	6	31274174	0.1122	ebi-a-GCST90001425	|| id:ebi-a-GCST90001425	TRUE	reported	igd	2	TRUE	NA	T/C
15594	rs74863989	A	C	A	C	1.017	0.459902	0.0038	0.0118879	FALSE	FALSE	FALSE	finngen_R9_I9_HYPERTROCARDMYOP	143960566	0.0083324	0.174318	Hypertrophic cardiomyopathy || id:finngen_R9_I9_HYPERTROCARDMYOP	TRUE	reported	2918	3.92699e-06	6	144281703	0.2199	ebi-a-GCST90001869	|| id:ebi-a-GCST90001869	TRUE	reported	igd	2	TRUE	NA	A/C
2352	rs149876155	C	T	C	T	562.4	0.459444	0.0007	0.0097127	FALSE	FALSE	FALSE	finngen_R9_I9_HYPERTROCARDMYOP	23944807	0.0384858	0.221992	Hypertrophic cardiomyopathy || id:finngen_R9_I9_HYPERTROCARDMYOP	TRUE	reported	3408	8.72971e-17	2	24167677	67.24	ebi-a-GCST90001698	|| id:ebi-a-GCST90001698	TRUE	reported	igd	2	TRUE	NA	C/T
3524	rs112571466	G	A	G	A	3.787	0.454555	0.0001	0.0152611	FALSE	FALSE	FALSE	finngen_R9_I9_HYPERTROCARDMYOP	112064176	0.0104045	0.177416	Hypertrophic cardiomyopathy || id:finngen_R9_I9_HYPERTROCARDMYOP	TRUE	reported	3440	2.43602e-08	7	111704231	0.6773	ebi-a-GCST90001688	|| id:ebi-a-GCST90001688	TRUE	reported	igd	2	TRUE	NA	G/A
2844	rs117967604	C	A	C	A	0.3688	0.453678	0.0253	0.00357194	FALSE	FALSE	FALSE	finngen_R9_I9_HYPERTROCARDMYOP	154859740	0.214073	0.36515	Hypertrophic cardiomyopathy || id:finngen_R9_I9_HYPERTROCARDMYOP	TRUE	reported	3060	9.71807e-06	7	154651450	0.08324	ebi-a-GCST90002086	|| id:ebi-a-GCST90002086	TRUE	reported	igd	2	TRUE	NA	C/A
13158	rs139435103	A	G	A	G	0.6803	0.451439	0.0082	0.00207532	FALSE	FALSE	FALSE	finngen_R9_I9_HYPERTROCARDMYOP	8986190	0.336933	0.47013	Hypertrophic cardiomyopathy || id:finngen_R9_I9_HYPERTROCARDMYOP	TRUE	reported	3060	6.26599e-06	3	9027874	0.1503	ebi-a-GCST90001920	|| id:ebi-a-GCST90001920	TRUE	reported	igd	2	TRUE	NA	A/G
2577	rs76312917	A	G	A	G	158.6	0.451356	0.0037	0.0143336	FALSE	FALSE	FALSE	finngen_R9_I9_HYPERTROCARDMYOP	40340622	0.0201693	0.194283	Hypertrophic cardiomyopathy || id:finngen_R9_I9_HYPERTROCARDMYOP	TRUE	reported	3408	5.83002e-08	20	38969262	29.18	ebi-a-GCST90001698	|| id:ebi-a-GCST90001698	TRUE	reported	igd	2	TRUE	NA	A/G
4609	rs116285595	T	C	T	C	0.6503	0.450598	0.0068	0.00314303	FALSE	FALSE	FALSE	finngen_R9_I9_HYPERTROCARDMYOP	200889031	0.256231	0.396882	Hypertrophic cardiomyopathy || id:finngen_R9_I9_HYPERTROCARDMYOP	TRUE	reported	3656	4.44396e-06	1	200858159	0.1415	ebi-a-GCST90001392	|| id:ebi-a-GCST90001392	TRUE	reported	igd	2	TRUE	NA	T/C
11923	rs116285595	T	C	T	C	0.6676	0.450598	0.0068	0.00314303	FALSE	FALSE	FALSE	finngen_R9_I9_HYPERTROCARDMYOP	200889031	0.256231	0.396882	Hypertrophic cardiomyopathy || id:finngen_R9_I9_HYPERTROCARDMYOP	TRUE	reported	3656	2.98099e-06	1	200858159	0.1427	ebi-a-GCST90001577	|| id:ebi-a-GCST90001577	TRUE	reported	igd	2	TRUE	NA	T/C
5909	rs142537458	C	A	C	A	0.4001	0.450491	0.0215	0.00622676	FALSE	FALSE	FALSE	finngen_R9_I9_HYPERTROCARDMYOP	5940119	0.128191	0.296127	Hypertrophic cardiomyopathy || id:finngen_R9_I9_HYPERTROCARDMYOP	TRUE	reported	3657	4.47404e-06	10	5982082	0.08706	ebi-a-GCST90001779	|| id:ebi-a-GCST90001779	TRUE	reported	igd	2	TRUE	NA	C/A
12866	rs13261112	A	G	A	G	0.2422	0.449087	0.0696	0.0070307	FALSE	FALSE	FALSE	finngen_R9_I9_HYPERTROCARDMYOP	82042132	0.0968925	0.270517	Hypertrophic cardiomyopathy || id:finngen_R9_I9_HYPERTROCARDMYOP	TRUE	reported	2910	7.90497e-06	8	82954367	0.05412	ebi-a-GCST90001908	|| id:ebi-a-GCST90001908	TRUE	reported	igd	2	TRUE	NA	A/G
4352	rs185794015	C	T	C	T	-0.3915	0.448957	0.0264	0.0125858	FALSE	FALSE	FALSE	finngen_R9_I9_HYPERTROCARDMYOP	44044300	0.0245691	0.199704	Hypertrophic cardiomyopathy || id:finngen_R9_I9_HYPERTROCARDMYOP	TRUE	reported	3657	5.32697e-07	22	44440180	0.07793	ebi-a-GCST90001718	|| id:ebi-a-GCST90001718	TRUE	reported	igd	2	TRUE	NA	C/T
15917	rs185794015	C	T	C	T	-0.3998	0.448957	0.0264	0.0125858	FALSE	FALSE	FALSE	finngen_R9_I9_HYPERTROCARDMYOP	44044300	0.0245691	0.199704	Hypertrophic cardiomyopathy || id:finngen_R9_I9_HYPERTROCARDMYOP	TRUE	reported	3657	2.95999e-07	22	44440180	0.07785	ebi-a-GCST90001702	|| id:ebi-a-GCST90001702	TRUE	reported	igd	2	TRUE	NA	C/T
7193	rs115665382	A	T	A	T	-0.625	0.44769	0.0087	0.00418879	FALSE	TRUE	FALSE	finngen_R9_I9_HYPERTROCARDMYOP	116586864	0.197571	0.34745	Hypertrophic cardiomyopathy || id:finngen_R9_I9_HYPERTROCARDMYOP	TRUE	reported	3440	3.49197e-06	3	116305711	0.1345	ebi-a-GCST90001658	|| id:ebi-a-GCST90001658	TRUE	reported	igd	2	TRUE	NA	A/T
5861	rs77658339	C	A	C	A	0.3916	0.447448	0.0256	0.00681635	FALSE	FALSE	FALSE	finngen_R9_I9_HYPERTROCARDMYOP	107739595	0.104411	0.27555	Hypertrophic cardiomyopathy || id:finngen_R9_I9_HYPERTROCARDMYOP	TRUE	reported	2850	5.85504e-06	5	107075296	0.08626	ebi-a-GCST90001965	|| id:ebi-a-GCST90001965	TRUE	reported	igd	2	TRUE	NA	C/A
12745	rs77658339	C	A	C	A	0.38	0.447448	0.0254	0.00681635	FALSE	FALSE	FALSE	finngen_R9_I9_HYPERTROCARDMYOP	107739595	0.104411	0.27555	Hypertrophic cardiomyopathy || id:finngen_R9_I9_HYPERTROCARDMYOP	TRUE	reported	2872	9.10899e-06	5	107075296	0.08549	ebi-a-GCST90001964	|| id:ebi-a-GCST90001964	TRUE	reported	igd	2	TRUE	NA	C/A
9375	rs149290264	T	C	T	C	0.6348	0.44534	0.007	0.0089178	FALSE	FALSE	FALSE	finngen_R9_I9_HYPERTROCARDMYOP	41618137	0.0518537	0.229044	Hypertrophic cardiomyopathy || id:finngen_R9_I9_HYPERTROCARDMYOP	TRUE	reported	3656	8.93902e-06	3	41659628	0.1427	ebi-a-GCST90001430	|| id:ebi-a-GCST90001430	TRUE	reported	igd	2	TRUE	NA	T/C
1076	rs117514047	C	A	C	A	462.3	0.444373	0.0003	0.00385382	FALSE	FALSE	FALSE	finngen_R9_I9_HYPERTROCARDMYOP	24943893	0.219692	0.36206	Hypertrophic cardiomyopathy || id:finngen_R9_I9_HYPERTROCARDMYOP	TRUE	reported	3408	2.70801e-08	21	26316207	82.97	ebi-a-GCST90001695	|| id:ebi-a-GCST90001695	TRUE	reported	igd	2	TRUE	NA	C/A
1658	rs138540869	T	C	T	C	0.3883	0.444157	0.0276	0.00390608	FALSE	FALSE	FALSE	finngen_R9_I9_HYPERTROCARDMYOP	63306703	0.21018	0.354455	Hypertrophic cardiomyopathy || id:finngen_R9_I9_HYPERTROCARDMYOP	TRUE	reported	2920	4.27898e-06	5	62602530	0.0843	ebi-a-GCST90001932	|| id:ebi-a-GCST90001932	TRUE	reported	igd	2	TRUE	NA	T/C
14004	rs138540869	T	C	T	C	0.3866	0.444157	0.0253	0.00390608	FALSE	FALSE	FALSE	finngen_R9_I9_HYPERTROCARDMYOP	63306703	0.21018	0.354455	Hypertrophic cardiomyopathy || id:finngen_R9_I9_HYPERTROCARDMYOP	TRUE	reported	3618	1.184e-06	5	62602530	0.07943	ebi-a-GCST90001981	|| id:ebi-a-GCST90001981	TRUE	reported	igd	2	TRUE	NA	T/C
4384	rs73030989	T	C	T	C	1.729	0.443361	0.0013	0.0150144	FALSE	FALSE	FALSE	finngen_R9_I9_HYPERTROCARDMYOP	38506231	0.0041863	0.154817	Hypertrophic cardiomyopathy || id:finngen_R9_I9_HYPERTROCARDMYOP	TRUE	reported	3596	3.95103e-07	19	38996871	0.3404	ebi-a-GCST90001619	|| id:ebi-a-GCST90001619	TRUE	reported	igd	2	TRUE	NA	T/C
4410	rs73030989	T	C	T	C	1.618	0.443361	0.0013	0.0150144	FALSE	FALSE	FALSE	finngen_R9_I9_HYPERTROCARDMYOP	38506231	0.0041863	0.154817	Hypertrophic cardiomyopathy || id:finngen_R9_I9_HYPERTROCARDMYOP	TRUE	reported	3596	3.85203e-06	19	38996871	0.3497	ebi-a-GCST90001620	|| id:ebi-a-GCST90001620	TRUE	reported	igd	2	TRUE	NA	T/C
13409	rs73030989	T	C	T	C	1.695	0.443361	0.0013	0.0150144	FALSE	FALSE	FALSE	finngen_R9_I9_HYPERTROCARDMYOP	38506231	0.0041863	0.154817	Hypertrophic cardiomyopathy || id:finngen_R9_I9_HYPERTROCARDMYOP	TRUE	reported	3595	2.47098e-06	19	38996871	0.3593	ebi-a-GCST90001629	|| id:ebi-a-GCST90001629	TRUE	reported	igd	2	TRUE	NA	T/C
6301	rs144392728	T	A	T	A	-0.2348	0.443294	0.0586	0.00570958	FALSE	TRUE	FALSE	finngen_R9_I9_HYPERTROCARDMYOP	32633834	0.139517	0.300011	Hypertrophic cardiomyopathy || id:finngen_R9_I9_HYPERTROCARDMYOP	TRUE	reported	3658	6.06806e-06	22	33029820	0.05183	ebi-a-GCST90001741	|| id:ebi-a-GCST90001741	TRUE	reported	igd	2	TRUE	NA	T/A
10412	rs144392728	T	A	T	A	-0.2327	0.443294	0.0588	0.00570958	FALSE	TRUE	FALSE	finngen_R9_I9_HYPERTROCARDMYOP	32633834	0.139517	0.300011	Hypertrophic cardiomyopathy || id:finngen_R9_I9_HYPERTROCARDMYOP	TRUE	reported	3645	7.142e-06	22	33029820	0.05175	ebi-a-GCST90001726	|| id:ebi-a-GCST90001726	TRUE	reported	igd	2	TRUE	NA	T/A
15865	rs144392728	T	A	T	A	0.2406	0.443294	0.0585	0.00570958	FALSE	TRUE	FALSE	finngen_R9_I9_HYPERTROCARDMYOP	32633834	0.139517	0.300011	Hypertrophic cardiomyopathy || id:finngen_R9_I9_HYPERTROCARDMYOP	TRUE	reported	3658	5.32304e-06	22	33029820	0.05278	ebi-a-GCST90001818	|| id:ebi-a-GCST90001818	TRUE	reported	igd	2	TRUE	NA	T/A
14601	rs139668159	C	A	C	A	-0.7821	0.443191	0.0056	0.00499696	FALSE	FALSE	FALSE	finngen_R9_I9_HYPERTROCARDMYOP	151530892	0.15763	0.313633	Hypertrophic cardiomyopathy || id:finngen_R9_I9_HYPERTROCARDMYOP	TRUE	reported	3118	8.74903e-06	3	151248680	0.1756	ebi-a-GCST90001938	|| id:ebi-a-GCST90001938	TRUE	reported	igd	2	TRUE	NA	C/A
2708	rs145135505	C	T	C	T	-0.2254	0.442585	0.0667	0.0156702	FALSE	FALSE	FALSE	finngen_R9_I9_HYPERTROCARDMYOP	38887340	0.0142485	0.180578	Hypertrophic cardiomyopathy || id:finngen_R9_I9_HYPERTROCARDMYOP	TRUE	reported	3582	3.79498e-06	3	38928831	0.04869	ebi-a-GCST90002012	|| id:ebi-a-GCST90002012	TRUE	reported	igd	2	TRUE	NA	C/T
8987	rs62246874	G	A	G	A	-0.2762	0.442262	0.08	0.0126056	FALSE	FALSE	FALSE	finngen_R9_I9_HYPERTROCARDMYOP	66303713	0.0130383	0.178136	Hypertrophic cardiomyopathy || id:finngen_R9_I9_HYPERTROCARDMYOP	TRUE	reported	1837	7.03801e-06	3	66354137	0.06129	ebi-a-GCST90001782	|| id:ebi-a-GCST90001782	TRUE	reported	igd	2	TRUE	NA	G/A
4904	rs148958034	G	C	G	C	-0.5666	0.440769	0.0105	0.00709762	FALSE	TRUE	FALSE	finngen_R9_I9_HYPERTROCARDMYOP	139881054	0.087446	0.257906	Hypertrophic cardiomyopathy || id:finngen_R9_I9_HYPERTROCARDMYOP	TRUE	reported	3629	2.22198e-06	6	140202191	0.1195	ebi-a-GCST90001993	|| id:ebi-a-GCST90001993	TRUE	reported	igd	2	TRUE	NA	G/C
2055	rs114871166	G	T	G	T	239.1	0.440368	0.0019	0.0169578	FALSE	FALSE	FALSE	finngen_R9_I9_HYPERTROCARDMYOP	24165328	0.0114702	0.174194	Hypertrophic cardiomyopathy || id:finngen_R9_I9_HYPERTROCARDMYOP	TRUE	reported	3408	2.23702e-09	5	24165437	39.88	ebi-a-GCST90001698	|| id:ebi-a-GCST90001698	TRUE	reported	igd	2	TRUE	NA	G/T
2056	rs115027982	C	G	C	G	135.8	0.438343	0.0043	0.00543375	FALSE	TRUE	FALSE	finngen_R9_I9_HYPERTROCARDMYOP	119935428	0.147311	0.302494	Hypertrophic cardiomyopathy || id:finngen_R9_I9_HYPERTROCARDMYOP	TRUE	reported	3408	1.20199e-06	2	120693004	27.93	ebi-a-GCST90001698	|| id:ebi-a-GCST90001698	TRUE	reported	igd	2	TRUE	NA	C/G
7507	rs148871284	T	C	T	C	0.3478	0.435158	0.0343	0.0121857	FALSE	FALSE	FALSE	finngen_R9_I9_HYPERTROCARDMYOP	15565913	0.0318919	0.202799	Hypertrophic cardiomyopathy || id:finngen_R9_I9_HYPERTROCARDMYOP	TRUE	reported	3437	7.13099e-07	20	15546558	0.07003	ebi-a-GCST90001511	|| id:ebi-a-GCST90001511	TRUE	reported	igd	2	TRUE	NA	T/C
15650	rs148871284	T	C	T	C	0.3269	0.435158	0.0343	0.0121857	FALSE	FALSE	FALSE	finngen_R9_I9_HYPERTROCARDMYOP	15565913	0.0318919	0.202799	Hypertrophic cardiomyopathy || id:finngen_R9_I9_HYPERTROCARDMYOP	TRUE	reported	3437	3.14702e-06	20	15546558	0.07002	ebi-a-GCST90001512	|| id:ebi-a-GCST90001512	TRUE	reported	igd	2	TRUE	NA	T/C
2848	rs2147883	G	T	G	T	-0.9571	0.435004	0.9954	0.989921	FALSE	FALSE	FALSE	finngen_R9_I9_HYPERTROCARDMYOP	66975140	0.0465972	0.218601	Hypertrophic cardiomyopathy || id:finngen_R9_I9_HYPERTROCARDMYOP	TRUE	reported	3060	1.083e-06	10	68734898	0.1959	ebi-a-GCST90002086	|| id:ebi-a-GCST90002086	TRUE	reported	igd	2	TRUE	NA	G/T
10963	rs34025101	G	A	G	A	1.393	0.434153	0.0014	0.00769533	FALSE	FALSE	FALSE	finngen_R9_I9_HYPERTROCARDMYOP	135067356	0.0941738	0.259384	Hypertrophic cardiomyopathy || id:finngen_R9_I9_HYPERTROCARDMYOP	TRUE	reported	3668	7.65191e-06	6	135388494	0.3109	ebi-a-GCST90001613	|| id:ebi-a-GCST90001613	TRUE	reported	igd	2	TRUE	NA	G/A
1051	rs116779558	G	T	G	T	248.4	0.428789	0.0007	0.0166018	FALSE	FALSE	FALSE	finngen_R9_I9_HYPERTROCARDMYOP	77019863	0.00593622	0.15585	Hypertrophic cardiomyopathy || id:finngen_R9_I9_HYPERTROCARDMYOP	TRUE	reported	3408	1.44301e-07	3	77069014	47.12	ebi-a-GCST90001695	|| id:ebi-a-GCST90001695	TRUE	reported	igd	2	TRUE	NA	G/T
1819	rs115802369	G	A	G	A	-0.4129	0.428563	0.0175	0.00236921	FALSE	FALSE	FALSE	finngen_R9_I9_HYPERTROCARDMYOP	5380657	0.354267	0.462639	Hypertrophic cardiomyopathy || id:finngen_R9_I9_HYPERTROCARDMYOP	TRUE	reported	3657	7.76497e-06	6	5380890	0.0922	ebi-a-GCST90001395	|| id:ebi-a-GCST90001395	TRUE	reported	igd	2	TRUE	NA	G/A
15470	rs17540814	C	T	C	T	-2.368	0.427808	0.0006	0.0165039	FALSE	FALSE	FALSE	finngen_R9_I9_HYPERTROCARDMYOP	93144163	0.0151252	0.176098	Hypertrophic cardiomyopathy || id:finngen_R9_I9_HYPERTROCARDMYOP	TRUE	reported	3629	2.298e-06	6	93853881	0.5003	ebi-a-GCST90001581	|| id:ebi-a-GCST90001581	TRUE	reported	igd	2	TRUE	NA	C/T
5067	rs73398969	A	C	A	C	-0.3014	0.427374	0.0446	0.00377317	FALSE	FALSE	FALSE	finngen_R9_I9_HYPERTROCARDMYOP	29442481	0.259912	0.379349	Hypertrophic cardiomyopathy || id:finngen_R9_I9_HYPERTROCARDMYOP	TRUE	reported	3656	4.75401e-06	6	29410258	0.06578	ebi-a-GCST90001824	|| id:ebi-a-GCST90001824	TRUE	reported	igd	2	TRUE	NA	A/C
8141	rs117671592	G	A	G	A	1.056	0.426972	0.0025	0.0102608	FALSE	FALSE	FALSE	finngen_R9_I9_HYPERTROCARDMYOP	14428276	0.059986	0.227005	Hypertrophic cardiomyopathy || id:finngen_R9_I9_HYPERTROCARDMYOP	TRUE	reported	3629	8.49591e-06	10	14470275	0.2367	ebi-a-GCST90001579	|| id:ebi-a-GCST90001579	TRUE	reported	igd	2	TRUE	NA	G/A
9814	rs2977034	T	C	T	C	9.254	0.426763	0.0015	0.00241038	FALSE	FALSE	FALSE	finngen_R9_I9_HYPERTROCARDMYOP	87491486	0.338725	0.446083	Hypertrophic cardiomyopathy || id:finngen_R9_I9_HYPERTROCARDMYOP	TRUE	reported	3425	1.08201e-08	8	88503714	1.615	ebi-a-GCST90001697	|| id:ebi-a-GCST90001697	TRUE	reported	igd	2	TRUE	NA	T/C
2685	rs141452540	C	T	C	T	-1.064	0.426481	0.0037	0.00156624	FALSE	FALSE	FALSE	finngen_R9_I9_HYPERTROCARDMYOP	48620865	0.489717	0.617409	Hypertrophic cardiomyopathy || id:finngen_R9_I9_HYPERTROCARDMYOP	TRUE	reported	2848	4.72302e-06	20	47237403	0.2319	ebi-a-GCST90001834	|| id:ebi-a-GCST90001834	TRUE	reported	igd	2	TRUE	NA	C/T
9032	rs17022951	A	G	A	G	0.342	0.419904	0.0326	0.0156009	FALSE	FALSE	FALSE	finngen_R9_I9_HYPERTROCARDMYOP	38580299	0.00646636	0.154198	Hypertrophic cardiomyopathy || id:finngen_R9_I9_HYPERTROCARDMYOP	TRUE	reported	3437	2.34698e-06	2	38807441	0.07231	ebi-a-GCST90001508	|| id:ebi-a-GCST90001508	TRUE	reported	igd	2	TRUE	NA	A/G
16690	rs140395477	G	C	G	C	-1.212	0.419015	0.003	0.0215189	FALSE	TRUE	FALSE	finngen_R9_I9_HYPERTROCARDMYOP	79143574	0.00157036	0.132543	Hypertrophic cardiomyopathy || id:finngen_R9_I9_HYPERTROCARDMYOP	TRUE	reported	2649	1.47099e-06	13	79717709	0.2512	ebi-a-GCST90001852	|| id:ebi-a-GCST90001852	TRUE	reported	igd	2	TRUE	NA	G/C
12988	rs112496462	A	G	A	G	-1.603	0.418522	0.0014	0.00457638	FALSE	FALSE	FALSE	finngen_R9_I9_HYPERTROCARDMYOP	34187294	0.207761	0.332227	Hypertrophic cardiomyopathy || id:finngen_R9_I9_HYPERTROCARDMYOP	TRUE	reported	3112	4.03005e-06	6	34155071	0.3472	ebi-a-GCST90001958	|| id:ebi-a-GCST90001958	TRUE	reported	igd	2	TRUE	NA	A/G
1211	rs183203096	C	G	C	G	344	0.418172	0.0003	0.00404241	FALSE	TRUE	FALSE	finngen_R9_I9_HYPERTROCARDMYOP	102780718	0.244902	0.359618	Hypertrophic cardiomyopathy || id:finngen_R9_I9_HYPERTROCARDMYOP	TRUE	reported	3408	7.20792e-06	1	103246274	76.55	ebi-a-GCST90001695	|| id:ebi-a-GCST90001695	TRUE	reported	igd	2	TRUE	NA	C/G
2619	rs77841631	A	G	A	G	49.89	0.416915	0.0289	0.0022145	FALSE	FALSE	FALSE	finngen_R9_I9_HYPERTROCARDMYOP	44546186	0.405878	0.5016	Hypertrophic cardiomyopathy || id:finngen_R9_I9_HYPERTROCARDMYOP	TRUE	reported	3408	2.38402e-06	22	44942066	10.56	ebi-a-GCST90001698	|| id:ebi-a-GCST90001698	TRUE	reported	igd	2	TRUE	NA	A/G
15246	rs61873707	A	G	A	G	0.5528	0.41671	0.0305	0.0170808	FALSE	FALSE	FALSE	finngen_R9_I9_HYPERTROCARDMYOP	98071822	0.0172791	0.175035	Hypertrophic cardiomyopathy || id:finngen_R9_I9_HYPERTROCARDMYOP	TRUE	reported	1247	3.21603e-06	10	99831579	0.1182	ebi-a-GCST90001878	|| id:ebi-a-GCST90001878	TRUE	reported	igd	2	TRUE	NA	A/G
4281	rs140192272	G	A	G	A	0.5476	0.412622	0.0101	0.00611116	FALSE	FALSE	FALSE	finngen_R9_I9_HYPERTROCARDMYOP	98947675	0.15799	0.292253	Hypertrophic cardiomyopathy || id:finngen_R9_I9_HYPERTROCARDMYOP	TRUE	reported	3657	9.60506e-06	1	99413231	0.1235	ebi-a-GCST90001819	|| id:ebi-a-GCST90001819	TRUE	reported	igd	2	TRUE	NA	G/A
4309	rs149065025	A	G	A	G	1.219	0.412318	0.0025	0.00690239	FALSE	FALSE	FALSE	finngen_R9_I9_HYPERTROCARDMYOP	33534593	0.117953	0.263727	Hypertrophic cardiomyopathy || id:finngen_R9_I9_HYPERTROCARDMYOP	TRUE	reported	3060	9.36095e-06	15	33826794	0.2745	ebi-a-GCST90002060	|| id:ebi-a-GCST90002060	TRUE	reported	igd	2	TRUE	NA	A/G
11304	rs149065025	A	G	A	G	1.232	0.412318	0.0024	0.00690239	FALSE	FALSE	FALSE	finngen_R9_I9_HYPERTROCARDMYOP	33534593	0.117953	0.263727	Hypertrophic cardiomyopathy || id:finngen_R9_I9_HYPERTROCARDMYOP	TRUE	reported	3113	8.389e-06	15	33826794	0.276	ebi-a-GCST90002058	|| id:ebi-a-GCST90002058	TRUE	reported	igd	2	TRUE	NA	A/G
1039	rs114935210	G	A	G	A	161	0.411987	0.0013	0.000426685	FALSE	FALSE	FALSE	finngen_R9_I9_HYPERTROCARDMYOP	135430586	0.72587	1.17501	Hypertrophic cardiomyopathy || id:finngen_R9_I9_HYPERTROCARDMYOP	TRUE	reported	3408	6.53597e-06	5	134766276	35.65	ebi-a-GCST90001695	|| id:ebi-a-GCST90001695	TRUE	reported	igd	2	TRUE	NA	G/A
943	rs7267949	T	C	T	C	-0.7453	0.411919	0.0057	0.006458	FALSE	FALSE	FALSE	finngen_R9_I9_HYPERTROCARDMYOP	17605939	0.133457	0.274502	Hypertrophic cardiomyopathy || id:finngen_R9_I9_HYPERTROCARDMYOP	TRUE	reported	3405	9.64206e-06	20	17586584	0.1682	ebi-a-GCST90001489	|| id:ebi-a-GCST90001489	TRUE	reported	igd	2	TRUE	NA	T/C
7580	rs7267949	T	C	T	C	-0.7497	0.411919	0.0057	0.006458	FALSE	FALSE	FALSE	finngen_R9_I9_HYPERTROCARDMYOP	17605939	0.133457	0.274502	Hypertrophic cardiomyopathy || id:finngen_R9_I9_HYPERTROCARDMYOP	TRUE	reported	3405	9.24592e-06	20	17586584	0.1688	ebi-a-GCST90001495	|| id:ebi-a-GCST90001495	TRUE	reported	igd	2	TRUE	NA	T/C
5195	rs45490493	T	C	T	C	0.6698	0.411877	0.0085	0.00217363	FALSE	FALSE	FALSE	finngen_R9_I9_HYPERTROCARDMYOP	8960888	0.369179	0.458654	Hypertrophic cardiomyopathy || id:finngen_R9_I9_HYPERTROCARDMYOP	TRUE	reported	3060	7.28098e-06	3	9002572	0.1491	ebi-a-GCST90001918	|| id:ebi-a-GCST90001918	TRUE	reported	igd	2	TRUE	NA	T/C
1101	rs138615640	G	A	G	A	67.16	0.410216	0.0079	0.0176572	FALSE	FALSE	FALSE	finngen_R9_I9_HYPERTROCARDMYOP	46869042	0.0162757	0.170733	Hypertrophic cardiomyopathy || id:finngen_R9_I9_HYPERTROCARDMYOP	TRUE	reported	3408	6.46398e-06	4	46871059	14.87	ebi-a-GCST90001695	|| id:ebi-a-GCST90001695	TRUE	reported	igd	2	TRUE	NA	G/A
2328	rs148602493	C	T	C	T	161.3	0.41004	0.0028	0.00147809	FALSE	FALSE	FALSE	finngen_R9_I9_HYPERTROCARDMYOP	23576737	0.49491	0.600772	Hypertrophic cardiomyopathy || id:finngen_R9_I9_HYPERTROCARDMYOP	TRUE	reported	3408	3.42602e-06	9	23576735	34.68	ebi-a-GCST90001698	|| id:ebi-a-GCST90001698	TRUE	reported	igd	2	TRUE	NA	C/T
1947	rs77438219	A	G	A	G	-1.131	0.409209	0.0022	0.00638592	FALSE	FALSE	FALSE	finngen_R9_I9_HYPERTROCARDMYOP	67481159	0.147858	0.282771	Hypertrophic cardiomyopathy || id:finngen_R9_I9_HYPERTROCARDMYOP	TRUE	reported	3669	1.58099e-06	5	66776987	0.2353	ebi-a-GCST90001647	|| id:ebi-a-GCST90001647	TRUE	reported	igd	2	TRUE	NA	A/G
12028	rs77438219	A	G	A	G	-1.199	0.409209	0.0022	0.00638592	FALSE	FALSE	FALSE	finngen_R9_I9_HYPERTROCARDMYOP	67481159	0.147858	0.282771	Hypertrophic cardiomyopathy || id:finngen_R9_I9_HYPERTROCARDMYOP	TRUE	reported	3669	5.32905e-07	5	66776987	0.2386	ebi-a-GCST90001646	|| id:ebi-a-GCST90001646	TRUE	reported	igd	2	TRUE	NA	A/G
16387	rs77438219	A	G	A	G	1.16	0.409209	0.0022	0.00638592	FALSE	FALSE	FALSE	finngen_R9_I9_HYPERTROCARDMYOP	67481159	0.147858	0.282771	Hypertrophic cardiomyopathy || id:finngen_R9_I9_HYPERTROCARDMYOP	TRUE	reported	3669	1.09701e-06	5	66776987	0.2377	ebi-a-GCST90001643	|| id:ebi-a-GCST90001643	TRUE	reported	igd	2	TRUE	NA	A/G
2366	rs1508603	T	C	T	C	96.48	0.408326	0.007	0.00553979	FALSE	FALSE	FALSE	finngen_R9_I9_HYPERTROCARDMYOP	47566161	0.170572	0.297968	Hypertrophic cardiomyopathy || id:finngen_R9_I9_HYPERTROCARDMYOP	TRUE	reported	3408	8.28896e-06	1	48031833	21.61	ebi-a-GCST90001698	|| id:ebi-a-GCST90001698	TRUE	reported	igd	2	TRUE	NA	T/C
2260	rs143772909	T	C	T	C	328.1	0.407365	0.001	0.0225204	FALSE	FALSE	FALSE	finngen_R9_I9_HYPERTROCARDMYOP	99734361	0.00157652	0.128904	Hypertrophic cardiomyopathy || id:finngen_R9_I9_HYPERTROCARDMYOP	TRUE	reported	3408	4.018e-10	10	101494118	52.32	ebi-a-GCST90001698	|| id:ebi-a-GCST90001698	TRUE	reported	igd	2	TRUE	NA	T/C
8607	rs113111100	A	G	A	G	-0.4412	0.407188	0.0165	0.00143504	FALSE	FALSE	FALSE	finngen_R9_I9_HYPERTROCARDMYOP	127289176	0.499879	0.603528	Hypertrophic cardiomyopathy || id:finngen_R9_I9_HYPERTROCARDMYOP	TRUE	reported	3629	2.81799e-06	10	129087440	0.09405	ebi-a-GCST90002008	|| id:ebi-a-GCST90002008	TRUE	reported	igd	2	TRUE	NA	A/G
5499	rs115980202	C	G	C	G	0.3845	0.406697	0.0254	0.00867668	FALSE	TRUE	FALSE	finngen_R9_I9_HYPERTROCARDMYOP	42487958	0.0927321	0.241915	Hypertrophic cardiomyopathy || id:finngen_R9_I9_HYPERTROCARDMYOP	TRUE	reported	2871	3.02803e-06	4	42489975	0.08218	ebi-a-GCST90001833	|| id:ebi-a-GCST90001833	TRUE	reported	igd	2	TRUE	NA	C/G
4023	rs75478218	A	G	A	G	0.5431	0.406572	0.0109	0.0108063	FALSE	FALSE	FALSE	finngen_R9_I9_HYPERTROCARDMYOP	167614555	0.0646249	0.220025	Hypertrophic cardiomyopathy || id:finngen_R9_I9_HYPERTROCARDMYOP	TRUE	reported	3668	3.75198e-06	1	167583792	0.1173	ebi-a-GCST90001591	|| id:ebi-a-GCST90001591	TRUE	reported	igd	2	TRUE	NA	A/G
8523	rs117410040	G	A	G	A	-0.191	0.405101	0.0903	0.0152724	FALSE	FALSE	FALSE	finngen_R9_I9_HYPERTROCARDMYOP	156158540	0.0328927	0.189886	Hypertrophic cardiomyopathy || id:finngen_R9_I9_HYPERTROCARDMYOP	TRUE	reported	3427	8.94396e-06	7	155951234	0.04295	ebi-a-GCST90001550	|| id:ebi-a-GCST90001550	TRUE	reported	igd	2	TRUE	NA	G/A
2729	rs189810664	T	C	T	C	2.32	0.404508	0.0007	0.00137349	FALSE	FALSE	FALSE	finngen_R9_I9_HYPERTROCARDMYOP	94239670	0.500951	0.601058	Hypertrophic cardiomyopathy || id:finngen_R9_I9_HYPERTROCARDMYOP	TRUE	reported	2920	4.72705e-06	9	97001952	0.5059	ebi-a-GCST90002067	|| id:ebi-a-GCST90002067	TRUE	reported	igd	2	TRUE	NA	T/C
6038	rs189810664	T	C	T	C	2.39	0.404508	0.0007	0.00137349	FALSE	FALSE	FALSE	finngen_R9_I9_HYPERTROCARDMYOP	94239670	0.500951	0.601058	Hypertrophic cardiomyopathy || id:finngen_R9_I9_HYPERTROCARDMYOP	TRUE	reported	2920	2.551e-06	9	97001952	0.5071	ebi-a-GCST90002066	|| id:ebi-a-GCST90002066	TRUE	reported	igd	2	TRUE	NA	T/C
6065	rs189810664	T	C	T	C	2.389	0.404508	0.0007	0.00137349	FALSE	FALSE	FALSE	finngen_R9_I9_HYPERTROCARDMYOP	94239670	0.500951	0.601058	Hypertrophic cardiomyopathy || id:finngen_R9_I9_HYPERTROCARDMYOP	TRUE	reported	2920	2.86299e-06	9	97001952	0.5095	ebi-a-GCST90002070	|| id:ebi-a-GCST90002070	TRUE	reported	igd	2	TRUE	NA	T/C
9129	rs189810664	T	C	T	C	2.372	0.404508	0.0007	0.00137349	FALSE	FALSE	FALSE	finngen_R9_I9_HYPERTROCARDMYOP	94239670	0.500951	0.601058	Hypertrophic cardiomyopathy || id:finngen_R9_I9_HYPERTROCARDMYOP	TRUE	reported	2920	3.04797e-06	9	97001952	0.5071	ebi-a-GCST90002063	|| id:ebi-a-GCST90002063	TRUE	reported	igd	2	TRUE	NA	T/C
6466	rs78726632	C	G	C	G	-0.6159	0.403223	0.0097	0.0068282	FALSE	TRUE	FALSE	finngen_R9_I9_HYPERTROCARDMYOP	14156098	0.170159	0.29396	Hypertrophic cardiomyopathy || id:finngen_R9_I9_HYPERTROCARDMYOP	TRUE	reported	3410	2.44399e-06	7	14195723	0.1305	ebi-a-GCST90001459	|| id:ebi-a-GCST90001459	TRUE	reported	igd	2	TRUE	NA	C/G
6491	rs78726632	C	G	C	G	0.6212	0.403223	0.0097	0.0068282	FALSE	TRUE	FALSE	finngen_R9_I9_HYPERTROCARDMYOP	14156098	0.170159	0.29396	Hypertrophic cardiomyopathy || id:finngen_R9_I9_HYPERTROCARDMYOP	TRUE	reported	3410	1.14101e-06	7	14195723	0.1274	ebi-a-GCST90001474	|| id:ebi-a-GCST90001474	TRUE	reported	igd	2	TRUE	NA	C/G
1817	rs10444793	A	G	A	G	-0.4608	0.40122	0.018	0.0164464	FALSE	FALSE	FALSE	finngen_R9_I9_HYPERTROCARDMYOP	44225491	0.0189946	0.171049	Hypertrophic cardiomyopathy || id:finngen_R9_I9_HYPERTROCARDMYOP	TRUE	reported	3657	4.34901e-07	15	44517689	0.09102	ebi-a-GCST90001395	|| id:ebi-a-GCST90001395	TRUE	reported	igd	2	TRUE	NA	A/G
5541	rs10444793	A	G	A	G	-0.4323	0.40122	0.0181	0.0164464	FALSE	FALSE	FALSE	finngen_R9_I9_HYPERTROCARDMYOP	44225491	0.0189946	0.171049	Hypertrophic cardiomyopathy || id:finngen_R9_I9_HYPERTROCARDMYOP	TRUE	reported	3656	2.88602e-06	15	44517689	0.09225	ebi-a-GCST90001431	|| id:ebi-a-GCST90001431	TRUE	reported	igd	2	TRUE	NA	A/G
5560	rs10444793	A	G	A	G	-0.4107	0.40122	0.0181	0.0164464	FALSE	FALSE	FALSE	finngen_R9_I9_HYPERTROCARDMYOP	44225491	0.0189946	0.171049	Hypertrophic cardiomyopathy || id:finngen_R9_I9_HYPERTROCARDMYOP	TRUE	reported	3656	8.83792e-06	15	44517689	0.09229	ebi-a-GCST90001396	|| id:ebi-a-GCST90001396	TRUE	reported	igd	2	TRUE	NA	A/G
9913	rs72740660	C	T	C	T	0.1977	0.401194	0.0711	0.0176411	FALSE	FALSE	FALSE	finngen_R9_I9_HYPERTROCARDMYOP	215764902	0.00639779	0.147137	Hypertrophic cardiomyopathy || id:finngen_R9_I9_HYPERTROCARDMYOP	TRUE	reported	3440	6.96707e-06	1	215938244	0.04392	ebi-a-GCST90001655	|| id:ebi-a-GCST90001655	TRUE	reported	igd	2	TRUE	NA	C/T
11094	rs75150138	A	T	A	T	-0.2581	0.400443	0.0517	0.0248566	FALSE	TRUE	FALSE	finngen_R9_I9_HYPERTROCARDMYOP	49204673	0.00115617	0.123233	Hypertrophic cardiomyopathy || id:finngen_R9_I9_HYPERTROCARDMYOP	TRUE	reported	3656	4.05303e-06	16	49238584	0.05593	ebi-a-GCST90001440	|| id:ebi-a-GCST90001440	TRUE	reported	igd	2	TRUE	NA	A/T
8067	rs114799586	T	C	T	C	0.2936	0.400235	0.0396	0.00685863	FALSE	FALSE	FALSE	finngen_R9_I9_HYPERTROCARDMYOP	27430187	0.146389	0.275566	Hypertrophic cardiomyopathy || id:finngen_R9_I9_HYPERTROCARDMYOP	TRUE	reported	3395	8.06901e-06	5	27430294	0.06568	ebi-a-GCST90001557	|| id:ebi-a-GCST90001557	TRUE	reported	igd	2	TRUE	NA	T/C
11016	rs114799586	T	C	T	C	0.2664	0.400235	0.0396	0.00685863	FALSE	FALSE	FALSE	finngen_R9_I9_HYPERTROCARDMYOP	27430187	0.146389	0.275566	Hypertrophic cardiomyopathy || id:finngen_R9_I9_HYPERTROCARDMYOP	TRUE	reported	3395	1.64199e-06	5	27430294	0.05548	ebi-a-GCST90001560	|| id:ebi-a-GCST90001560	TRUE	reported	igd	2	TRUE	NA	T/C
15234	rs116838007	A	G	A	G	0.6668	0.399312	0.0209	0.003901	FALSE	FALSE	FALSE	finngen_R9_I9_HYPERTROCARDMYOP	240412861	0.261273	0.355453	Hypertrophic cardiomyopathy || id:finngen_R9_I9_HYPERTROCARDMYOP	TRUE	reported	1247	4.88e-06	2	241352278	0.1453	ebi-a-GCST90001878	|| id:ebi-a-GCST90001878	TRUE	reported	igd	2	TRUE	NA	A/G
8779	rs140379607	T	C	T	C	-0.5209	0.399078	0.0112	0.00342312	FALSE	FALSE	FALSE	finngen_R9_I9_HYPERTROCARDMYOP	4716587	0.310361	0.393387	Hypertrophic cardiomyopathy || id:finngen_R9_I9_HYPERTROCARDMYOP	TRUE	reported	3629	4.78002e-06	3	4758271	0.1137	ebi-a-GCST90001985	|| id:ebi-a-GCST90001985	TRUE	reported	igd	2	TRUE	NA	T/C
972	rs147596499	G	A	G	A	0.4951	0.398602	0.0154	0.00326534	FALSE	FALSE	FALSE	finngen_R9_I9_HYPERTROCARDMYOP	95568226	0.314173	0.396026	Hypertrophic cardiomyopathy || id:finngen_R9_I9_HYPERTROCARDMYOP	TRUE	reported	3113	6.78297e-06	4	96489377	0.1098	ebi-a-GCST90002076	|| id:ebi-a-GCST90002076	TRUE	reported	igd	2	TRUE	NA	G/A
43	rs80026829	A	G	A	G	1.015	0.398058	0.0029	0.0167257	FALSE	FALSE	FALSE	finngen_R9_I9_HYPERTROCARDMYOP	8579106	0.0241763	0.176576	Hypertrophic cardiomyopathy || id:finngen_R9_I9_HYPERTROCARDMYOP	TRUE	reported	3435	8.78901e-06	7	8618736	0.2281	ebi-a-GCST90001933	|| id:ebi-a-GCST90001933	TRUE	reported	igd	2	TRUE	NA	A/G
2199	rs138905087	G	C	G	C	90.64	0.396959	0.0092	0.00137143	FALSE	TRUE	FALSE	finngen_R9_I9_HYPERTROCARDMYOP	86671216	0.492473	0.578336	Hypertrophic cardiomyopathy || id:finngen_R9_I9_HYPERTROCARDMYOP	TRUE	reported	3408	8.54103e-07	1	87136899	18.38	ebi-a-GCST90001698	|| id:ebi-a-GCST90001698	TRUE	reported	igd	2	TRUE	NA	G/C
10904	rs116954492	T	C	T	C	-0.2825	0.396262	0.0318	0.0156139	FALSE	FALSE	FALSE	finngen_R9_I9_HYPERTROCARDMYOP	16497685	0.0252633	0.177112	Hypertrophic cardiomyopathy || id:finngen_R9_I9_HYPERTROCARDMYOP	TRUE	reported	3427	6.52004e-06	9	16497683	0.06256	ebi-a-GCST90001562	|| id:ebi-a-GCST90001562	TRUE	reported	igd	2	TRUE	NA	T/C
4617	rs16868356	C	T	C	T	0.4146	0.392912	0.0198	0.00652351	FALSE	FALSE	FALSE	finngen_R9_I9_HYPERTROCARDMYOP	101758236	0.159502	0.279305	Hypertrophic cardiomyopathy || id:finngen_R9_I9_HYPERTROCARDMYOP	TRUE	reported	3656	1.226e-06	8	102770464	0.08532	ebi-a-GCST90001392	|| id:ebi-a-GCST90001392	TRUE	reported	igd	2	TRUE	NA	C/T
11932	rs16868356	C	T	C	T	0.4201	0.392912	0.0198	0.00652351	FALSE	FALSE	FALSE	finngen_R9_I9_HYPERTROCARDMYOP	101758236	0.159502	0.279305	Hypertrophic cardiomyopathy || id:finngen_R9_I9_HYPERTROCARDMYOP	TRUE	reported	3656	1.01e-06	8	102770464	0.08577	ebi-a-GCST90001577	|| id:ebi-a-GCST90001577	TRUE	reported	igd	2	TRUE	NA	C/T
13159	rs148669043	G	T	G	T	0.5182	0.39204	0.0137	0.0256742	FALSE	FALSE	FALSE	finngen_R9_I9_HYPERTROCARDMYOP	132535041	0.00153342	0.123739	Hypertrophic cardiomyopathy || id:finngen_R9_I9_HYPERTROCARDMYOP	TRUE	reported	3060	7.59994e-06	2	133292614	0.1156	ebi-a-GCST90001920	|| id:ebi-a-GCST90001920	TRUE	reported	igd	2	TRUE	NA	G/T
5510	rs35443755	C	G	C	G	-0.5143	0.391772	0.0129	0.0169326	FALSE	TRUE	FALSE	finngen_R9_I9_HYPERTROCARDMYOP	20316549	0.0228365	0.17212	Hypertrophic cardiomyopathy || id:finngen_R9_I9_HYPERTROCARDMYOP	TRUE	reported	2871	9.45105e-06	12	20469483	0.1159	ebi-a-GCST90001833	|| id:ebi-a-GCST90001833	TRUE	reported	igd	2	TRUE	NA	C/G
1150	rs144920942	T	C	T	C	151.3	0.391552	0.0016	0.0192176	FALSE	FALSE	FALSE	finngen_R9_I9_HYPERTROCARDMYOP	104121245	0.01527	0.161404	Hypertrophic cardiomyopathy || id:finngen_R9_I9_HYPERTROCARDMYOP	TRUE	reported	3408	4.58005e-06	6	104569120	32.96	ebi-a-GCST90001695	|| id:ebi-a-GCST90001695	TRUE	reported	igd	2	TRUE	NA	T/C
15608	rs35802809	T	G	T	G	-0.3287	0.390756	0.0313	0.0171357	FALSE	FALSE	FALSE	finngen_R9_I9_HYPERTROCARDMYOP	45977836	0.00923953	0.150114	Hypertrophic cardiomyopathy || id:finngen_R9_I9_HYPERTROCARDMYOP	TRUE	reported	3374	5.94895e-06	7	46017435	0.07248	ebi-a-GCST90001461	|| id:ebi-a-GCST90001461	TRUE	reported	igd	2	TRUE	NA	T/G
10273	rs74541430	A	G	A	G	-1.142	0.390737	0.0025	0.00647497	FALSE	FALSE	FALSE	finngen_R9_I9_HYPERTROCARDMYOP	26190380	0.158202	0.276894	Hypertrophic cardiomyopathy || id:finngen_R9_I9_HYPERTROCARDMYOP	TRUE	reported	3657	9.53696e-06	16	26201701	0.2576	ebi-a-GCST90001757	|| id:ebi-a-GCST90001757	TRUE	reported	igd	2	TRUE	NA	A/G
9126	rs146641318	T	G	T	G	2.258	0.390581	0.001	0.0102118	FALSE	FALSE	FALSE	finngen_R9_I9_HYPERTROCARDMYOP	9022482	0.111211	0.245221	Hypertrophic cardiomyopathy || id:finngen_R9_I9_HYPERTROCARDMYOP	TRUE	reported	2920	3.80601e-06	4	9024208	0.4875	ebi-a-GCST90002063	|| id:ebi-a-GCST90002063	TRUE	reported	igd	2	TRUE	NA	T/G
1869	rs116345427	A	G	A	G	1.005	0.390145	0.0038	0.00635911	FALSE	FALSE	FALSE	finngen_R9_I9_HYPERTROCARDMYOP	146984450	0.181639	0.292085	Hypertrophic cardiomyopathy || id:finngen_R9_I9_HYPERTROCARDMYOP	TRUE	reported	2903	7.50395e-06	3	146702237	0.224	ebi-a-GCST90002099	|| id:ebi-a-GCST90002099	TRUE	reported	igd	2	TRUE	NA	A/G
2726	rs139628646	C	G	C	G	2.554	0.389438	0.001	0.0107808	FALSE	TRUE	FALSE	finngen_R9_I9_HYPERTROCARDMYOP	8952207	0.101292	0.237662	Hypertrophic cardiomyopathy || id:finngen_R9_I9_HYPERTROCARDMYOP	TRUE	reported	2920	2.98903e-07	4	8953933	0.4973	ebi-a-GCST90002067	|| id:ebi-a-GCST90002067	TRUE	reported	igd	2	TRUE	NA	C/G
6036	rs139628646	C	G	C	G	2.372	0.389438	0.001	0.0107808	FALSE	TRUE	FALSE	finngen_R9_I9_HYPERTROCARDMYOP	8952207	0.101292	0.237662	Hypertrophic cardiomyopathy || id:finngen_R9_I9_HYPERTROCARDMYOP	TRUE	reported	2920	2.064e-06	4	8953933	0.4987	ebi-a-GCST90002066	|| id:ebi-a-GCST90002066	TRUE	reported	igd	2	TRUE	NA	C/G
6061	rs139628646	C	G	C	G	2.294	0.389438	0.001	0.0107808	FALSE	TRUE	FALSE	finngen_R9_I9_HYPERTROCARDMYOP	8952207	0.101292	0.237662	Hypertrophic cardiomyopathy || id:finngen_R9_I9_HYPERTROCARDMYOP	TRUE	reported	2920	4.95496e-06	4	8953933	0.5014	ebi-a-GCST90002070	|| id:ebi-a-GCST90002070	TRUE	reported	igd	2	TRUE	NA	C/G
8035	rs139628646	C	G	C	G	2.281	0.389438	0.001	0.0107808	FALSE	TRUE	FALSE	finngen_R9_I9_HYPERTROCARDMYOP	8952207	0.101292	0.237662	Hypertrophic cardiomyopathy || id:finngen_R9_I9_HYPERTROCARDMYOP	TRUE	reported	2920	6.187e-06	4	8953933	0.5037	ebi-a-GCST90002069	|| id:ebi-a-GCST90002069	TRUE	reported	igd	2	TRUE	NA	C/G
3887	rs144283125	G	A	G	A	-0.3578	0.38942	0.0312	0.00574905	FALSE	FALSE	FALSE	finngen_R9_I9_HYPERTROCARDMYOP	32846044	0.175978	0.287768	Hypertrophic cardiomyopathy || id:finngen_R9_I9_HYPERTROCARDMYOP	TRUE	reported	2872	5.99294e-06	21	34218354	0.0789	ebi-a-GCST90002072	|| id:ebi-a-GCST90002072	TRUE	reported	igd	2	TRUE	NA	G/A
6183	rs76870855	C	T	C	T	2.325	0.388186	0.0012	0.00723578	FALSE	FALSE	FALSE	finngen_R9_I9_HYPERTROCARDMYOP	183487955	0.134209	0.259187	Hypertrophic cardiomyopathy || id:finngen_R9_I9_HYPERTROCARDMYOP	TRUE	reported	1634	2.503e-06	1	183457090	0.4921	ebi-a-GCST90002110	|| id:ebi-a-GCST90002110	TRUE	reported	igd	2	TRUE	NA	C/T
3695	rs76537963	T	C	T	C	0.4242	0.38753	0.0191	0.00185342	FALSE	FALSE	FALSE	finngen_R9_I9_HYPERTROCARDMYOP	92172483	0.466378	0.53204	Hypertrophic cardiomyopathy || id:finngen_R9_I9_HYPERTROCARDMYOP	TRUE	reported	3405	9.56093e-06	4	93093634	0.09568	ebi-a-GCST90001507	|| id:ebi-a-GCST90001507	TRUE	reported	igd	2	TRUE	NA	T/C
9545	rs115361290	G	A	G	A	0.6185	0.387368	0.0081	0.0159653	FALSE	FALSE	FALSE	finngen_R9_I9_HYPERTROCARDMYOP	183560108	0.0285266	0.176882	Hypertrophic cardiomyopathy || id:finngen_R9_I9_HYPERTROCARDMYOP	TRUE	reported	3657	7.36597e-06	2	184424836	0.1378	ebi-a-GCST90001751	|| id:ebi-a-GCST90001751	TRUE	reported	igd	2	TRUE	NA	G/A
5373	rs145546485	T	C	T	C	3.83	0.386709	0.0001	0.0181169	FALSE	FALSE	FALSE	finngen_R9_I9_HYPERTROCARDMYOP	56751583	0.0191161	0.165031	Hypertrophic cardiomyopathy || id:finngen_R9_I9_HYPERTROCARDMYOP	TRUE	reported	3644	7.78001e-06	5	56047410	0.8554	ebi-a-GCST90001814	|| id:ebi-a-GCST90001814	TRUE	reported	igd	2	TRUE	NA	T/C
12660	rs78096163	A	G	A	G	1.001	0.386664	0.0065	0.017552	FALSE	FALSE	FALSE	finngen_R9_I9_HYPERTROCARDMYOP	49626055	0.00951284	0.149115	Hypertrophic cardiomyopathy || id:finngen_R9_I9_HYPERTROCARDMYOP	TRUE	reported	1858	5.58702e-06	3	49663488	0.2199	ebi-a-GCST90001526	|| id:ebi-a-GCST90001526	TRUE	reported	igd	2	TRUE	NA	A/G
52	rs140639767	A	C	A	C	-0.7914	0.386066	0.0124	0.00441036	FALSE	FALSE	FALSE	finngen_R9_I9_HYPERTROCARDMYOP	147526215	0.251582	0.33673	Hypertrophic cardiomyopathy || id:finngen_R9_I9_HYPERTROCARDMYOP	TRUE	reported	1247	9.66807e-06	1	146998040	0.1781	ebi-a-GCST90001871	|| id:ebi-a-GCST90001871	TRUE	reported	igd	2	TRUE	NA	A/C
16389	rs78240988	A	C	A	C	-0.6305	0.385458	0.0068	0.00928531	FALSE	FALSE	FALSE	finngen_R9_I9_HYPERTROCARDMYOP	76314967	0.10455	0.23747	Hypertrophic cardiomyopathy || id:finngen_R9_I9_HYPERTROCARDMYOP	TRUE	reported	3669	6.82905e-06	14	76781310	0.1399	ebi-a-GCST90001643	|| id:ebi-a-GCST90001643	TRUE	reported	igd	2	TRUE	NA	A/C
8786	rs55662279	T	C	T	C	-0.3979	0.385036	0.0207	0.00414658	FALSE	FALSE	FALSE	finngen_R9_I9_HYPERTROCARDMYOP	175777765	0.305921	0.376079	Hypertrophic cardiomyopathy || id:finngen_R9_I9_HYPERTROCARDMYOP	TRUE	reported	3629	3.02301e-06	5	175204768	0.08509	ebi-a-GCST90001985	|| id:ebi-a-GCST90001985	TRUE	reported	igd	2	TRUE	NA	T/C
6705	rs114094080	A	C	A	C	0.6897	0.384888	0.0222	0.00765512	FALSE	FALSE	FALSE	finngen_R9_I9_HYPERTROCARDMYOP	26499020	0.127	0.252213	Hypertrophic cardiomyopathy || id:finngen_R9_I9_HYPERTROCARDMYOP	TRUE	reported	1579	4.25696e-07	5	26499129	0.1358	ebi-a-GCST90002042	|| id:ebi-a-GCST90002042	TRUE	reported	igd	2	TRUE	NA	A/C
14647	rs114094080	A	C	A	C	0.6465	0.384888	0.0222	0.00765512	FALSE	FALSE	FALSE	finngen_R9_I9_HYPERTROCARDMYOP	26499020	0.127	0.252213	Hypertrophic cardiomyopathy || id:finngen_R9_I9_HYPERTROCARDMYOP	TRUE	reported	1580	2.06101e-06	5	26499129	0.1357	ebi-a-GCST90002053	|| id:ebi-a-GCST90002053	TRUE	reported	igd	2	TRUE	NA	A/C
15092	rs141885962	C	A	C	A	-0.5286	0.384098	0.0112	0.00272492	FALSE	FALSE	FALSE	finngen_R9_I9_HYPERTROCARDMYOP	65031585	0.360638	0.420169	Hypertrophic cardiomyopathy || id:finngen_R9_I9_HYPERTROCARDMYOP	TRUE	reported	3657	3.90104e-06	10	66791343	0.1143	ebi-a-GCST90001815	|| id:ebi-a-GCST90001815	TRUE	reported	igd	2	TRUE	NA	C/A
4045	rs72873666	G	T	G	T	-0.1989	0.383619	0.1127	0.0178429	FALSE	FALSE	FALSE	finngen_R9_I9_HYPERTROCARDMYOP	11480020	0.0261012	0.172436	Hypertrophic cardiomyopathy || id:finngen_R9_I9_HYPERTROCARDMYOP	TRUE	reported	2920	3.11997e-06	18	11480019	0.04257	ebi-a-GCST90001888	|| id:ebi-a-GCST90001888	TRUE	reported	igd	2	TRUE	NA	G/T
523	rs117344365	A	G	A	G	-0.4129	0.380995	0.0178	0.00527511	FALSE	FALSE	FALSE	finngen_R9_I9_HYPERTROCARDMYOP	33490546	0.226518	0.315034	Hypertrophic cardiomyopathy || id:finngen_R9_I9_HYPERTROCARDMYOP	TRUE	reported	3656	8.12905e-06	10	33779474	0.09241	ebi-a-GCST90001409	|| id:ebi-a-GCST90001409	TRUE	reported	igd	2	TRUE	NA	A/G
13690	rs189043718	A	C	A	C	0.4317	0.380233	0.0197	0.00314492	FALSE	FALSE	FALSE	finngen_R9_I9_HYPERTROCARDMYOP	27544573	0.343676	0.401544	Hypertrophic cardiomyopathy || id:finngen_R9_I9_HYPERTROCARDMYOP	TRUE	reported	3622	8.26799e-07	13	28118710	0.08742	ebi-a-GCST90002001	|| id:ebi-a-GCST90002001	TRUE	reported	igd	2	TRUE	NA	A/C
1429	rs139476939	C	T	C	T	0.6239	0.380085	0.0072	0.0118705	FALSE	FALSE	FALSE	finngen_R9_I9_HYPERTROCARDMYOP	28199763	0.0651583	0.2061	Hypertrophic cardiomyopathy || id:finngen_R9_I9_HYPERTROCARDMYOP	TRUE	reported	3656	9.46695e-06	2	28422630	0.1407	ebi-a-GCST90001816	|| id:ebi-a-GCST90001816	TRUE	reported	igd	2	TRUE	NA	C/T
11157	rs76333352	T	C	T	C	0.6269	0.379089	0.0076	0.00649763	FALSE	FALSE	FALSE	finngen_R9_I9_HYPERTROCARDMYOP	65080214	0.180408	0.283008	Hypertrophic cardiomyopathy || id:finngen_R9_I9_HYPERTROCARDMYOP	TRUE	reported	3668	8.09096e-06	14	65546932	0.1403	ebi-a-GCST90001637	|| id:ebi-a-GCST90001637	TRUE	reported	igd	2	TRUE	NA	T/C
11209	rs76333352	T	C	T	C	0.6311	0.379089	0.0076	0.00649763	FALSE	FALSE	FALSE	finngen_R9_I9_HYPERTROCARDMYOP	65080214	0.180408	0.283008	Hypertrophic cardiomyopathy || id:finngen_R9_I9_HYPERTROCARDMYOP	TRUE	reported	3668	6.46294e-06	14	65546932	0.1397	ebi-a-GCST90001638	|| id:ebi-a-GCST90001638	TRUE	reported	igd	2	TRUE	NA	T/C
10147	rs79880157	T	C	T	C	-0.5671	0.379073	0.0238	0.00840982	FALSE	FALSE	FALSE	finngen_R9_I9_HYPERTROCARDMYOP	83464514	0.12839	0.249311	Hypertrophic cardiomyopathy || id:finngen_R9_I9_HYPERTROCARDMYOP	TRUE	reported	1578	2.139e-06	13	84038649	0.1192	ebi-a-GCST90002020	|| id:ebi-a-GCST90002020	TRUE	reported	igd	2	TRUE	NA	T/C
2567	rs75816947	A	G	A	G	184.3	0.378215	0.0018	0.0031455	FALSE	FALSE	FALSE	finngen_R9_I9_HYPERTROCARDMYOP	3711767	0.339767	0.396192	Hypertrophic cardiomyopathy || id:finngen_R9_I9_HYPERTROCARDMYOP	TRUE	reported	3408	4.49604e-06	3	3753451	40.11	ebi-a-GCST90001698	|| id:ebi-a-GCST90001698	TRUE	reported	igd	2	TRUE	NA	A/G
6110	rs146969910	C	T	C	T	-0.3103	0.377227	0.0267	0.0216572	FALSE	FALSE	FALSE	finngen_R9_I9_HYPERTROCARDMYOP	172237209	0.0126462	0.151279	Hypertrophic cardiomyopathy || id:finngen_R9_I9_HYPERTROCARDMYOP	TRUE	reported	3427	3.94003e-06	5	171664213	0.06712	ebi-a-GCST90001561	|| id:ebi-a-GCST90001561	TRUE	reported	igd	2	TRUE	NA	C/T
6129	rs146969910	C	T	C	T	0.3142	0.377227	0.0267	0.0216572	FALSE	FALSE	FALSE	finngen_R9_I9_HYPERTROCARDMYOP	172237209	0.0126462	0.151279	Hypertrophic cardiomyopathy || id:finngen_R9_I9_HYPERTROCARDMYOP	TRUE	reported	3427	2.74701e-06	5	171664213	0.06689	ebi-a-GCST90001555	|| id:ebi-a-GCST90001555	TRUE	reported	igd	2	TRUE	NA	C/T
77	rs139952138	T	G	T	G	-0.3522	0.376573	0.027	0.00193256	FALSE	FALSE	FALSE	finngen_R9_I9_HYPERTROCARDMYOP	33197813	0.477055	0.529603	Hypertrophic cardiomyopathy || id:finngen_R9_I9_HYPERTROCARDMYOP	TRUE	reported	3579	5.55303e-06	22	33593799	0.0774	ebi-a-GCST90001996	|| id:ebi-a-GCST90001996	TRUE	reported	igd	2	TRUE	NA	T/G
9551	rs146797770	C	T	C	T	0.4285	0.376466	0.0179	0.00690763	FALSE	FALSE	FALSE	finngen_R9_I9_HYPERTROCARDMYOP	6869427	0.159148	0.267387	Hypertrophic cardiomyopathy || id:finngen_R9_I9_HYPERTROCARDMYOP	TRUE	reported	3657	3.476e-06	17	6772746	0.0922	ebi-a-GCST90001751	|| id:ebi-a-GCST90001751	TRUE	reported	igd	2	TRUE	NA	C/T
4050	rs117066544	A	G	A	G	-0.2959	0.376383	0.0387	0.0053695	FALSE	FALSE	FALSE	finngen_R9_I9_HYPERTROCARDMYOP	7984111	0.212632	0.301986	Hypertrophic cardiomyopathy || id:finngen_R9_I9_HYPERTROCARDMYOP	TRUE	reported	3395	9.03691e-06	17	7887429	0.06656	ebi-a-GCST90001537	|| id:ebi-a-GCST90001537	TRUE	reported	igd	2	TRUE	NA	A/G
1625	rs78843390	T	C	T	C	0.6146	0.375922	0.0093	0.0109161	FALSE	FALSE	FALSE	finngen_R9_I9_HYPERTROCARDMYOP	129547067	0.0747808	0.210978	Hypertrophic cardiomyopathy || id:finngen_R9_I9_HYPERTROCARDMYOP	TRUE	reported	3437	2.17701e-06	12	130031612	0.1296	ebi-a-GCST90001485	|| id:ebi-a-GCST90001485	TRUE	reported	igd	2	TRUE	NA	T/C
1655	rs78843390	T	C	T	C	0.6066	0.375922	0.0094	0.0109161	FALSE	FALSE	FALSE	finngen_R9_I9_HYPERTROCARDMYOP	129547067	0.0747808	0.210978	Hypertrophic cardiomyopathy || id:finngen_R9_I9_HYPERTROCARDMYOP	TRUE	reported	3405	3.28799e-06	12	130031612	0.1302	ebi-a-GCST90001483	|| id:ebi-a-GCST90001483	TRUE	reported	igd	2	TRUE	NA	T/C
16019	rs377621503	T	C	T	C	-0.7635	0.375652	0.0049	0.00313089	FALSE	FALSE	FALSE	finngen_R9_I9_HYPERTROCARDMYOP	645485	0.366995	0.416411	Hypertrophic cardiomyopathy || id:finngen_R9_I9_HYPERTROCARDMYOP	TRUE	reported	3656	8.80299e-06	19	645485	0.1715	ebi-a-GCST90001434	|| id:ebi-a-GCST90001434	TRUE	reported	igd	2	TRUE	NA	T/C
5666	rs74425152	G	A	G	A	0.9585	0.374093	0.0041	0.0187748	FALSE	FALSE	FALSE	finngen_R9_I9_HYPERTROCARDMYOP	240332172	0.0119939	0.148903	Hypertrophic cardiomyopathy || id:finngen_R9_I9_HYPERTROCARDMYOP	TRUE	reported	2919	4.32195e-06	2	241271589	0.2082	ebi-a-GCST90001860	|| id:ebi-a-GCST90001860	TRUE	reported	igd	2	TRUE	NA	G/A
5819	rs74425152	G	A	G	A	0.9338	0.374093	0.0041	0.0187748	FALSE	FALSE	FALSE	finngen_R9_I9_HYPERTROCARDMYOP	240332172	0.0119939	0.148903	Hypertrophic cardiomyopathy || id:finngen_R9_I9_HYPERTROCARDMYOP	TRUE	reported	2919	6.16893e-06	2	241271589	0.2062	ebi-a-GCST90001854	|| id:ebi-a-GCST90001854	TRUE	reported	igd	2	TRUE	NA	G/A
3871	rs74890470	A	T	A	T	2.965	0.372646	0.0007	0.0200422	FALSE	TRUE	FALSE	finngen_R9_I9_HYPERTROCARDMYOP	236747996	0.00778108	0.140018	Hypertrophic cardiomyopathy || id:finngen_R9_I9_HYPERTROCARDMYOP	TRUE	reported	3618	8.98008e-07	1	236911296	0.6024	ebi-a-GCST90001992	|| id:ebi-a-GCST90001992	TRUE	reported	igd	2	TRUE	NA	A/T
3878	rs78093069	G	A	G	A	1.939	0.371613	0.0011	0.0106521	FALSE	FALSE	FALSE	finngen_R9_I9_HYPERTROCARDMYOP	148283920	0.0829106	0.214305	Hypertrophic cardiomyopathy || id:finngen_R9_I9_HYPERTROCARDMYOP	TRUE	reported	3618	5.20799e-07	7	147981012	0.3857	ebi-a-GCST90001992	|| id:ebi-a-GCST90001992	TRUE	reported	igd	2	TRUE	NA	G/A
4231	rs79925536	C	T	C	T	-0.333	0.370398	0.0447	0.00391379	FALSE	FALSE	FALSE	finngen_R9_I9_HYPERTROCARDMYOP	29446195	0.319303	0.371926	Hypertrophic cardiomyopathy || id:finngen_R9_I9_HYPERTROCARDMYOP	TRUE	reported	3656	3.93197e-06	6	29413972	0.07205	ebi-a-GCST90001825	|| id:ebi-a-GCST90001825	TRUE	reported	igd	2	TRUE	NA	C/T
16218	rs79925536	C	T	C	T	-0.3496	0.370398	0.0447	0.00391379	FALSE	FALSE	FALSE	finngen_R9_I9_HYPERTROCARDMYOP	29446195	0.319303	0.371926	Hypertrophic cardiomyopathy || id:finngen_R9_I9_HYPERTROCARDMYOP	TRUE	reported	3657	1.302e-06	6	29413972	0.07212	ebi-a-GCST90001827	|| id:ebi-a-GCST90001827	TRUE	reported	igd	2	TRUE	NA	C/T
2977	rs2570487	A	T	A	T	-0.6437	0.370203	0.9858	0.992586	FALSE	TRUE	FALSE	finngen_R9_I9_HYPERTROCARDMYOP	103842985	0.164512	0.266323	Hypertrophic cardiomyopathy || id:finngen_R9_I9_HYPERTROCARDMYOP	TRUE	reported	1837	7.34903e-06	2	104459443	0.1432	ebi-a-GCST90001706	|| id:ebi-a-GCST90001706	TRUE	reported	igd	2	TRUE	NA	A/T
6517	rs115636025	T	A	T	A	-0.6178	0.369061	0.009	0.0195268	FALSE	TRUE	FALSE	finngen_R9_I9_HYPERTROCARDMYOP	9450657	0.0202362	0.158945	Hypertrophic cardiomyopathy || id:finngen_R9_I9_HYPERTROCARDMYOP	TRUE	reported	3654	5.58496e-06	4	9452383	0.1358	ebi-a-GCST90001813	|| id:ebi-a-GCST90001813	TRUE	reported	igd	2	TRUE	NA	T/A
2340	rs149168806	T	C	T	C	76.79	0.36795	0.0107	0.00810298	FALSE	FALSE	FALSE	finngen_R9_I9_HYPERTROCARDMYOP	79205557	0.14259	0.250952	Hypertrophic cardiomyopathy || id:finngen_R9_I9_HYPERTROCARDMYOP	TRUE	reported	3408	3.66303e-06	7	78834873	16.56	ebi-a-GCST90001698	|| id:ebi-a-GCST90001698	TRUE	reported	igd	2	TRUE	NA	T/C
10865	rs79871977	A	C	A	C	0.4874	0.366175	0.0137	0.00662126	FALSE	FALSE	FALSE	finngen_R9_I9_HYPERTROCARDMYOP	11538351	0.175233	0.270124	Hypertrophic cardiomyopathy || id:finngen_R9_I9_HYPERTROCARDMYOP	TRUE	reported	3657	2.31398e-06	5	11538463	0.103	ebi-a-GCST90001798	|| id:ebi-a-GCST90001798	TRUE	reported	igd	2	TRUE	NA	A/C
12190	rs540760708	T	C	T	C	-0.5381	0.365171	0.0128	0.00476422	FALSE	FALSE	FALSE	finngen_R9_I9_HYPERTROCARDMYOP	7413954	0.256662	0.321931	Hypertrophic cardiomyopathy || id:finngen_R9_I9_HYPERTROCARDMYOP	TRUE	reported	3658	6.23893e-06	1	7474014	0.1189	ebi-a-GCST90001794	|| id:ebi-a-GCST90001794	TRUE	reported	igd	2	TRUE	NA	T/C
4478	rs2316911	C	T	C	T	0.6139	0.364953	0.9916	0.986492	FALSE	FALSE	FALSE	finngen_R9_I9_HYPERTROCARDMYOP	235635246	0.0569784	0.19173	Hypertrophic cardiomyopathy || id:finngen_R9_I9_HYPERTROCARDMYOP	TRUE	reported	3437	5.69705e-06	2	236543890	0.1351	ebi-a-GCST90001496	|| id:ebi-a-GCST90001496	TRUE	reported	igd	2	TRUE	NA	C/T
6	rs12142860	T	G	T	G	0.5894	0.361622	0.0096	0.00499891	FALSE	FALSE	FALSE	finngen_R9_I9_HYPERTROCARDMYOP	215825243	0.250227	0.314509	Hypertrophic cardiomyopathy || id:finngen_R9_I9_HYPERTROCARDMYOP	TRUE	reported	3652	4.96695e-06	1	215998585	0.1289	ebi-a-GCST90001594	|| id:ebi-a-GCST90001594	TRUE	reported	igd	2	TRUE	NA	T/G
15140	rs116851238	T	C	T	C	-0.4319	0.361472	0.0176	0.00536236	FALSE	FALSE	FALSE	finngen_R9_I9_HYPERTROCARDMYOP	33503086	0.250266	0.314405	Hypertrophic cardiomyopathy || id:finngen_R9_I9_HYPERTROCARDMYOP	TRUE	reported	3656	1.64399e-06	10	33792014	0.08996	ebi-a-GCST90001394	|| id:ebi-a-GCST90001394	TRUE	reported	igd	2	TRUE	NA	T/C
13867	rs35583090	A	G	A	G	-0.3119	0.361037	0.0368	0.00496146	FALSE	FALSE	FALSE	finngen_R9_I9_HYPERTROCARDMYOP	160481095	0.274642	0.330488	Hypertrophic cardiomyopathy || id:finngen_R9_I9_HYPERTROCARDMYOP	TRUE	reported	3617	3.03997e-06	1	160450885	0.06672	ebi-a-GCST90002005	|| id:ebi-a-GCST90002005	TRUE	reported	igd	2	TRUE	NA	A/G
12929	rs6131700	C	G	C	G	-0.3605	0.360495	0.0311	0.0209313	FALSE	TRUE	FALSE	finngen_R9_I9_HYPERTROCARDMYOP	15761585	0.00779112	0.135474	Hypertrophic cardiomyopathy || id:finngen_R9_I9_HYPERTROCARDMYOP	TRUE	reported	3405	1.67402e-06	20	15742230	0.07513	ebi-a-GCST90001504	|| id:ebi-a-GCST90001504	TRUE	reported	igd	2	TRUE	NA	C/G
12952	rs6131700	C	G	C	G	-0.335	0.360495	0.031	0.0209313	FALSE	TRUE	FALSE	finngen_R9_I9_HYPERTROCARDMYOP	15761585	0.00779112	0.135474	Hypertrophic cardiomyopathy || id:finngen_R9_I9_HYPERTROCARDMYOP	TRUE	reported	3437	6.38102e-06	20	15742230	0.07411	ebi-a-GCST90001505	|| id:ebi-a-GCST90001505	TRUE	reported	igd	2	TRUE	NA	C/G
14323	rs6131700	C	G	C	G	-0.3793	0.360495	0.0311	0.0209313	FALSE	TRUE	FALSE	finngen_R9_I9_HYPERTROCARDMYOP	15761585	0.00779112	0.135474	Hypertrophic cardiomyopathy || id:finngen_R9_I9_HYPERTROCARDMYOP	TRUE	reported	3405	5.431e-07	20	15742230	0.07555	ebi-a-GCST90001510	|| id:ebi-a-GCST90001510	TRUE	reported	igd	2	TRUE	NA	C/G
15660	rs6131700	C	G	C	G	-0.329	0.360495	0.031	0.0209313	FALSE	TRUE	FALSE	finngen_R9_I9_HYPERTROCARDMYOP	15761585	0.00779112	0.135474	Hypertrophic cardiomyopathy || id:finngen_R9_I9_HYPERTROCARDMYOP	TRUE	reported	3437	9.9211e-06	20	15742230	0.07435	ebi-a-GCST90001512	|| id:ebi-a-GCST90001512	TRUE	reported	igd	2	TRUE	NA	C/G
1575	rs117122100	T	C	T	C	-0.4686	0.360065	0.0141	0.0129695	FALSE	FALSE	FALSE	finngen_R9_I9_HYPERTROCARDMYOP	108751497	0.0640501	0.194437	Hypertrophic cardiomyopathy || id:finngen_R9_I9_HYPERTROCARDMYOP	TRUE	reported	3652	6.62796e-06	13	109403845	0.1039	ebi-a-GCST90001630	|| id:ebi-a-GCST90001630	TRUE	reported	igd	2	TRUE	NA	T/C
3729	rs117122100	T	C	T	C	-0.4752	0.360065	0.0142	0.0129695	FALSE	FALSE	FALSE	finngen_R9_I9_HYPERTROCARDMYOP	108751497	0.0640501	0.194437	Hypertrophic cardiomyopathy || id:finngen_R9_I9_HYPERTROCARDMYOP	TRUE	reported	3668	3.83698e-06	13	109403845	0.1027	ebi-a-GCST90001632	|| id:ebi-a-GCST90001632	TRUE	reported	igd	2	TRUE	NA	T/C
4878	rs117122100	T	C	T	C	-0.4711	0.360065	0.0142	0.0129695	FALSE	FALSE	FALSE	finngen_R9_I9_HYPERTROCARDMYOP	108751497	0.0640501	0.194437	Hypertrophic cardiomyopathy || id:finngen_R9_I9_HYPERTROCARDMYOP	TRUE	reported	3668	4.07502e-06	13	109403845	0.1021	ebi-a-GCST90001631	|| id:ebi-a-GCST90001631	TRUE	reported	igd	2	TRUE	NA	T/C
2175	rs13293817	A	G	A	G	114.6	0.359976	0.0053	0.00575865	FALSE	FALSE	FALSE	finngen_R9_I9_HYPERTROCARDMYOP	135899317	0.212494	0.288734	Hypertrophic cardiomyopathy || id:finngen_R9_I9_HYPERTROCARDMYOP	TRUE	reported	3408	3.27198e-06	9	138791163	24.58	ebi-a-GCST90001698	|| id:ebi-a-GCST90001698	TRUE	reported	igd	2	TRUE	NA	A/G
8873	rs145331774	T	C	T	C	-0.3842	0.359609	0.0227	0.00187939	FALSE	FALSE	FALSE	finngen_R9_I9_HYPERTROCARDMYOP	402147	0.50125	0.534716	Hypertrophic cardiomyopathy || id:finngen_R9_I9_HYPERTROCARDMYOP	TRUE	reported	3652	4.19798e-06	6	402147	0.08337	ebi-a-GCST90001633	|| id:ebi-a-GCST90001633	TRUE	reported	igd	2	TRUE	NA	T/C
2824	rs144027086	A	G	A	G	2.546	0.358802	0.0005	0.0121478	FALSE	FALSE	FALSE	finngen_R9_I9_HYPERTROCARDMYOP	15109288	0.0683707	0.196868	Hypertrophic cardiomyopathy || id:finngen_R9_I9_HYPERTROCARDMYOP	TRUE	reported	3060	4.89497e-06	7	15148913	0.5562	ebi-a-GCST90001975	|| id:ebi-a-GCST90001975	TRUE	reported	igd	2	TRUE	NA	A/G
3156	rs144027086	A	G	A	G	2.452	0.358802	0.0005	0.0121478	FALSE	FALSE	FALSE	finngen_R9_I9_HYPERTROCARDMYOP	15109288	0.0683707	0.196868	Hypertrophic cardiomyopathy || id:finngen_R9_I9_HYPERTROCARDMYOP	TRUE	reported	3113	2.00701e-06	7	15148913	0.515	ebi-a-GCST90001972	|| id:ebi-a-GCST90001972	TRUE	reported	igd	2	TRUE	NA	A/G
3174	rs144027086	A	G	A	G	2.42	0.358802	0.0005	0.0121478	FALSE	FALSE	FALSE	finngen_R9_I9_HYPERTROCARDMYOP	15109288	0.0683707	0.196868	Hypertrophic cardiomyopathy || id:finngen_R9_I9_HYPERTROCARDMYOP	TRUE	reported	3113	1.86402e-06	7	15148913	0.5066	ebi-a-GCST90001971	|| id:ebi-a-GCST90001971	TRUE	reported	igd	2	TRUE	NA	A/G
3196	rs144027086	A	G	A	G	2.441	0.358802	0.0005	0.0121478	FALSE	FALSE	FALSE	finngen_R9_I9_HYPERTROCARDMYOP	15109288	0.0683707	0.196868	Hypertrophic cardiomyopathy || id:finngen_R9_I9_HYPERTROCARDMYOP	TRUE	reported	3113	2.67997e-06	7	15148913	0.5191	ebi-a-GCST90001973	|| id:ebi-a-GCST90001973	TRUE	reported	igd	2	TRUE	NA	A/G
3504	rs144027086	A	G	A	G	2.485	0.358802	0.0005	0.0121478	FALSE	FALSE	FALSE	finngen_R9_I9_HYPERTROCARDMYOP	15109288	0.0683707	0.196868	Hypertrophic cardiomyopathy || id:finngen_R9_I9_HYPERTROCARDMYOP	TRUE	reported	3113	4.32504e-07	7	15148913	0.4906	ebi-a-GCST90001974	|| id:ebi-a-GCST90001974	TRUE	reported	igd	2	TRUE	NA	A/G
12607	rs144027086	A	G	A	G	2.503	0.358802	0.0005	0.0121478	FALSE	FALSE	FALSE	finngen_R9_I9_HYPERTROCARDMYOP	15109288	0.0683707	0.196868	Hypertrophic cardiomyopathy || id:finngen_R9_I9_HYPERTROCARDMYOP	TRUE	reported	3113	4.02096e-07	7	15148913	0.4929	ebi-a-GCST90002082	|| id:ebi-a-GCST90002082	TRUE	reported	igd	2	TRUE	NA	A/G
7746	rs61294310	G	A	G	A	0.5137	0.358613	0.0124	0.00975343	FALSE	FALSE	FALSE	finngen_R9_I9_HYPERTROCARDMYOP	5266324	0.105351	0.221441	Hypertrophic cardiomyopathy || id:finngen_R9_I9_HYPERTROCARDMYOP	TRUE	reported	3657	1.736e-06	6	5266557	0.1072	ebi-a-GCST90001405	|| id:ebi-a-GCST90001405	TRUE	reported	igd	2	TRUE	NA	G/A
8269	rs61294310	G	A	G	A	0.5223	0.358613	0.0124	0.00975343	FALSE	FALSE	FALSE	finngen_R9_I9_HYPERTROCARDMYOP	5266324	0.105351	0.221441	Hypertrophic cardiomyopathy || id:finngen_R9_I9_HYPERTROCARDMYOP	TRUE	reported	3657	1.65299e-06	6	5266557	0.1088	ebi-a-GCST90001435	|| id:ebi-a-GCST90001435	TRUE	reported	igd	2	TRUE	NA	G/A
8291	rs61294310	G	A	G	A	0.5	0.358613	0.0124	0.00975343	FALSE	FALSE	FALSE	finngen_R9_I9_HYPERTROCARDMYOP	5266324	0.105351	0.221441	Hypertrophic cardiomyopathy || id:finngen_R9_I9_HYPERTROCARDMYOP	TRUE	reported	3658	4.853e-06	6	5266557	0.1092	ebi-a-GCST90001404	|| id:ebi-a-GCST90001404	TRUE	reported	igd	2	TRUE	NA	G/A
7460	rs146515193	T	G	T	G	0.8128	0.355771	0.0064	0.022535	FALSE	FALSE	FALSE	finngen_R9_I9_HYPERTROCARDMYOP	69423452	0.00815605	0.13448	Hypertrophic cardiomyopathy || id:finngen_R9_I9_HYPERTROCARDMYOP	TRUE	reported	3113	4.52898e-06	15	69715791	0.1769	ebi-a-GCST90001911	|| id:ebi-a-GCST90001911	TRUE	reported	igd	2	TRUE	NA	T/G
3982	rs77460005	T	C	T	C	0.3478	0.355602	0.0389	0.00293318	FALSE	FALSE	FALSE	finngen_R9_I9_HYPERTROCARDMYOP	23132392	0.390024	0.413695	Hypertrophic cardiomyopathy || id:finngen_R9_I9_HYPERTROCARDMYOP	TRUE	reported	2914	7.29995e-07	22	23474579	0.07005	ebi-a-GCST90001866	|| id:ebi-a-GCST90001866	TRUE	reported	igd	2	TRUE	NA	T/C
25	rs143987752	C	T	C	T	-0.4097	0.355555	0.0198	0.00179703	FALSE	FALSE	FALSE	finngen_R9_I9_HYPERTROCARDMYOP	33362288	0.495089	0.521159	Hypertrophic cardiomyopathy || id:finngen_R9_I9_HYPERTROCARDMYOP	TRUE	reported	3435	8.45006e-06	2	33587355	0.09185	ebi-a-GCST90001933	|| id:ebi-a-GCST90001933	TRUE	reported	igd	2	TRUE	NA	C/T
2893	rs148627425	C	T	C	T	-0.5182	0.353752	0.0181	0.00543801	FALSE	FALSE	FALSE	finngen_R9_I9_HYPERTROCARDMYOP	62664075	0.255154	0.310877	Hypertrophic cardiomyopathy || id:finngen_R9_I9_HYPERTROCARDMYOP	TRUE	reported	2850	1.59001e-06	3	62649750	0.1077	ebi-a-GCST90002040	|| id:ebi-a-GCST90002040	TRUE	reported	igd	2	TRUE	NA	C/T
12192	rs71501657	G	C	G	C	-0.4537	0.353032	0.0142	0.0113187	FALSE	TRUE	FALSE	finngen_R9_I9_HYPERTROCARDMYOP	111034986	0.10069	0.215064	Hypertrophic cardiomyopathy || id:finngen_R9_I9_HYPERTROCARDMYOP	TRUE	reported	3658	7.491e-06	9	113797266	0.1012	ebi-a-GCST90001794	|| id:ebi-a-GCST90001794	TRUE	reported	igd	2	TRUE	NA	G/C
1928	rs115644251	T	C	T	C	0.2646	0.35245	0.0414	0.0170666	FALSE	FALSE	FALSE	finngen_R9_I9_HYPERTROCARDMYOP	97307768	0.0421638	0.173458	Hypertrophic cardiomyopathy || id:finngen_R9_I9_HYPERTROCARDMYOP	TRUE	reported	3669	5.12495e-06	1	97773324	0.05794	ebi-a-GCST90001647	|| id:ebi-a-GCST90001647	TRUE	reported	igd	2	TRUE	NA	T/C
2172	rs13104493	G	A	G	A	84.59	0.352193	0.0185	0.000859092	FALSE	FALSE	FALSE	finngen_R9_I9_HYPERTROCARDMYOP	32689249	0.672597	0.833423	Hypertrophic cardiomyopathy || id:finngen_R9_I9_HYPERTROCARDMYOP	TRUE	reported	3408	5.08101e-10	4	32690871	13.57	ebi-a-GCST90001698	|| id:ebi-a-GCST90001698	TRUE	reported	igd	2	TRUE	NA	G/A
9528	rs142179684	T	C	T	C	-0.4261	0.351868	0.0224	0.0071698	FALSE	FALSE	FALSE	finngen_R9_I9_HYPERTROCARDMYOP	80124171	0.201436	0.275441	Hypertrophic cardiomyopathy || id:finngen_R9_I9_HYPERTROCARDMYOP	TRUE	reported	2920	5.66905e-06	15	80416513	0.09372	ebi-a-GCST90001961	|| id:ebi-a-GCST90001961	TRUE	reported	igd	2	TRUE	NA	T/C
7690	rs35800283	G	A	G	A	-1.428	0.351763	0.0016	0.00372172	FALSE	FALSE	FALSE	finngen_R9_I9_HYPERTROCARDMYOP	64627292	0.367557	0.390389	Hypertrophic cardiomyopathy || id:finngen_R9_I9_HYPERTROCARDMYOP	TRUE	reported	3162	8.33297e-06	18	62294527	0.3199	ebi-a-GCST90001679	|| id:ebi-a-GCST90001679	TRUE	reported	igd	2	TRUE	NA	G/A
1048	rs115945428	A	G	A	G	61.26	0.35127	0.0092	0.0223533	FALSE	FALSE	FALSE	finngen_R9_I9_HYPERTROCARDMYOP	110374720	0.0188512	0.149574	Hypertrophic cardiomyopathy || id:finngen_R9_I9_HYPERTROCARDMYOP	TRUE	reported	3408	9.909e-06	3	110093567	13.84	ebi-a-GCST90001695	|| id:ebi-a-GCST90001695	TRUE	reported	igd	2	TRUE	NA	A/G
526	rs143397127	C	T	C	T	-0.4624	0.351222	0.0157	0.00147488	FALSE	FALSE	FALSE	finngen_R9_I9_HYPERTROCARDMYOP	12807766	0.553736	0.593109	Hypertrophic cardiomyopathy || id:finngen_R9_I9_HYPERTROCARDMYOP	TRUE	reported	3656	3.298e-06	7	12847391	0.09926	ebi-a-GCST90001409	|| id:ebi-a-GCST90001409	TRUE	reported	igd	2	TRUE	NA	C/T
4615	rs143397127	C	T	C	T	-0.4626	0.351222	0.0157	0.00147488	FALSE	FALSE	FALSE	finngen_R9_I9_HYPERTROCARDMYOP	12807766	0.553736	0.593109	Hypertrophic cardiomyopathy || id:finngen_R9_I9_HYPERTROCARDMYOP	TRUE	reported	3656	1.41599e-06	7	12847391	0.09576	ebi-a-GCST90001392	|| id:ebi-a-GCST90001392	TRUE	reported	igd	2	TRUE	NA	C/T
11930	rs143397127	C	T	C	T	-0.4629	0.351222	0.0157	0.00147488	FALSE	FALSE	FALSE	finngen_R9_I9_HYPERTROCARDMYOP	12807766	0.553736	0.593109	Hypertrophic cardiomyopathy || id:finngen_R9_I9_HYPERTROCARDMYOP	TRUE	reported	3656	1.62301e-06	7	12847391	0.09637	ebi-a-GCST90001577	|| id:ebi-a-GCST90001577	TRUE	reported	igd	2	TRUE	NA	C/T
15148	rs143397127	C	T	C	T	-0.4549	0.351222	0.0157	0.00147488	FALSE	FALSE	FALSE	finngen_R9_I9_HYPERTROCARDMYOP	12807766	0.553736	0.593109	Hypertrophic cardiomyopathy || id:finngen_R9_I9_HYPERTROCARDMYOP	TRUE	reported	3656	2.37602e-06	7	12847391	0.09626	ebi-a-GCST90001394	|| id:ebi-a-GCST90001394	TRUE	reported	igd	2	TRUE	NA	C/T
15168	rs143397127	C	T	C	T	-0.4464	0.351222	0.0157	0.00147488	FALSE	FALSE	FALSE	finngen_R9_I9_HYPERTROCARDMYOP	12807766	0.553736	0.593109	Hypertrophic cardiomyopathy || id:finngen_R9_I9_HYPERTROCARDMYOP	TRUE	reported	3656	6.50999e-06	7	12847391	0.09885	ebi-a-GCST90001416	|| id:ebi-a-GCST90001416	TRUE	reported	igd	2	TRUE	NA	C/T
5872	rs142412842	C	A	C	A	-1.297	0.349127	0.004	0.00444413	FALSE	FALSE	FALSE	finngen_R9_I9_HYPERTROCARDMYOP	140574416	0.301681	0.338028	Hypertrophic cardiomyopathy || id:finngen_R9_I9_HYPERTROCARDMYOP	TRUE	reported	1858	5.70506e-06	7	140274216	0.2851	ebi-a-GCST90001519	|| id:ebi-a-GCST90001519	TRUE	reported	igd	2	TRUE	NA	C/A
7956	rs114044800	C	G	C	G	0.5637	0.347244	0.0086	0.015909	FALSE	TRUE	FALSE	finngen_R9_I9_HYPERTROCARDMYOP	236914834	0.0546236	0.180681	Hypertrophic cardiomyopathy || id:finngen_R9_I9_HYPERTROCARDMYOP	TRUE	reported	3656	7.81592e-06	2	237823477	0.1259	ebi-a-GCST90001420	|| id:ebi-a-GCST90001420	TRUE	reported	igd	2	TRUE	NA	C/G
1247	rs554483844	T	C	T	C	227.3	0.347213	0.0007	0.0022523	FALSE	FALSE	FALSE	finngen_R9_I9_HYPERTROCARDMYOP	87825852	0.467663	0.478066	Hypertrophic cardiomyopathy || id:finngen_R9_I9_HYPERTROCARDMYOP	TRUE	reported	3408	1.393e-06	14	88292196	47.01	ebi-a-GCST90001695	|| id:ebi-a-GCST90001695	TRUE	reported	igd	2	TRUE	NA	T/C
10924	rs71569429	T	C	T	C	0.2816	0.346547	0.0403	0.0121709	FALSE	FALSE	FALSE	finngen_R9_I9_HYPERTROCARDMYOP	164028934	0.084596	0.200941	Hypertrophic cardiomyopathy || id:finngen_R9_I9_HYPERTROCARDMYOP	TRUE	reported	3427	7.30903e-07	6	164449966	0.05676	ebi-a-GCST90001562	|| id:ebi-a-GCST90001562	TRUE	reported	igd	2	TRUE	NA	T/C
3248	rs78379738	G	T	G	T	0.3227	0.346443	0.0364	0.016141	FALSE	FALSE	FALSE	finngen_R9_I9_HYPERTROCARDMYOP	148939246	0.0460978	0.1737	Hypertrophic cardiomyopathy || id:finngen_R9_I9_HYPERTROCARDMYOP	TRUE	reported	3410	2.34202e-06	5	148318809	0.06823	ebi-a-GCST90001467	|| id:ebi-a-GCST90001467	TRUE	reported	igd	2	TRUE	NA	G/T
4506	rs78379738	G	T	G	T	0.3098	0.346443	0.0368	0.016141	FALSE	FALSE	FALSE	finngen_R9_I9_HYPERTROCARDMYOP	148939246	0.0460978	0.1737	Hypertrophic cardiomyopathy || id:finngen_R9_I9_HYPERTROCARDMYOP	TRUE	reported	3374	5.41801e-06	5	148318809	0.06801	ebi-a-GCST90001466	|| id:ebi-a-GCST90001466	TRUE	reported	igd	2	TRUE	NA	G/T
2395	rs184350274	C	T	C	T	207.3	0.345869	0.0021	0.0102969	FALSE	FALSE	FALSE	finngen_R9_I9_HYPERTROCARDMYOP	227859389	0.127135	0.226725	Hypertrophic cardiomyopathy || id:finngen_R9_I9_HYPERTROCARDMYOP	TRUE	reported	3408	1.086e-07	2	228724105	38.94	ebi-a-GCST90001698	|| id:ebi-a-GCST90001698	TRUE	reported	igd	2	TRUE	NA	C/T
8669	rs12252311	T	C	T	C	0.4772	0.342928	0.0173	0.00226101	FALSE	FALSE	FALSE	finngen_R9_I9_HYPERTROCARDMYOP	78212115	0.48906	0.495701	Hypertrophic cardiomyopathy || id:finngen_R9_I9_HYPERTROCARDMYOP	TRUE	reported	2920	5.48795e-06	10	79971872	0.1048	ebi-a-GCST90002030	|| id:ebi-a-GCST90002030	TRUE	reported	igd	2	TRUE	NA	T/C
7177	rs55872505	G	T	G	T	0.5977	0.342671	0.0088	0.0303849	FALSE	FALSE	FALSE	finngen_R9_I9_HYPERTROCARDMYOP	87027217	0.00266404	0.114069	Hypertrophic cardiomyopathy || id:finngen_R9_I9_HYPERTROCARDMYOP	TRUE	reported	3621	9.87893e-06	3	87076367	0.1351	ebi-a-GCST90001989	|| id:ebi-a-GCST90001989	TRUE	reported	igd	2	TRUE	NA	G/T
14941	rs7177153	T	G	T	G	-0.2647	0.342573	0.0661	0.0112951	FALSE	FALSE	FALSE	finngen_R9_I9_HYPERTROCARDMYOP	53472465	0.100019	0.208282	Hypertrophic cardiomyopathy || id:finngen_R9_I9_HYPERTROCARDMYOP	TRUE	reported	2920	2.27101e-06	15	53764662	0.05588	ebi-a-GCST90002033	|| id:ebi-a-GCST90002033	TRUE	reported	igd	2	TRUE	NA	T/G
95	rs72918158	A	G	A	G	-1.499	0.342148	0.0017	0.0300441	FALSE	FALSE	FALSE	finngen_R9_I9_HYPERTROCARDMYOP	87029687	0.00284682	0.114668	Hypertrophic cardiomyopathy || id:finngen_R9_I9_HYPERTROCARDMYOP	TRUE	reported	3579	1.33101e-06	3	87078837	0.3095	ebi-a-GCST90001996	|| id:ebi-a-GCST90001996	TRUE	reported	igd	2	TRUE	NA	A/G
15538	rs35478452	C	G	C	G	-0.7033	0.341656	0.0065	0.00368885	FALSE	TRUE	FALSE	finngen_R9_I9_HYPERTROCARDMYOP	247872541	0.382445	0.391179	Hypertrophic cardiomyopathy || id:finngen_R9_I9_HYPERTROCARDMYOP	TRUE	reported	3595	3.51504e-06	1	248035843	0.1514	ebi-a-GCST90001476	|| id:ebi-a-GCST90001476	TRUE	reported	igd	2	TRUE	NA	C/G
3082	rs78886656	A	C	A	C	0.4509	0.341329	0.0337	0.0244429	FALSE	FALSE	FALSE	finngen_R9_I9_HYPERTROCARDMYOP	100179622	0.00691258	0.12637	Hypertrophic cardiomyopathy || id:finngen_R9_I9_HYPERTROCARDMYOP	TRUE	reported	1634	4.10998e-06	7	99777245	0.09757	ebi-a-GCST90001946	|| id:ebi-a-GCST90001946	TRUE	reported	igd	2	TRUE	NA	A/C
1085	rs118024980	C	T	C	T	50.48	0.341111	0.0156	0.00798328	FALSE	FALSE	FALSE	finngen_R9_I9_HYPERTROCARDMYOP	9009338	0.182359	0.255796	Hypertrophic cardiomyopathy || id:finngen_R9_I9_HYPERTROCARDMYOP	TRUE	reported	3408	3.37699e-06	9	9009338	10.85	ebi-a-GCST90001695	|| id:ebi-a-GCST90001695	TRUE	reported	igd	2	TRUE	NA	C/T
6734	rs17711429	G	A	G	A	0.3915	0.339646	0.0214	0.00678247	FALSE	FALSE	FALSE	finngen_R9_I9_HYPERTROCARDMYOP	34844583	0.227596	0.281496	Hypertrophic cardiomyopathy || id:finngen_R9_I9_HYPERTROCARDMYOP	TRUE	reported	3387	9.54707e-06	11	34866130	0.08829	ebi-a-GCST90001458	|| id:ebi-a-GCST90001458	TRUE	reported	igd	2	TRUE	NA	G/A
9769	rs144159369	C	G	C	G	14.72	0.339364	0.0004	0.010828	FALSE	TRUE	FALSE	finngen_R9_I9_HYPERTROCARDMYOP	126483994	0.117482	0.216786	Hypertrophic cardiomyopathy || id:finngen_R9_I9_HYPERTROCARDMYOP	TRUE	reported	3425	6.51793e-08	11	126353889	2.717	ebi-a-GCST90001697	|| id:ebi-a-GCST90001697	TRUE	reported	igd	2	TRUE	NA	C/G
7520	rs80266752	C	G	C	G	0.3191	0.339257	0.0368	0.015686	FALSE	TRUE	FALSE	finngen_R9_I9_HYPERTROCARDMYOP	53394002	0.0529066	0.175264	Hypertrophic cardiomyopathy || id:finngen_R9_I9_HYPERTROCARDMYOP	TRUE	reported	3437	1.64999e-06	20	52010540	0.06647	ebi-a-GCST90001511	|| id:ebi-a-GCST90001511	TRUE	reported	igd	2	TRUE	NA	C/G
12959	rs80266752	C	G	C	G	0.3302	0.339257	0.0368	0.015686	FALSE	TRUE	FALSE	finngen_R9_I9_HYPERTROCARDMYOP	53394002	0.0529066	0.175264	Hypertrophic cardiomyopathy || id:finngen_R9_I9_HYPERTROCARDMYOP	TRUE	reported	3437	6.422e-07	20	52010540	0.06621	ebi-a-GCST90001505	|| id:ebi-a-GCST90001505	TRUE	reported	igd	2	TRUE	NA	C/G
11150	rs41274520	T	G	T	G	0.4126	0.33911	0.0194	0.0137423	FALSE	FALSE	FALSE	finngen_R9_I9_HYPERTROCARDMYOP	11150393	0.0873756	0.198379	Hypertrophic cardiomyopathy || id:finngen_R9_I9_HYPERTROCARDMYOP	TRUE	reported	3668	4.51804e-06	1	11210450	0.08984	ebi-a-GCST90001637	|| id:ebi-a-GCST90001637	TRUE	reported	igd	2	TRUE	NA	T/G
16503	rs59577227	G	C	G	C	0.4149	0.33891	0.0204	0.000491276	FALSE	TRUE	FALSE	finngen_R9_I9_HYPERTROCARDMYOP	208559772	0.722828	0.955531	Hypertrophic cardiomyopathy || id:finngen_R9_I9_HYPERTROCARDMYOP	TRUE	reported	2918	9.28902e-06	1	208733117	0.09343	ebi-a-GCST90001925	|| id:ebi-a-GCST90001925	TRUE	reported	igd	2	TRUE	NA	G/C
14549	rs73184461	A	T	A	T	0.8378	0.338647	0.0057	0.00563868	FALSE	TRUE	FALSE	finngen_R9_I9_HYPERTROCARDMYOP	189296804	0.28416	0.31619	Hypertrophic cardiomyopathy || id:finngen_R9_I9_HYPERTROCARDMYOP	TRUE	reported	3440	3.64796e-07	3	189014593	0.1644	ebi-a-GCST90001665	|| id:ebi-a-GCST90001665	TRUE	reported	igd	2	TRUE	NA	A/T
12664	rs112017455	T	A	T	A	0.449	0.337389	0.019	0.00592453	FALSE	TRUE	FALSE	finngen_R9_I9_HYPERTROCARDMYOP	157933364	0.248961	0.292649	Hypertrophic cardiomyopathy || id:finngen_R9_I9_HYPERTROCARDMYOP	TRUE	reported	3657	7.93195e-07	3	157651153	0.09078	ebi-a-GCST90001791	|| id:ebi-a-GCST90001791	TRUE	reported	igd	2	TRUE	NA	T/A
10509	rs115478283	G	A	G	A	-0.2738	0.337176	0.057	0.00749208	FALSE	FALSE	FALSE	finngen_R9_I9_HYPERTROCARDMYOP	13703215	0.193636	0.259387	Hypertrophic cardiomyopathy || id:finngen_R9_I9_HYPERTROCARDMYOP	TRUE	reported	2920	2.557e-06	4	13704839	0.05811	ebi-a-GCST90001894	|| id:ebi-a-GCST90001894	TRUE	reported	igd	2	TRUE	NA	G/A
15435	rs115478283	G	A	G	A	-0.2669	0.337176	0.057	0.00749208	FALSE	FALSE	FALSE	finngen_R9_I9_HYPERTROCARDMYOP	13703215	0.193636	0.259387	Hypertrophic cardiomyopathy || id:finngen_R9_I9_HYPERTROCARDMYOP	TRUE	reported	2920	4.75499e-06	4	13704839	0.05822	ebi-a-GCST90001898	|| id:ebi-a-GCST90001898	TRUE	reported	igd	2	TRUE	NA	G/A
2003	rs111399817	T	G	T	G	303	0.337031	0.0015	0.0118324	FALSE	FALSE	FALSE	finngen_R9_I9_HYPERTROCARDMYOP	146853076	0.107096	0.209157	Hypertrophic cardiomyopathy || id:finngen_R9_I9_HYPERTROCARDMYOP	TRUE	reported	3408	3.74714e-12	7	146550168	43.46	ebi-a-GCST90001698	|| id:ebi-a-GCST90001698	TRUE	reported	igd	2	TRUE	NA	T/G
16495	rs139832224	T	C	T	C	-0.3901	0.336512	0.0252	0.00690758	FALSE	FALSE	FALSE	finngen_R9_I9_HYPERTROCARDMYOP	69420084	0.216871	0.272504	Hypertrophic cardiomyopathy || id:finngen_R9_I9_HYPERTROCARDMYOP	TRUE	reported	2918	3.42697e-06	9	72035000	0.08384	ebi-a-GCST90001925	|| id:ebi-a-GCST90001925	TRUE	reported	igd	2	TRUE	NA	T/C
7073	rs149085540	T	C	T	C	-0.4318	0.336361	0.0167	0.00214972	FALSE	FALSE	FALSE	finngen_R9_I9_HYPERTROCARDMYOP	109629467	0.510165	0.510737	Hypertrophic cardiomyopathy || id:finngen_R9_I9_HYPERTROCARDMYOP	TRUE	reported	3656	6.66807e-06	4	110550623	0.09574	ebi-a-GCST90001418	|| id:ebi-a-GCST90001418	TRUE	reported	igd	2	TRUE	NA	T/C
10092	rs183249728	T	C	T	C	-0.7507	0.335717	0.0079	0.00851283	FALSE	FALSE	FALSE	finngen_R9_I9_HYPERTROCARDMYOP	158235890	0.173557	0.246694	Hypertrophic cardiomyopathy || id:finngen_R9_I9_HYPERTROCARDMYOP	TRUE	reported	2971	7.486e-07	1	158205680	0.1514	ebi-a-GCST90002077	|| id:ebi-a-GCST90002077	TRUE	reported	igd	2	TRUE	NA	T/C
12227	rs148468972	G	A	G	A	2.041	0.334831	0.0007	0.0139681	FALSE	FALSE	FALSE	finngen_R9_I9_HYPERTROCARDMYOP	183977068	0.0824537	0.192805	Hypertrophic cardiomyopathy || id:finngen_R9_I9_HYPERTROCARDMYOP	TRUE	reported	3668	9.29994e-06	4	184898221	0.4597	ebi-a-GCST90001612	|| id:ebi-a-GCST90001612	TRUE	reported	igd	2	TRUE	NA	G/A
14849	rs145935372	A	G	A	G	-0.6165	0.334406	0.0161	0.00755907	FALSE	FALSE	FALSE	finngen_R9_I9_HYPERTROCARDMYOP	61427194	0.203061	0.262716	Hypertrophic cardiomyopathy || id:finngen_R9_I9_HYPERTROCARDMYOP	TRUE	reported	1858	7.20593e-06	12	61820975	0.137	ebi-a-GCST90001523	|| id:ebi-a-GCST90001523	TRUE	reported	igd	2	TRUE	NA	A/G
8752	rs138125418	T	C	T	C	0.3424	0.334225	0.0634	0.00859584	FALSE	FALSE	FALSE	finngen_R9_I9_HYPERTROCARDMYOP	47359985	0.164617	0.2405	Hypertrophic cardiomyopathy || id:finngen_R9_I9_HYPERTROCARDMYOP	TRUE	reported	1570	5.39101e-06	20	45988729	0.075	ebi-a-GCST90002019	|| id:ebi-a-GCST90002019	TRUE	reported	igd	2	TRUE	NA	T/C
1845	rs142786778	A	G	A	G	-1.725	0.332997	0.0019	0.00673814	FALSE	FALSE	FALSE	finngen_R9_I9_HYPERTROCARDMYOP	23419725	0.240873	0.283932	Hypertrophic cardiomyopathy || id:finngen_R9_I9_HYPERTROCARDMYOP	TRUE	reported	1858	3.96196e-06	6	23419953	0.3728	ebi-a-GCST90001520	|| id:ebi-a-GCST90001520	TRUE	reported	igd	2	TRUE	NA	A/G
6573	rs142786778	A	G	A	G	-1.666	0.332997	0.0019	0.00673814	FALSE	FALSE	FALSE	finngen_R9_I9_HYPERTROCARDMYOP	23419725	0.240873	0.283932	Hypertrophic cardiomyopathy || id:finngen_R9_I9_HYPERTROCARDMYOP	TRUE	reported	1858	7.05602e-06	6	23419953	0.3698	ebi-a-GCST90001517	|| id:ebi-a-GCST90001517	TRUE	reported	igd	2	TRUE	NA	A/G
9659	rs11008428	C	T	C	T	-0.3316	0.332597	0.0379	0.00329823	FALSE	FALSE	FALSE	finngen_R9_I9_HYPERTROCARDMYOP	31247877	0.391718	0.388318	Hypertrophic cardiomyopathy || id:finngen_R9_I9_HYPERTROCARDMYOP	TRUE	reported	2915	3.252e-06	10	31536806	0.07112	ebi-a-GCST90002121	|| id:ebi-a-GCST90002121	TRUE	reported	igd	2	TRUE	NA	C/T
2648	rs79218577	C	G	C	G	828.9	0.332444	0.0007	0.0273819	FALSE	TRUE	FALSE	finngen_R9_I9_HYPERTROCARDMYOP	142778518	0.00626051	0.121604	Hypertrophic cardiomyopathy || id:finngen_R9_I9_HYPERTROCARDMYOP	TRUE	reported	3408	3.17395e-31	8	143859934	70.61	ebi-a-GCST90001698	|| id:ebi-a-GCST90001698	TRUE	reported	igd	2	TRUE	NA	C/G
4861	rs79218577	C	G	C	G	15.3	0.332444	0.0007	0.0273819	FALSE	TRUE	FALSE	finngen_R9_I9_HYPERTROCARDMYOP	142778518	0.00626051	0.121604	Hypertrophic cardiomyopathy || id:finngen_R9_I9_HYPERTROCARDMYOP	TRUE	reported	3425	5.92598e-07	8	143859934	3.059	ebi-a-GCST90001700	|| id:ebi-a-GCST90001700	TRUE	reported	igd	2	TRUE	NA	C/G
13654	rs188394267	T	C	T	C	-0.2065	0.332357	0.0802	0.0183976	FALSE	FALSE	FALSE	finngen_R9_I9_HYPERTROCARDMYOP	12355594	0.0446478	0.16552	Hypertrophic cardiomyopathy || id:finngen_R9_I9_HYPERTROCARDMYOP	TRUE	reported	3629	7.71507e-06	19	12466408	0.04611	ebi-a-GCST90001988	|| id:ebi-a-GCST90001988	TRUE	reported	igd	2	TRUE	NA	T/C
13675	rs188394267	T	C	T	C	-0.2077	0.332357	0.0802	0.0183976	FALSE	FALSE	FALSE	finngen_R9_I9_HYPERTROCARDMYOP	12355594	0.0446478	0.16552	Hypertrophic cardiomyopathy || id:finngen_R9_I9_HYPERTROCARDMYOP	TRUE	reported	3629	7.12607e-06	19	12466408	0.04619	ebi-a-GCST90001991	|| id:ebi-a-GCST90001991	TRUE	reported	igd	2	TRUE	NA	T/C
2105	rs117185099	T	C	T	C	208.3	0.331697	0.0028	0.00334827	FALSE	FALSE	FALSE	finngen_R9_I9_HYPERTROCARDMYOP	119193550	0.390953	0.386642	Hypertrophic cardiomyopathy || id:finngen_R9_I9_HYPERTROCARDMYOP	TRUE	reported	3408	8.96396e-11	6	119514715	32.03	ebi-a-GCST90001698	|| id:ebi-a-GCST90001698	TRUE	reported	igd	2	TRUE	NA	T/C
6579	rs1902950	C	G	C	G	0.4335	0.331423	0.0293	0.0030134	FALSE	TRUE	FALSE	finngen_R9_I9_HYPERTROCARDMYOP	162970644	0.422612	0.413299	Hypertrophic cardiomyopathy || id:finngen_R9_I9_HYPERTROCARDMYOP	TRUE	reported	1858	5.41502e-06	5	162397650	0.09504	ebi-a-GCST90001517	|| id:ebi-a-GCST90001517	TRUE	reported	igd	2	TRUE	NA	C/G
6605	rs1902950	C	G	C	G	0.4261	0.331423	0.0293	0.0030134	FALSE	TRUE	FALSE	finngen_R9_I9_HYPERTROCARDMYOP	162970644	0.422612	0.413299	Hypertrophic cardiomyopathy || id:finngen_R9_I9_HYPERTROCARDMYOP	TRUE	reported	1858	9.94489e-06	5	162397650	0.09616	ebi-a-GCST90001518	|| id:ebi-a-GCST90001518	TRUE	reported	igd	2	TRUE	NA	C/G
3752	rs114244809	C	T	C	T	0.4013	0.330786	0.0302	0.0252226	FALSE	FALSE	FALSE	finngen_R9_I9_HYPERTROCARDMYOP	5694361	0.019309	0.141391	Hypertrophic cardiomyopathy || id:finngen_R9_I9_HYPERTROCARDMYOP	TRUE	reported	1856	8.9929e-06	2	5834493	0.09012	ebi-a-GCST90001524	|| id:ebi-a-GCST90001524	TRUE	reported	igd	2	TRUE	NA	C/T
7378	rs116910026	T	C	T	C	0.2902	0.3307	0.0512	0.0148201	FALSE	FALSE	FALSE	finngen_R9_I9_HYPERTROCARDMYOP	19856366	0.0696145	0.182263	Hypertrophic cardiomyopathy || id:finngen_R9_I9_HYPERTROCARDMYOP	TRUE	reported	3387	5.38704e-07	11	19877912	0.05778	ebi-a-GCST90001468	|| id:ebi-a-GCST90001468	TRUE	reported	igd	2	TRUE	NA	T/C
7393	rs116910026	T	C	T	C	0.273	0.3307	0.0512	0.0148201	FALSE	FALSE	FALSE	finngen_R9_I9_HYPERTROCARDMYOP	19856366	0.0696145	0.182263	Hypertrophic cardiomyopathy || id:finngen_R9_I9_HYPERTROCARDMYOP	TRUE	reported	3410	1.82201e-06	11	19877912	0.05712	ebi-a-GCST90001469	|| id:ebi-a-GCST90001469	TRUE	reported	igd	2	TRUE	NA	T/C
13702	rs116910026	T	C	T	C	0.2767	0.3307	0.0512	0.0148201	FALSE	FALSE	FALSE	finngen_R9_I9_HYPERTROCARDMYOP	19856366	0.0696145	0.182263	Hypertrophic cardiomyopathy || id:finngen_R9_I9_HYPERTROCARDMYOP	TRUE	reported	3387	1.09401e-06	11	19877912	0.05667	ebi-a-GCST90001462	|| id:ebi-a-GCST90001462	TRUE	reported	igd	2	TRUE	NA	T/C
10138	rs1976058	C	T	C	T	0.5986	0.330626	0.0187	0.0521578	FALSE	FALSE	FALSE	finngen_R9_I9_HYPERTROCARDMYOP	111035157	0.000189422	0.088575	Hypertrophic cardiomyopathy || id:finngen_R9_I9_HYPERTROCARDMYOP	TRUE	reported	1578	6.07603e-06	2	111792734	0.1319	ebi-a-GCST90002020	|| id:ebi-a-GCST90002020	TRUE	reported	igd	2	TRUE	NA	C/T
5889	rs148774606	C	T	C	T	-1.674	0.330025	0.0019	0.0195135	FALSE	FALSE	FALSE	finngen_R9_I9_HYPERTROCARDMYOP	150461452	0.0389762	0.159862	Hypertrophic cardiomyopathy || id:finngen_R9_I9_HYPERTROCARDMYOP	TRUE	reported	1833	4.81404e-06	5	149841015	0.365	ebi-a-GCST90001728	|| id:ebi-a-GCST90001728	TRUE	reported	igd	2	TRUE	NA	C/T
16778	rs148133987	A	G	A	G	-0.261	0.329821	0.0574	0.0264097	FALSE	FALSE	FALSE	finngen_R9_I9_HYPERTROCARDMYOP	57781510	0.00735208	0.123046	Hypertrophic cardiomyopathy || id:finngen_R9_I9_HYPERTROCARDMYOP	TRUE	reported	2849	5.938e-06	20	56356566	0.05752	ebi-a-GCST90001835	|| id:ebi-a-GCST90001835	TRUE	reported	igd	2	TRUE	NA	A/G
13017	rs75643253	T	C	T	C	0.3373	0.329514	0.0297	0.0223762	FALSE	FALSE	FALSE	finngen_R9_I9_HYPERTROCARDMYOP	27088835	0.0296197	0.151491	Hypertrophic cardiomyopathy || id:finngen_R9_I9_HYPERTROCARDMYOP	TRUE	reported	3113	9.58804e-06	1	27415326	0.07609	ebi-a-GCST90002080	|| id:ebi-a-GCST90002080	TRUE	reported	igd	2	TRUE	NA	T/C
16429	rs75643253	T	C	T	C	0.3577	0.329514	0.0297	0.0223762	FALSE	FALSE	FALSE	finngen_R9_I9_HYPERTROCARDMYOP	27088835	0.0296197	0.151491	Hypertrophic cardiomyopathy || id:finngen_R9_I9_HYPERTROCARDMYOP	TRUE	reported	3113	5.12201e-06	1	27415326	0.07831	ebi-a-GCST90001914	|| id:ebi-a-GCST90001914	TRUE	reported	igd	2	TRUE	NA	T/C
6989	rs75320486	A	G	A	G	0.4722	0.32907	0.0262	0.00692736	FALSE	FALSE	FALSE	finngen_R9_I9_HYPERTROCARDMYOP	206668896	0.216787	0.266428	Hypertrophic cardiomyopathy || id:finngen_R9_I9_HYPERTROCARDMYOP	TRUE	reported	1830	5.89495e-06	1	206842241	0.1039	ebi-a-GCST90001727	|| id:ebi-a-GCST90001727	TRUE	reported	igd	2	TRUE	NA	A/G
14523	rs75320486	A	G	A	G	0.4393	0.32907	0.0246	0.00692736	FALSE	FALSE	FALSE	finngen_R9_I9_HYPERTROCARDMYOP	206668896	0.216787	0.266428	Hypertrophic cardiomyopathy || id:finngen_R9_I9_HYPERTROCARDMYOP	TRUE	reported	3653	2.715e-08	1	206842241	0.07886	ebi-a-GCST90001737	|| id:ebi-a-GCST90001737	TRUE	reported	igd	2	TRUE	NA	A/G
9246	rs111579151	T	C	T	C	-0.5632	0.327895	0.0323	0.0147238	FALSE	FALSE	FALSE	finngen_R9_I9_HYPERTROCARDMYOP	111977349	0.0823474	0.188747	Hypertrophic cardiomyopathy || id:finngen_R9_I9_HYPERTROCARDMYOP	TRUE	reported	3113	4.45246e-14	11	111848073	0.07427	ebi-a-GCST90001884	|| id:ebi-a-GCST90001884	TRUE	reported	igd	2	TRUE	NA	T/C
1295	rs75420474	C	T	C	T	538.9	0.327299	0.0003	0.0243555	FALSE	FALSE	FALSE	finngen_R9_I9_HYPERTROCARDMYOP	42248753	0.0234471	0.144435	Hypertrophic cardiomyopathy || id:finngen_R9_I9_HYPERTROCARDMYOP	TRUE	reported	3408	4.02624e-13	18	39828718	73.99	ebi-a-GCST90001695	|| id:ebi-a-GCST90001695	TRUE	reported	igd	2	TRUE	NA	C/T
7218	rs75420474	C	T	C	T	-2.978	0.327299	0.0003	0.0243555	FALSE	FALSE	FALSE	finngen_R9_I9_HYPERTROCARDMYOP	42248753	0.0234471	0.144435	Hypertrophic cardiomyopathy || id:finngen_R9_I9_HYPERTROCARDMYOP	TRUE	reported	3440	2.88702e-06	18	39828718	0.6354	ebi-a-GCST90001658	|| id:ebi-a-GCST90001658	TRUE	reported	igd	2	TRUE	NA	C/T
9650	rs75420474	C	T	C	T	44.86	0.327299	0.0003	0.0243555	FALSE	FALSE	FALSE	finngen_R9_I9_HYPERTROCARDMYOP	42248753	0.0234471	0.144435	Hypertrophic cardiomyopathy || id:finngen_R9_I9_HYPERTROCARDMYOP	TRUE	reported	3425	1.13899e-07	18	39828718	8.442	ebi-a-GCST90001696	|| id:ebi-a-GCST90001696	TRUE	reported	igd	2	TRUE	NA	C/T
9846	rs75420474	C	T	C	T	28.44	0.327299	0.0003	0.0243555	FALSE	FALSE	FALSE	finngen_R9_I9_HYPERTROCARDMYOP	42248753	0.0234471	0.144435	Hypertrophic cardiomyopathy || id:finngen_R9_I9_HYPERTROCARDMYOP	TRUE	reported	3425	1.56603e-16	18	39828718	3.429	ebi-a-GCST90001697	|| id:ebi-a-GCST90001697	TRUE	reported	igd	2	TRUE	NA	C/T
8614	rs144682094	A	G	A	G	2.499	0.326461	0.0006	0.00207738	FALSE	FALSE	FALSE	finngen_R9_I9_HYPERTROCARDMYOP	6320140	0.495504	0.478976	Hypertrophic cardiomyopathy || id:finngen_R9_I9_HYPERTROCARDMYOP	TRUE	reported	3629	4.83604e-06	7	6359771	0.5457	ebi-a-GCST90002008	|| id:ebi-a-GCST90002008	TRUE	reported	igd	2	TRUE	NA	A/G
42	rs79062365	C	T	C	T	0.4552	0.326372	0.0167	0.0232518	FALSE	FALSE	FALSE	finngen_R9_I9_HYPERTROCARDMYOP	81349932	0.0290449	0.149515	Hypertrophic cardiomyopathy || id:finngen_R9_I9_HYPERTROCARDMYOP	TRUE	reported	3435	2.55499e-06	8	82262167	0.09661	ebi-a-GCST90001933	|| id:ebi-a-GCST90001933	TRUE	reported	igd	2	TRUE	NA	C/T
14498	rs73146562	T	C	T	C	-0.7762	0.326146	0.0056	0.0172601	FALSE	FALSE	FALSE	finngen_R9_I9_HYPERTROCARDMYOP	53860681	0.0615389	0.174446	Hypertrophic cardiomyopathy || id:finngen_R9_I9_HYPERTROCARDMYOP	TRUE	reported	3657	7.625e-06	20	52477220	0.1732	ebi-a-GCST90001742	|| id:ebi-a-GCST90001742	TRUE	reported	igd	2	TRUE	NA	T/C
6369	rs73364364	A	G	A	G	0.288	0.325925	0.043	0.014752	FALSE	FALSE	FALSE	finngen_R9_I9_HYPERTROCARDMYOP	40864837	0.088249	0.191191	Hypertrophic cardiomyopathy || id:finngen_R9_I9_HYPERTROCARDMYOP	TRUE	reported	2920	6.59098e-06	21	42236763	0.06379	ebi-a-GCST90001929	|| id:ebi-a-GCST90001929	TRUE	reported	igd	2	TRUE	NA	A/G
4882	rs145936741	G	A	G	A	-0.5116	0.324913	0.012	0.0151636	FALSE	FALSE	FALSE	finngen_R9_I9_HYPERTROCARDMYOP	116599572	0.0782889	0.184536	Hypertrophic cardiomyopathy || id:finngen_R9_I9_HYPERTROCARDMYOP	TRUE	reported	3668	6.20098e-06	11	116470289	0.113	ebi-a-GCST90001631	|| id:ebi-a-GCST90001631	TRUE	reported	igd	2	TRUE	NA	G/A
2698	rs73879235	G	A	G	A	-0.2804	0.324523	0.0583	0.00392361	FALSE	FALSE	FALSE	finngen_R9_I9_HYPERTROCARDMYOP	170908915	0.354804	0.350717	Hypertrophic cardiomyopathy || id:finngen_R9_I9_HYPERTROCARDMYOP	TRUE	reported	2848	2.75201e-06	3	170626704	0.05969	ebi-a-GCST90001834	|| id:ebi-a-GCST90001834	TRUE	reported	igd	2	TRUE	NA	G/A
1337	rs79932972	A	C	A	C	187.5	0.324124	0.0012	0.0109346	FALSE	FALSE	FALSE	finngen_R9_I9_HYPERTROCARDMYOP	141987018	0.136538	0.217707	Hypertrophic cardiomyopathy || id:finngen_R9_I9_HYPERTROCARDMYOP	TRUE	reported	3408	1.63399e-06	2	142744587	39.04	ebi-a-GCST90001695	|| id:ebi-a-GCST90001695	TRUE	reported	igd	2	TRUE	NA	A/C
11683	rs72631887	G	T	G	T	-3.635	0.322205	0.0001	0.0332147	FALSE	FALSE	FALSE	finngen_R9_I9_HYPERTROCARDMYOP	899712	0.0057495	0.116668	Hypertrophic cardiomyopathy || id:finngen_R9_I9_HYPERTROCARDMYOP	TRUE	reported	3408	9.68211e-06	1	835092	0.8204	ebi-a-GCST90001669	|| id:ebi-a-GCST90001669	TRUE	reported	igd	2	TRUE	NA	G/T
9773	rs146663516	T	C	T	C	7.394	0.320585	0.0018	0.0118149	FALSE	FALSE	FALSE	finngen_R9_I9_HYPERTROCARDMYOP	36610238	0.126349	0.209716	Hypertrophic cardiomyopathy || id:finngen_R9_I9_HYPERTROCARDMYOP	TRUE	reported	3425	6.07701e-07	20	35238641	1.479	ebi-a-GCST90001697	|| id:ebi-a-GCST90001697	TRUE	reported	igd	2	TRUE	NA	T/C
10344	rs61745051	T	C	T	C	0.5235	0.320155	0.0109	0.00524445	FALSE	FALSE	FALSE	finngen_R9_I9_HYPERTROCARDMYOP	34996394	0.300932	0.309497	Hypertrophic cardiomyopathy || id:finngen_R9_I9_HYPERTROCARDMYOP	TRUE	reported	3657	7.89605e-06	20	33584197	0.117	ebi-a-GCST90001789	|| id:ebi-a-GCST90001789	TRUE	reported	igd	2	TRUE	NA	T/C
16733	rs61745051	T	C	T	C	0.5347	0.320155	0.0109	0.00524445	FALSE	FALSE	FALSE	finngen_R9_I9_HYPERTROCARDMYOP	34996394	0.300932	0.309497	Hypertrophic cardiomyopathy || id:finngen_R9_I9_HYPERTROCARDMYOP	TRUE	reported	3657	6.86594e-06	20	33584197	0.1187	ebi-a-GCST90001793	|| id:ebi-a-GCST90001793	TRUE	reported	igd	2	TRUE	NA	T/C
2069	rs11572436	C	T	C	T	158.3	0.31955	0.0028	0.0091883	FALSE	FALSE	FALSE	finngen_R9_I9_HYPERTROCARDMYOP	217018528	0.164644	0.229954	Hypertrophic cardiomyopathy || id:finngen_R9_I9_HYPERTROCARDMYOP	TRUE	reported	3408	1.25e-06	1	217191870	32.6	ebi-a-GCST90001698	|| id:ebi-a-GCST90001698	TRUE	reported	igd	2	TRUE	NA	C/T
5405	rs141942432	T	C	T	C	8.277	0.318818	NA	0.0264929	FALSE	FALSE	FALSE	finngen_R9_I9_HYPERTROCARDMYOP	2204154	0.0188812	0.13579	Hypertrophic cardiomyopathy || id:finngen_R9_I9_HYPERTROCARDMYOP	TRUE	reported	3395	3.17198e-06	7	2243789	1.773	ebi-a-GCST90001572	|| id:ebi-a-GCST90001572	TRUE	reported	igd	2	TRUE	NA	T/C
6547	rs141942432	T	C	T	C	8.071	0.318818	NA	0.0264929	FALSE	FALSE	FALSE	finngen_R9_I9_HYPERTROCARDMYOP	2204154	0.0188812	0.13579	Hypertrophic cardiomyopathy || id:finngen_R9_I9_HYPERTROCARDMYOP	TRUE	reported	3427	7.45607e-06	7	2243789	1.799	ebi-a-GCST90001573	|| id:ebi-a-GCST90001573	TRUE	reported	igd	2	TRUE	NA	T/C
8590	rs141942432	T	C	T	C	8.507	0.318818	NA	0.0264929	FALSE	FALSE	FALSE	finngen_R9_I9_HYPERTROCARDMYOP	2204154	0.0188812	0.13579	Hypertrophic cardiomyopathy || id:finngen_R9_I9_HYPERTROCARDMYOP	TRUE	reported	3427	2.28702e-06	7	2243789	1.797	ebi-a-GCST90001574	|| id:ebi-a-GCST90001574	TRUE	reported	igd	2	TRUE	NA	T/C
9407	rs141942432	T	C	T	C	-8.344	0.318818	NA	0.0264929	FALSE	FALSE	FALSE	finngen_R9_I9_HYPERTROCARDMYOP	2204154	0.0188812	0.13579	Hypertrophic cardiomyopathy || id:finngen_R9_I9_HYPERTROCARDMYOP	TRUE	reported	3427	3.89798e-06	7	2243789	1.804	ebi-a-GCST90001570	|| id:ebi-a-GCST90001570	TRUE	reported	igd	2	TRUE	NA	T/C
12868	rs139036545	A	G	A	G	1.617	0.318738	0.0014	0.0134456	FALSE	FALSE	FALSE	finngen_R9_I9_HYPERTROCARDMYOP	86300286	0.0983943	0.19286	Hypertrophic cardiomyopathy || id:finngen_R9_I9_HYPERTROCARDMYOP	TRUE	reported	2910	6.83203e-06	16	86333892	0.3587	ebi-a-GCST90001908	|| id:ebi-a-GCST90001908	TRUE	reported	igd	2	TRUE	NA	A/G
2725	rs1385611	C	T	C	T	-0.3158	0.318667	0.9604	0.97145	FALSE	FALSE	FALSE	finngen_R9_I9_HYPERTROCARDMYOP	207048064	0.0175894	0.134223	Hypertrophic cardiomyopathy || id:finngen_R9_I9_HYPERTROCARDMYOP	TRUE	reported	2920	6.95392e-06	1	207221409	0.07014	ebi-a-GCST90002067	|| id:ebi-a-GCST90002067	TRUE	reported	igd	2	TRUE	NA	C/T
13791	rs60704551	C	A	C	A	0.5316	0.318601	0.0106	0.010525	FALSE	FALSE	FALSE	finngen_R9_I9_HYPERTROCARDMYOP	14464940	0.144017	0.218072	Hypertrophic cardiomyopathy || id:finngen_R9_I9_HYPERTROCARDMYOP	TRUE	reported	3668	8.35892e-06	1	14791436	0.1191	ebi-a-GCST90001606	|| id:ebi-a-GCST90001606	TRUE	reported	igd	2	TRUE	NA	C/A
2518	rs72908728	C	T	C	T	100.7	0.317945	0.0062	0.00411428	FALSE	FALSE	FALSE	finngen_R9_I9_HYPERTROCARDMYOP	173651487	0.365023	0.350996	Hypertrophic cardiomyopathy || id:finngen_R9_I9_HYPERTROCARDMYOP	TRUE	reported	3408	2.00198e-06	2	174516215	21.16	ebi-a-GCST90001698	|| id:ebi-a-GCST90001698	TRUE	reported	igd	2	TRUE	NA	C/T
4181	rs148496020	A	T	A	T	-0.4088	0.317871	0.0193	0.00362698	FALSE	TRUE	FALSE	finngen_R9_I9_HYPERTROCARDMYOP	53014641	0.395378	0.374008	Hypertrophic cardiomyopathy || id:finngen_R9_I9_HYPERTROCARDMYOP	TRUE	reported	3658	4.74799e-06	17	51092001	0.08921	ebi-a-GCST90001391	|| id:ebi-a-GCST90001391	TRUE	reported	igd	2	TRUE	NA	A/T
3554	rs138649004	A	C	A	C	8.056	0.317275	NA	0.0264378	FALSE	FALSE	FALSE	finngen_R9_I9_HYPERTROCARDMYOP	2166249	0.0194388	0.135761	Hypertrophic cardiomyopathy || id:finngen_R9_I9_HYPERTROCARDMYOP	TRUE	reported	3440	2.19902e-07	7	2205884	1.552	ebi-a-GCST90001688	|| id:ebi-a-GCST90001688	TRUE	reported	igd	2	TRUE	NA	A/C
15076	rs28810746	G	A	G	A	-0.2738	0.316787	0.0564	0.0338721	FALSE	FALSE	FALSE	finngen_R9_I9_HYPERTROCARDMYOP	73640243	0.0100201	0.123017	Hypertrophic cardiomyopathy || id:finngen_R9_I9_HYPERTROCARDMYOP	TRUE	reported	2909	3.97603e-06	7	73054573	0.05924	ebi-a-GCST90002034	|| id:ebi-a-GCST90002034	TRUE	reported	igd	2	TRUE	NA	G/A
5100	rs117534066	T	C	T	C	0.4471	0.316598	0.0145	0.0190819	FALSE	FALSE	FALSE	finngen_R9_I9_HYPERTROCARDMYOP	138652028	0.0489971	0.160823	Hypertrophic cardiomyopathy || id:finngen_R9_I9_HYPERTROCARDMYOP	TRUE	reported	3657	8.87401e-06	8	139664271	0.1005	ebi-a-GCST90001787	|| id:ebi-a-GCST90001787	TRUE	reported	igd	2	TRUE	NA	T/C
1347	rs147645513	T	C	T	C	-0.4405	0.316402	0.0172	0.00951996	FALSE	FALSE	FALSE	finngen_R9_I9_HYPERTROCARDMYOP	32336994	0.171913	0.231612	Hypertrophic cardiomyopathy || id:finngen_R9_I9_HYPERTROCARDMYOP	TRUE	reported	3659	5.09296e-06	7	32376606	0.09644	ebi-a-GCST90001713	|| id:ebi-a-GCST90001713	TRUE	reported	igd	2	TRUE	NA	T/C
11118	rs145638783	A	G	A	G	-0.9851	0.31584	0.0033	0.0209426	FALSE	FALSE	FALSE	finngen_R9_I9_HYPERTROCARDMYOP	1238207	0.0436767	0.156575	Hypertrophic cardiomyopathy || id:finngen_R9_I9_HYPERTROCARDMYOP	TRUE	reported	3656	4.469e-06	6	1238442	0.2144	ebi-a-GCST90001414	|| id:ebi-a-GCST90001414	TRUE	reported	igd	2	TRUE	NA	A/G
6463	rs73064521	T	A	T	A	-0.2695	0.314911	0.0466	0.00533046	FALSE	TRUE	FALSE	finngen_R9_I9_HYPERTROCARDMYOP	57636722	0.296808	0.30184	Hypertrophic cardiomyopathy || id:finngen_R9_I9_HYPERTROCARDMYOP	TRUE	reported	3410	6.58097e-06	19	58148090	0.05971	ebi-a-GCST90001459	|| id:ebi-a-GCST90001459	TRUE	reported	igd	2	TRUE	NA	T/A
15335	rs73218196	G	A	G	A	-1.439	0.314899	0.0034	0.012359	FALSE	FALSE	FALSE	finngen_R9_I9_HYPERTROCARDMYOP	12015063	0.124146	0.204799	Hypertrophic cardiomyopathy || id:finngen_R9_I9_HYPERTROCARDMYOP	TRUE	reported	1465	5.58702e-06	4	12016687	0.3158	ebi-a-GCST90002093	|| id:ebi-a-GCST90002093	TRUE	reported	igd	2	TRUE	NA	G/A
4634	rs12493961	G	A	G	A	0.3884	0.313997	0.0219	0.0294763	FALSE	FALSE	FALSE	finngen_R9_I9_HYPERTROCARDMYOP	11203139	0.0073872	0.117213	Hypertrophic cardiomyopathy || id:finngen_R9_I9_HYPERTROCARDMYOP	TRUE	reported	3657	1.883e-06	3	11244825	0.08136	ebi-a-GCST90001410	|| id:ebi-a-GCST90001410	TRUE	reported	igd	2	TRUE	NA	G/A
2076	rs116034906	T	C	T	C	737.2	0.313256	0.0001	0.005224	FALSE	FALSE	FALSE	finngen_R9_I9_HYPERTROCARDMYOP	117980081	0.312169	0.309946	Hypertrophic cardiomyopathy || id:finngen_R9_I9_HYPERTROCARDMYOP	TRUE	reported	3408	6.09102e-08	2	118737657	135.8	ebi-a-GCST90001698	|| id:ebi-a-GCST90001698	TRUE	reported	igd	2	TRUE	NA	T/C
11517	rs9461562	G	A	G	A	0.2896	0.312947	0.1025	0.0139119	FALSE	FALSE	FALSE	finngen_R9_I9_HYPERTROCARDMYOP	29810494	0.0953477	0.187636	Hypertrophic cardiomyopathy || id:finngen_R9_I9_HYPERTROCARDMYOP	TRUE	reported	3657	8.24803e-09	6	29778271	0.05014	ebi-a-GCST90001758	|| id:ebi-a-GCST90001758	TRUE	reported	igd	2	TRUE	NA	G/A
13102	rs9461562	G	A	G	A	0.2971	0.312947	0.1021	0.0139119	FALSE	FALSE	FALSE	finngen_R9_I9_HYPERTROCARDMYOP	29810494	0.0953477	0.187636	Hypertrophic cardiomyopathy || id:finngen_R9_I9_HYPERTROCARDMYOP	TRUE	reported	1836	3.55599e-06	6	29778271	0.06388	ebi-a-GCST90001750	|| id:ebi-a-GCST90001750	TRUE	reported	igd	2	TRUE	NA	G/A
15067	rs9461562	G	A	G	A	0.2717	0.312947	0.1025	0.0139119	FALSE	FALSE	FALSE	finngen_R9_I9_HYPERTROCARDMYOP	29810494	0.0953477	0.187636	Hypertrophic cardiomyopathy || id:finngen_R9_I9_HYPERTROCARDMYOP	TRUE	reported	3657	6.64707e-08	6	29778271	0.0502	ebi-a-GCST90001746	|| id:ebi-a-GCST90001746	TRUE	reported	igd	2	TRUE	NA	G/A
2535	rs74465961	T	C	T	C	104.7	0.312884	0.0072	0.0183275	FALSE	FALSE	FALSE	finngen_R9_I9_HYPERTROCARDMYOP	15196297	0.0580617	0.16509	Hypertrophic cardiomyopathy || id:finngen_R9_I9_HYPERTROCARDMYOP	TRUE	reported	3408	5.66604e-07	17	15099614	20.88	ebi-a-GCST90001698	|| id:ebi-a-GCST90001698	TRUE	reported	igd	2	TRUE	NA	T/C
1714	rs12660712	A	C	A	C	-0.2799	0.310783	0.1152	0.0139291	FALSE	FALSE	FALSE	finngen_R9_I9_HYPERTROCARDMYOP	29766857	0.0973644	0.187471	Hypertrophic cardiomyopathy || id:finngen_R9_I9_HYPERTROCARDMYOP	TRUE	reported	2920	1.15401e-08	6	29734634	0.04891	ebi-a-GCST90002119	|| id:ebi-a-GCST90002119	TRUE	reported	igd	2	TRUE	NA	A/C
5030	rs142817955	A	G	A	G	-1.195	0.310253	0.0023	0.00277055	FALSE	FALSE	FALSE	finngen_R9_I9_HYPERTROCARDMYOP	33864147	0.44867	0.409502	Hypertrophic cardiomyopathy || id:finngen_R9_I9_HYPERTROCARDMYOP	TRUE	reported	3657	1.77799e-06	7	33903759	0.2497	ebi-a-GCST90001828	|| id:ebi-a-GCST90001828	TRUE	reported	igd	2	TRUE	NA	A/G
9657	rs9468632	T	C	T	C	-2.744	0.310132	0.1168	0.0139298	FALSE	FALSE	FALSE	finngen_R9_I9_HYPERTROCARDMYOP	29808162	0.0980189	0.187444	Hypertrophic cardiomyopathy || id:finngen_R9_I9_HYPERTROCARDMYOP	TRUE	reported	3425	3.51504e-06	6	29775939	0.5907	ebi-a-GCST90001696	|| id:ebi-a-GCST90001696	TRUE	reported	igd	2	TRUE	NA	T/C
14930	rs188989638	A	G	A	G	0.6831	0.30894	0.0087	0.0157079	FALSE	FALSE	FALSE	finngen_R9_I9_HYPERTROCARDMYOP	51883589	0.0877465	0.180942	Hypertrophic cardiomyopathy || id:finngen_R9_I9_HYPERTROCARDMYOP	TRUE	reported	2920	6.13395e-06	7	51951285	0.1508	ebi-a-GCST90002033	|| id:ebi-a-GCST90002033	TRUE	reported	igd	2	TRUE	NA	A/G
13270	rs76289004	G	A	G	A	-0.4991	0.308881	0.0139	0.0063061	FALSE	FALSE	FALSE	finngen_R9_I9_HYPERTROCARDMYOP	65251862	0.270397	0.280254	Hypertrophic cardiomyopathy || id:finngen_R9_I9_HYPERTROCARDMYOP	TRUE	reported	3657	3.51901e-06	10	67011620	0.1075	ebi-a-GCST90001730	|| id:ebi-a-GCST90001730	TRUE	reported	igd	2	TRUE	NA	G/A
10316	rs189060675	C	G	C	G	0.566	0.307705	0.0135	0.0127486	FALSE	TRUE	FALSE	finngen_R9_I9_HYPERTROCARDMYOP	105748482	0.135154	0.205949	Hypertrophic cardiomyopathy || id:finngen_R9_I9_HYPERTROCARDMYOP	TRUE	reported	3668	4.24502e-06	14	106214819	0.1229	ebi-a-GCST90001608	|| id:ebi-a-GCST90001608	TRUE	reported	igd	2	TRUE	NA	C/G
7693	rs60503607	G	C	G	C	-0.1872	0.307091	0.115	0.00661275	FALSE	TRUE	FALSE	finngen_R9_I9_HYPERTROCARDMYOP	53383111	0.259528	0.272363	Hypertrophic cardiomyopathy || id:finngen_R9_I9_HYPERTROCARDMYOP	TRUE	reported	3162	8.30099e-06	2	53610249	0.04192	ebi-a-GCST90001679	|| id:ebi-a-GCST90001679	TRUE	reported	igd	2	TRUE	NA	G/C
2820	rs79844317	T	C	T	C	-0.4031	0.306237	0.0254	0.0051583	FALSE	FALSE	FALSE	finngen_R9_I9_HYPERTROCARDMYOP	98367493	0.345707	0.324765	Hypertrophic cardiomyopathy || id:finngen_R9_I9_HYPERTROCARDMYOP	TRUE	reported	2919	3.95003e-06	10	100127250	0.08719	ebi-a-GCST90001858	|| id:ebi-a-GCST90001858	TRUE	reported	igd	2	TRUE	NA	T/C
12335	rs79844317	T	C	T	C	-0.3872	0.306237	0.0254	0.0051583	FALSE	FALSE	FALSE	finngen_R9_I9_HYPERTROCARDMYOP	98367493	0.345707	0.324765	Hypertrophic cardiomyopathy || id:finngen_R9_I9_HYPERTROCARDMYOP	TRUE	reported	2919	9.105e-06	10	100127250	0.08711	ebi-a-GCST90001864	|| id:ebi-a-GCST90001864	TRUE	reported	igd	2	TRUE	NA	T/C
15597	rs79844317	T	C	T	C	-0.4024	0.306237	0.0254	0.0051583	FALSE	FALSE	FALSE	finngen_R9_I9_HYPERTROCARDMYOP	98367493	0.345707	0.324765	Hypertrophic cardiomyopathy || id:finngen_R9_I9_HYPERTROCARDMYOP	TRUE	reported	2918	4.23399e-06	10	100127250	0.08733	ebi-a-GCST90001869	|| id:ebi-a-GCST90001869	TRUE	reported	igd	2	TRUE	NA	T/C
16707	rs79844317	T	C	T	C	-0.3906	0.306237	0.0257	0.0051583	FALSE	FALSE	FALSE	finngen_R9_I9_HYPERTROCARDMYOP	98367493	0.345707	0.324765	Hypertrophic cardiomyopathy || id:finngen_R9_I9_HYPERTROCARDMYOP	TRUE	reported	2649	8.72891e-06	10	100127250	0.08768	ebi-a-GCST90001852	|| id:ebi-a-GCST90001852	TRUE	reported	igd	2	TRUE	NA	T/C
11430	rs138969403	T	A	T	A	-0.2553	0.305824	0.0564	0.00929993	FALSE	TRUE	FALSE	finngen_R9_I9_HYPERTROCARDMYOP	87836407	0.194708	0.235834	Hypertrophic cardiomyopathy || id:finngen_R9_I9_HYPERTROCARDMYOP	TRUE	reported	3440	2.96702e-06	4	88757559	0.05455	ebi-a-GCST90001692	|| id:ebi-a-GCST90001692	TRUE	reported	igd	2	TRUE	NA	T/A
8769	rs111929038	T	C	T	C	1.201	0.305792	0.0021	0.00271674	FALSE	FALSE	FALSE	finngen_R9_I9_HYPERTROCARDMYOP	2660055	0.477252	0.430251	Hypertrophic cardiomyopathy || id:finngen_R9_I9_HYPERTROCARDMYOP	TRUE	reported	3629	9.21807e-06	19	2660053	0.2705	ebi-a-GCST90001985	|| id:ebi-a-GCST90001985	TRUE	reported	igd	2	TRUE	NA	T/C
8797	rs111929038	T	C	T	C	1.257	0.305792	0.0021	0.00271674	FALSE	FALSE	FALSE	finngen_R9_I9_HYPERTROCARDMYOP	2660055	0.477252	0.430251	Hypertrophic cardiomyopathy || id:finngen_R9_I9_HYPERTROCARDMYOP	TRUE	reported	3629	3.15697e-06	19	2660053	0.2692	ebi-a-GCST90001980	|| id:ebi-a-GCST90001980	TRUE	reported	igd	2	TRUE	NA	T/C
2192	rs138401052	A	G	A	G	139.5	0.305625	0.0054	0.0246927	FALSE	FALSE	FALSE	finngen_R9_I9_HYPERTROCARDMYOP	166538388	0.0336202	0.143851	Hypertrophic cardiomyopathy || id:finngen_R9_I9_HYPERTROCARDMYOP	TRUE	reported	3408	3.08297e-08	3	166256176	25.13	ebi-a-GCST90001698	|| id:ebi-a-GCST90001698	TRUE	reported	igd	2	TRUE	NA	A/G
16832	rs76108828	T	A	T	A	-0.7006	0.304497	0.0061	0.0232313	FALSE	TRUE	FALSE	finngen_R9_I9_HYPERTROCARDMYOP	19503993	0.0379726	0.146735	Hypertrophic cardiomyopathy || id:finngen_R9_I9_HYPERTROCARDMYOP	TRUE	reported	3440	9.15208e-06	17	19407306	0.1577	ebi-a-GCST90001685	|| id:ebi-a-GCST90001685	TRUE	reported	igd	2	TRUE	NA	T/A
2183	rs1381033	A	T	A	T	-136.8	0.304162	0.9962	0.998428	FALSE	TRUE	FALSE	finngen_R9_I9_HYPERTROCARDMYOP	15465171	0.602553	0.584103	Hypertrophic cardiomyopathy || id:finngen_R9_I9_HYPERTROCARDMYOP	TRUE	reported	3408	6.79094e-06	12	15618105	30.35	ebi-a-GCST90001698	|| id:ebi-a-GCST90001698	TRUE	reported	igd	2	TRUE	NA	A/T
6977	rs11926501	T	C	T	C	-0.3399	0.304008	0.059	0.0263334	FALSE	FALSE	FALSE	finngen_R9_I9_HYPERTROCARDMYOP	9680573	0.0281274	0.138469	Hypertrophic cardiomyopathy || id:finngen_R9_I9_HYPERTROCARDMYOP	TRUE	reported	1830	2.65003e-06	3	9722257	0.07215	ebi-a-GCST90001727	|| id:ebi-a-GCST90001727	TRUE	reported	igd	2	TRUE	NA	T/C
619	rs77330263	T	C	T	C	0.538	0.303887	0.0113	0.00373126	FALSE	FALSE	FALSE	finngen_R9_I9_HYPERTROCARDMYOP	148813099	0.402672	0.363127	Hypertrophic cardiomyopathy || id:finngen_R9_I9_HYPERTROCARDMYOP	TRUE	reported	3657	3.38197e-06	6	149134235	0.1156	ebi-a-GCST90001760	|| id:ebi-a-GCST90001760	TRUE	reported	igd	2	TRUE	NA	T/C
15212	rs140678325	T	C	T	C	0.616	0.30357	0.0084	0.00490464	FALSE	FALSE	FALSE	finngen_R9_I9_HYPERTROCARDMYOP	41749576	0.354398	0.327797	Hypertrophic cardiomyopathy || id:finngen_R9_I9_HYPERTROCARDMYOP	TRUE	reported	3642	2.557e-06	13	42323712	0.1308	ebi-a-GCST90001780	|| id:ebi-a-GCST90001780	TRUE	reported	igd	2	TRUE	NA	T/C
66	rs79388518	C	T	C	T	-0.5518	0.303221	0.0329	0.00607347	FALSE	FALSE	FALSE	finngen_R9_I9_HYPERTROCARDMYOP	1705001	0.275372	0.277986	Hypertrophic cardiomyopathy || id:finngen_R9_I9_HYPERTROCARDMYOP	TRUE	reported	1247	3.80198e-06	18	1705002	0.1189	ebi-a-GCST90001871	|| id:ebi-a-GCST90001871	TRUE	reported	igd	2	TRUE	NA	C/T
11850	rs79388518	C	T	C	T	-0.5425	0.303221	0.0329	0.00607347	FALSE	FALSE	FALSE	finngen_R9_I9_HYPERTROCARDMYOP	1705001	0.275372	0.277986	Hypertrophic cardiomyopathy || id:finngen_R9_I9_HYPERTROCARDMYOP	TRUE	reported	1247	3.43803e-06	18	1705002	0.1163	ebi-a-GCST90001875	|| id:ebi-a-GCST90001875	TRUE	reported	igd	2	TRUE	NA	C/T
2149	rs118062750	T	A	T	A	224.1	0.303183	0.0028	0.00402132	FALSE	TRUE	FALSE	finngen_R9_I9_HYPERTROCARDMYOP	29889455	0.380182	0.345484	Hypertrophic cardiomyopathy || id:finngen_R9_I9_HYPERTROCARDMYOP	TRUE	reported	3408	3.02901e-12	9	29889453	32	ebi-a-GCST90001698	|| id:ebi-a-GCST90001698	TRUE	reported	igd	2	TRUE	NA	T/A
334	rs111463078	A	T	A	T	0.3431	0.302803	0.0263	0.00572834	FALSE	TRUE	FALSE	finngen_R9_I9_HYPERTROCARDMYOP	2493573	0.30806	0.297069	Hypertrophic cardiomyopathy || id:finngen_R9_I9_HYPERTROCARDMYOP	TRUE	reported	3629	6.83093e-06	8	2350689	0.07615	ebi-a-GCST90001582	|| id:ebi-a-GCST90001582	TRUE	reported	igd	2	TRUE	NA	A/T
3828	rs139761995	T	C	T	C	0.8181	0.302495	0.0047	0.00818877	FALSE	FALSE	FALSE	finngen_R9_I9_HYPERTROCARDMYOP	36946246	0.237006	0.255809	Hypertrophic cardiomyopathy || id:finngen_R9_I9_HYPERTROCARDMYOP	TRUE	reported	3629	5.56904e-06	11	36967796	0.1798	ebi-a-GCST90001583	|| id:ebi-a-GCST90001583	TRUE	reported	igd	2	TRUE	NA	T/C
2168	rs12934979	T	C	T	C	228.7	0.302465	0.0013	0.00318194	FALSE	FALSE	FALSE	finngen_R9_I9_HYPERTROCARDMYOP	87345444	0.458821	0.408301	Hypertrophic cardiomyopathy || id:finngen_R9_I9_HYPERTROCARDMYOP	TRUE	reported	3408	5.58998e-07	16	87379050	45.62	ebi-a-GCST90001698	|| id:ebi-a-GCST90001698	TRUE	reported	igd	2	TRUE	NA	T/C
4338	rs77213229	C	T	C	T	-0.6487	0.302383	0.0117	0.0135324	FALSE	FALSE	FALSE	finngen_R9_I9_HYPERTROCARDMYOP	140169232	0.125286	0.197254	Hypertrophic cardiomyopathy || id:finngen_R9_I9_HYPERTROCARDMYOP	TRUE	reported	2914	2.67202e-07	7	139869032	0.1258	ebi-a-GCST90001897	|| id:ebi-a-GCST90001897	TRUE	reported	igd	2	TRUE	NA	C/T
12272	rs75951284	T	C	T	C	0.3083	0.302367	0.0316	0.0207743	FALSE	FALSE	FALSE	finngen_R9_I9_HYPERTROCARDMYOP	187921008	0.0541664	0.157033	Hypertrophic cardiomyopathy || id:finngen_R9_I9_HYPERTROCARDMYOP	TRUE	reported	3658	5.11105e-06	3	187638796	0.06752	ebi-a-GCST90001419	|| id:ebi-a-GCST90001419	TRUE	reported	igd	2	TRUE	NA	T/C
16054	rs75951284	T	C	T	C	0.3067	0.302367	0.0316	0.0207743	FALSE	FALSE	FALSE	finngen_R9_I9_HYPERTROCARDMYOP	187921008	0.0541664	0.157033	Hypertrophic cardiomyopathy || id:finngen_R9_I9_HYPERTROCARDMYOP	TRUE	reported	3657	6.11801e-06	3	187638796	0.06772	ebi-a-GCST90001443	|| id:ebi-a-GCST90001443	TRUE	reported	igd	2	TRUE	NA	T/C
1196	rs151145927	A	G	A	G	613.8	0.302232	0.0001	0.00618556	FALSE	FALSE	FALSE	finngen_R9_I9_HYPERTROCARDMYOP	40795424	0.290956	0.286198	Hypertrophic cardiomyopathy || id:finngen_R9_I9_HYPERTROCARDMYOP	TRUE	reported	3408	1.49899e-11	18	38375388	90.65	ebi-a-GCST90001695	|| id:ebi-a-GCST90001695	TRUE	reported	igd	2	TRUE	NA	A/G
9792	rs151145927	A	G	A	G	19.35	0.302232	0.0001	0.00618556	FALSE	FALSE	FALSE	finngen_R9_I9_HYPERTROCARDMYOP	40795424	0.290956	0.286198	Hypertrophic cardiomyopathy || id:finngen_R9_I9_HYPERTROCARDMYOP	TRUE	reported	3425	4.88405e-06	18	38375388	4.228	ebi-a-GCST90001697	|| id:ebi-a-GCST90001697	TRUE	reported	igd	2	TRUE	NA	A/G
7728	rs73058568	G	T	G	T	-0.7595	0.301982	0.0064	0.00256559	FALSE	FALSE	FALSE	finngen_R9_I9_HYPERTROCARDMYOP	221827	0.534675	0.486374	Hypertrophic cardiomyopathy || id:finngen_R9_I9_HYPERTROCARDMYOP	TRUE	reported	2911	9.41391e-06	20	202468	0.1711	ebi-a-GCST90002057	|| id:ebi-a-GCST90002057	TRUE	reported	igd	2	TRUE	NA	G/T
6936	rs112139040	G	T	G	T	-1.043	0.30183	0.0029	0.020711	FALSE	FALSE	FALSE	finngen_R9_I9_HYPERTROCARDMYOP	46055038	0.0565744	0.158309	Hypertrophic cardiomyopathy || id:finngen_R9_I9_HYPERTROCARDMYOP	TRUE	reported	3658	9.92705e-06	7	46094636	0.2358	ebi-a-GCST90001734	|| id:ebi-a-GCST90001734	TRUE	reported	igd	2	TRUE	NA	G/T
1077	rs117708200	G	A	G	A	284.3	0.301759	0.0009	0.00966327	FALSE	FALSE	FALSE	finngen_R9_I9_HYPERTROCARDMYOP	121531414	0.180957	0.225561	Hypertrophic cardiomyopathy || id:finngen_R9_I9_HYPERTROCARDMYOP	TRUE	reported	3408	6.55707e-08	1	121273212	52.5	ebi-a-GCST90001695	|| id:ebi-a-GCST90001695	TRUE	reported	igd	2	TRUE	NA	G/A
11042	rs11114574	A	G	A	G	0.4701	0.300346	0.0366	0.00277439	FALSE	FALSE	FALSE	finngen_R9_I9_HYPERTROCARDMYOP	80700284	0.466824	0.412759	Hypertrophic cardiomyopathy || id:finngen_R9_I9_HYPERTROCARDMYOP	TRUE	reported	1559	2.75899e-06	12	81094063	0.0999	ebi-a-GCST90002095	|| id:ebi-a-GCST90002095	TRUE	reported	igd	2	TRUE	NA	A/G
10620	rs140051672	A	G	A	G	-1.948	0.30028	0.0016	0.0111597	FALSE	FALSE	FALSE	finngen_R9_I9_HYPERTROCARDMYOP	86426529	0.165017	0.216279	Hypertrophic cardiomyopathy || id:finngen_R9_I9_HYPERTROCARDMYOP	TRUE	reported	1577	5.36698e-06	16	86460135	0.4266	ebi-a-GCST90001947	|| id:ebi-a-GCST90001947	TRUE	reported	igd	2	TRUE	NA	A/G
10682	rs140051672	A	G	A	G	-1.897	0.30028	0.0016	0.0111597	FALSE	FALSE	FALSE	finngen_R9_I9_HYPERTROCARDMYOP	86426529	0.165017	0.216279	Hypertrophic cardiomyopathy || id:finngen_R9_I9_HYPERTROCARDMYOP	TRUE	reported	1579	8.69101e-06	16	86460135	0.4252	ebi-a-GCST90001956	|| id:ebi-a-GCST90001956	TRUE	reported	igd	2	TRUE	NA	A/G
10067	rs182833362	A	G	A	G	1.949	0.300133	0.0009	0.00677588	FALSE	FALSE	FALSE	finngen_R9_I9_HYPERTROCARDMYOP	27961004	0.252445	0.262255	Hypertrophic cardiomyopathy || id:finngen_R9_I9_HYPERTROCARDMYOP	TRUE	reported	3410	1.86299e-06	16	27972325	0.408	ebi-a-GCST90001471	|| id:ebi-a-GCST90001471	TRUE	reported	igd	2	TRUE	NA	A/G
15084	rs73113464	G	T	G	T	0.3885	0.299852	0.0282	0.0355566	FALSE	FALSE	FALSE	finngen_R9_I9_HYPERTROCARDMYOP	53137812	0.00542138	0.107827	Hypertrophic cardiomyopathy || id:finngen_R9_I9_HYPERTROCARDMYOP	TRUE	reported	2909	2.20602e-06	7	53205505	0.0819	ebi-a-GCST90002034	|| id:ebi-a-GCST90002034	TRUE	reported	igd	2	TRUE	NA	G/T
4007	rs114828374	G	A	G	A	-0.5469	0.29985	0.012	0.00112758	FALSE	FALSE	FALSE	finngen_R9_I9_HYPERTROCARDMYOP	149031415	0.654406	0.669832	Hypertrophic cardiomyopathy || id:finngen_R9_I9_HYPERTROCARDMYOP	TRUE	reported	3668	1.15699e-06	2	149887929	0.1123	ebi-a-GCST90001591	|| id:ebi-a-GCST90001591	TRUE	reported	igd	2	TRUE	NA	G/A
11797	rs113398680	A	G	A	G	1.055	0.299423	0.0032	0.0168927	FALSE	FALSE	FALSE	finngen_R9_I9_HYPERTROCARDMYOP	145621790	0.0858974	0.174341	Hypertrophic cardiomyopathy || id:finngen_R9_I9_HYPERTROCARDMYOP	TRUE	reported	3408	1.86402e-06	3	145339577	0.2209	ebi-a-GCST90001672	|| id:ebi-a-GCST90001672	TRUE	reported	igd	2	TRUE	NA	A/G
9259	rs151212014	G	A	G	A	0.6775	0.29909	0.0082	0.0281994	FALSE	FALSE	FALSE	finngen_R9_I9_HYPERTROCARDMYOP	4195228	0.0289001	0.136893	Hypertrophic cardiomyopathy || id:finngen_R9_I9_HYPERTROCARDMYOP	TRUE	reported	3113	3.96899e-06	19	4195225	0.1466	ebi-a-GCST90001884	|| id:ebi-a-GCST90001884	TRUE	reported	igd	2	TRUE	NA	G/A
16265	rs141595421	G	T	G	T	-0.4902	0.298635	0.0127	0.0138261	FALSE	FALSE	FALSE	finngen_R9_I9_HYPERTROCARDMYOP	63506519	0.130931	0.197714	Hypertrophic cardiomyopathy || id:finngen_R9_I9_HYPERTROCARDMYOP	TRUE	reported	3659	8.62303e-06	3	63492195	0.11	ebi-a-GCST90001422	|| id:ebi-a-GCST90001422	TRUE	reported	igd	2	TRUE	NA	G/T
9572	rs117302238	A	G	A	G	0.3235	0.298268	0.0339	0.0136048	FALSE	FALSE	FALSE	finngen_R9_I9_HYPERTROCARDMYOP	75000787	0.119945	0.191811	Hypertrophic cardiomyopathy || id:finngen_R9_I9_HYPERTROCARDMYOP	TRUE	reported	3629	1.93402e-06	15	75293128	0.06785	ebi-a-GCST90001585	|| id:ebi-a-GCST90001585	TRUE	reported	igd	2	TRUE	NA	A/G
2647	rs79194156	A	G	A	G	78.03	0.298017	0.0134	0.0196187	FALSE	FALSE	FALSE	finngen_R9_I9_HYPERTROCARDMYOP	146171522	0.0667314	0.162542	Hypertrophic cardiomyopathy || id:finngen_R9_I9_HYPERTROCARDMYOP	TRUE	reported	3408	1.58402e-06	5	145551085	16.23	ebi-a-GCST90001698	|| id:ebi-a-GCST90001698	TRUE	reported	igd	2	TRUE	NA	A/G
6288	rs78310542	A	C	A	C	-2.683	0.297894	0.0004	0.00159037	FALSE	FALSE	FALSE	finngen_R9_I9_HYPERTROCARDMYOP	102040561	0.609552	0.58329	Hypertrophic cardiomyopathy || id:finngen_R9_I9_HYPERTROCARDMYOP	TRUE	reported	3440	3.42098e-06	8	103052789	0.5769	ebi-a-GCST90001668	|| id:ebi-a-GCST90001668	TRUE	reported	igd	2	TRUE	NA	A/C
1821	rs148952274	T	C	T	C	-2.911	0.297257	0.0004	0.013739	FALSE	FALSE	FALSE	finngen_R9_I9_HYPERTROCARDMYOP	37982530	0.115271	0.188742	Hypertrophic cardiomyopathy || id:finngen_R9_I9_HYPERTROCARDMYOP	TRUE	reported	3657	7.01003e-06	9	37982527	0.6469	ebi-a-GCST90001395	|| id:ebi-a-GCST90001395	TRUE	reported	igd	2	TRUE	NA	T/C
2756	rs17130468	A	G	A	G	0.8535	0.297141	0.0038	0.000837648	FALSE	FALSE	FALSE	finngen_R9_I9_HYPERTROCARDMYOP	68101509	0.722196	0.835781	Hypertrophic cardiomyopathy || id:finngen_R9_I9_HYPERTROCARDMYOP	TRUE	reported	3440	5.25497e-06	1	68567192	0.1871	ebi-a-GCST90001667	|| id:ebi-a-GCST90001667	TRUE	reported	igd	2	TRUE	NA	A/G
5916	rs34518596	T	C	T	C	2.638	0.296977	0.0005	0.00682789	FALSE	FALSE	FALSE	finngen_R9_I9_HYPERTROCARDMYOP	86815465	0.292638	0.282202	Hypertrophic cardiomyopathy || id:finngen_R9_I9_HYPERTROCARDMYOP	TRUE	reported	3657	1.59401e-06	5	86111282	0.5488	ebi-a-GCST90001779	|| id:ebi-a-GCST90001779	TRUE	reported	igd	2	TRUE	NA	T/C
12676	rs34518596	T	C	T	C	2.465	0.296977	0.0005	0.00682789	FALSE	FALSE	FALSE	finngen_R9_I9_HYPERTROCARDMYOP	86815465	0.292638	0.282202	Hypertrophic cardiomyopathy || id:finngen_R9_I9_HYPERTROCARDMYOP	TRUE	reported	3657	8.59904e-06	5	86111282	0.5533	ebi-a-GCST90001791	|| id:ebi-a-GCST90001791	TRUE	reported	igd	2	TRUE	NA	T/C
10195	rs4253791	A	T	A	T	0.6985	0.296971	0.0057	0.00857246	FALSE	TRUE	FALSE	finngen_R9_I9_HYPERTROCARDMYOP	46190030	0.22984	0.247317	Hypertrophic cardiomyopathy || id:finngen_R9_I9_HYPERTROCARDMYOP	TRUE	reported	3656	7.18092e-06	22	46585927	0.1554	ebi-a-GCST90001806	|| id:ebi-a-GCST90001806	TRUE	reported	igd	2	TRUE	NA	A/T
1261	rs62033204	A	T	A	T	195.7	0.296881	0.0015	0.0112143	FALSE	TRUE	FALSE	finngen_R9_I9_HYPERTROCARDMYOP	17294561	0.175259	0.21902	Hypertrophic cardiomyopathy || id:finngen_R9_I9_HYPERTROCARDMYOP	TRUE	reported	3408	3.68502e-08	16	17388418	35.46	ebi-a-GCST90001695	|| id:ebi-a-GCST90001695	TRUE	reported	igd	2	TRUE	NA	A/T
9643	rs62033204	A	T	A	T	19.65	0.296881	0.0015	0.0112143	FALSE	TRUE	FALSE	finngen_R9_I9_HYPERTROCARDMYOP	17294561	0.175259	0.21902	Hypertrophic cardiomyopathy || id:finngen_R9_I9_HYPERTROCARDMYOP	TRUE	reported	3425	1.273e-06	16	17388418	4.049	ebi-a-GCST90001696	|| id:ebi-a-GCST90001696	TRUE	reported	igd	2	TRUE	NA	A/T
12751	rs114267024	A	G	A	G	-1.266	0.296378	0.0041	0.0248746	FALSE	FALSE	FALSE	finngen_R9_I9_HYPERTROCARDMYOP	39441677	0.0421192	0.145831	Hypertrophic cardiomyopathy || id:finngen_R9_I9_HYPERTROCARDMYOP	TRUE	reported	1579	6.62003e-06	2	39668818	0.2801	ebi-a-GCST90002108	|| id:ebi-a-GCST90002108	TRUE	reported	igd	2	TRUE	NA	A/G
3681	rs117882514	C	A	C	A	0.3206	0.296329	0.0322	0.0246268	FALSE	FALSE	FALSE	finngen_R9_I9_HYPERTROCARDMYOP	6105335	0.041027	0.145028	Hypertrophic cardiomyopathy || id:finngen_R9_I9_HYPERTROCARDMYOP	TRUE	reported	3405	7.92903e-06	18	6105334	0.07165	ebi-a-GCST90001507	|| id:ebi-a-GCST90001507	TRUE	reported	igd	2	TRUE	NA	C/A
9055	rs117882514	C	A	C	A	0.3547	0.296329	0.0319	0.0246268	FALSE	FALSE	FALSE	finngen_R9_I9_HYPERTROCARDMYOP	6105335	0.041027	0.145028	Hypertrophic cardiomyopathy || id:finngen_R9_I9_HYPERTROCARDMYOP	TRUE	reported	3437	6.17106e-07	18	6105334	0.07102	ebi-a-GCST90001509	|| id:ebi-a-GCST90001509	TRUE	reported	igd	2	TRUE	NA	C/A
9274	rs113181189	G	T	G	T	0.5178	0.295979	0.021	0.0103068	FALSE	FALSE	FALSE	finngen_R9_I9_HYPERTROCARDMYOP	2047354	0.180213	0.220863	Hypertrophic cardiomyopathy || id:finngen_R9_I9_HYPERTROCARDMYOP	TRUE	reported	1858	2.45601e-06	3	2089038	0.1095	ebi-a-GCST90001527	|| id:ebi-a-GCST90001527	TRUE	reported	igd	2	TRUE	NA	G/T
4616	rs146959444	C	T	C	T	1.249	0.295375	0.0023	0.0196124	FALSE	FALSE	FALSE	finngen_R9_I9_HYPERTROCARDMYOP	167058031	0.0669838	0.16125	Hypertrophic cardiomyopathy || id:finngen_R9_I9_HYPERTROCARDMYOP	TRUE	reported	3656	1.287e-06	1	167027268	0.2574	ebi-a-GCST90001392	|| id:ebi-a-GCST90001392	TRUE	reported	igd	2	TRUE	NA	C/T
2130	rs117741105	A	G	A	G	260.9	0.295266	0.0021	0.0138081	FALSE	FALSE	FALSE	finngen_R9_I9_HYPERTROCARDMYOP	111222277	0.128147	0.194069	Hypertrophic cardiomyopathy || id:finngen_R9_I9_HYPERTROCARDMYOP	TRUE	reported	3408	1.43499e-10	8	112234506	40.57	ebi-a-GCST90001698	|| id:ebi-a-GCST90001698	TRUE	reported	igd	2	TRUE	NA	A/G
3797	rs113747920	C	T	C	T	0.6675	0.294283	0.0067	0.00420561	FALSE	FALSE	FALSE	finngen_R9_I9_HYPERTROCARDMYOP	27127028	0.397854	0.348074	Hypertrophic cardiomyopathy || id:finngen_R9_I9_HYPERTROCARDMYOP	TRUE	reported	3656	7.89496e-06	1	27453519	0.1492	ebi-a-GCST90001732	|| id:ebi-a-GCST90001732	TRUE	reported	igd	2	TRUE	NA	C/T
14333	rs138265071	C	A	C	A	1.095	0.294274	0.0024	0.0193005	FALSE	FALSE	FALSE	finngen_R9_I9_HYPERTROCARDMYOP	232506942	0.0717877	0.163443	Hypertrophic cardiomyopathy || id:finngen_R9_I9_HYPERTROCARDMYOP	TRUE	reported	3395	2.776e-06	2	233371652	0.2333	ebi-a-GCST90001548	|| id:ebi-a-GCST90001548	TRUE	reported	igd	2	TRUE	NA	C/A
5459	rs75455523	T	C	T	C	-0.4114	0.293805	0.0197	0.0331055	FALSE	FALSE	FALSE	finngen_R9_I9_HYPERTROCARDMYOP	96398736	0.0189749	0.125236	Hypertrophic cardiomyopathy || id:finngen_R9_I9_HYPERTROCARDMYOP	TRUE	reported	3595	5.03802e-06	15	96941966	0.09002	ebi-a-GCST90001722	|| id:ebi-a-GCST90001722	TRUE	reported	igd	2	TRUE	NA	T/C
3689	rs28446907	G	A	G	A	-0.8126	0.293783	0.0063	0.016446	FALSE	FALSE	FALSE	finngen_R9_I9_HYPERTROCARDMYOP	109813842	0.0898401	0.173196	Hypertrophic cardiomyopathy || id:finngen_R9_I9_HYPERTROCARDMYOP	TRUE	reported	3405	5.37106e-07	5	109149543	0.1618	ebi-a-GCST90001507	|| id:ebi-a-GCST90001507	TRUE	reported	igd	2	TRUE	NA	G/A
9037	rs28446907	G	A	G	A	-0.7343	0.293783	0.0063	0.016446	FALSE	FALSE	FALSE	finngen_R9_I9_HYPERTROCARDMYOP	109813842	0.0898401	0.173196	Hypertrophic cardiomyopathy || id:finngen_R9_I9_HYPERTROCARDMYOP	TRUE	reported	3437	5.25606e-06	5	109149543	0.161	ebi-a-GCST90001508	|| id:ebi-a-GCST90001508	TRUE	reported	igd	2	TRUE	NA	G/A
9063	rs28446907	G	A	G	A	-0.7381	0.293783	0.0063	0.016446	FALSE	FALSE	FALSE	finngen_R9_I9_HYPERTROCARDMYOP	109813842	0.0898401	0.173196	Hypertrophic cardiomyopathy || id:finngen_R9_I9_HYPERTROCARDMYOP	TRUE	reported	3437	4.64205e-06	5	109149543	0.1609	ebi-a-GCST90001509	|| id:ebi-a-GCST90001509	TRUE	reported	igd	2	TRUE	NA	G/A
7105	rs74805957	T	C	T	C	0.3042	0.292905	0.0396	0.00812773	FALSE	FALSE	FALSE	finngen_R9_I9_HYPERTROCARDMYOP	112183696	0.230155	0.244096	Hypertrophic cardiomyopathy || id:finngen_R9_I9_HYPERTROCARDMYOP	TRUE	reported	3018	5.90704e-06	2	112941273	0.06703	ebi-a-GCST90001454	|| id:ebi-a-GCST90001454	TRUE	reported	igd	2	TRUE	NA	T/C
16603	rs73152567	C	T	C	T	2.332	0.292746	0.0006	0.00841165	FALSE	FALSE	FALSE	finngen_R9_I9_HYPERTROCARDMYOP	24709535	0.230363	0.244072	Hypertrophic cardiomyopathy || id:finngen_R9_I9_HYPERTROCARDMYOP	TRUE	reported	3620	5.72506e-06	22	25105502	0.5132	ebi-a-GCST90001979	|| id:ebi-a-GCST90001979	TRUE	reported	igd	2	TRUE	NA	C/T
14793	rs184295970	T	G	T	G	1.282	0.292649	0.0022	0.0213579	FALSE	FALSE	FALSE	finngen_R9_I9_HYPERTROCARDMYOP	95370967	0.0553554	0.152734	Hypertrophic cardiomyopathy || id:finngen_R9_I9_HYPERTROCARDMYOP	TRUE	reported	2912	3.28897e-06	1	95836523	0.2751	ebi-a-GCST90002056	|| id:ebi-a-GCST90002056	TRUE	reported	igd	2	TRUE	NA	T/G
4448	rs186961945	A	G	A	G	0.3214	0.292459	0.033	0.012493	FALSE	FALSE	FALSE	finngen_R9_I9_HYPERTROCARDMYOP	34521474	0.149892	0.203109	Hypertrophic cardiomyopathy || id:finngen_R9_I9_HYPERTROCARDMYOP	TRUE	reported	3427	4.19402e-06	3	34562966	0.06974	ebi-a-GCST90001538	|| id:ebi-a-GCST90001538	TRUE	reported	igd	2	TRUE	NA	A/G
2498	rs6517382	C	T	C	T	-548.4	0.292458	0.999	0.983835	FALSE	FALSE	FALSE	finngen_R9_I9_HYPERTROCARDMYOP	36783869	0.102509	0.179114	Hypertrophic cardiomyopathy || id:finngen_R9_I9_HYPERTROCARDMYOP	TRUE	reported	3408	2.95325e-21	21	38156170	57.56	ebi-a-GCST90001698	|| id:ebi-a-GCST90001698	TRUE	reported	igd	2	TRUE	NA	C/T
6033	rs117421233	A	G	A	G	-0.4885	0.292408	0.0185	0.0209977	FALSE	FALSE	FALSE	finngen_R9_I9_HYPERTROCARDMYOP	83870694	0.055716	0.152833	Hypertrophic cardiomyopathy || id:finngen_R9_I9_HYPERTROCARDMYOP	TRUE	reported	2920	1.83202e-06	10	85630450	0.1022	ebi-a-GCST90002066	|| id:ebi-a-GCST90002066	TRUE	reported	igd	2	TRUE	NA	A/G
6057	rs117421233	A	G	A	G	-0.4791	0.292408	0.0185	0.0209977	FALSE	FALSE	FALSE	finngen_R9_I9_HYPERTROCARDMYOP	83870694	0.055716	0.152833	Hypertrophic cardiomyopathy || id:finngen_R9_I9_HYPERTROCARDMYOP	TRUE	reported	2920	3.21004e-06	10	85630450	0.1027	ebi-a-GCST90002070	|| id:ebi-a-GCST90002070	TRUE	reported	igd	2	TRUE	NA	A/G
9124	rs117421233	A	G	A	G	-0.4832	0.292408	0.0185	0.0209977	FALSE	FALSE	FALSE	finngen_R9_I9_HYPERTROCARDMYOP	83870694	0.055716	0.152833	Hypertrophic cardiomyopathy || id:finngen_R9_I9_HYPERTROCARDMYOP	TRUE	reported	2920	2.374e-06	10	85630450	0.1022	ebi-a-GCST90002063	|| id:ebi-a-GCST90002063	TRUE	reported	igd	2	TRUE	NA	A/G
1006	rs74777495	T	G	T	G	1.36	0.292115	0.0021	0.0333717	FALSE	FALSE	FALSE	finngen_R9_I9_HYPERTROCARDMYOP	61243045	0.00960528	0.112798	Hypertrophic cardiomyopathy || id:finngen_R9_I9_HYPERTROCARDMYOP	TRUE	reported	3113	4.21202e-06	18	58910278	0.2951	ebi-a-GCST90002084	|| id:ebi-a-GCST90002084	TRUE	reported	igd	2	TRUE	NA	T/G
2322	rs148109962	G	A	G	A	35.31	0.291563	0.0555	0.00974655	FALSE	FALSE	FALSE	finngen_R9_I9_HYPERTROCARDMYOP	17354638	0.19605	0.225513	Hypertrophic cardiomyopathy || id:finngen_R9_I9_HYPERTROCARDMYOP	TRUE	reported	3408	8.00295e-06	10	17396637	7.897	ebi-a-GCST90001698	|| id:ebi-a-GCST90001698	TRUE	reported	igd	2	TRUE	NA	G/A
14780	rs56947008	T	A	T	A	-0.8614	0.291002	0.0098	0.00232849	FALSE	TRUE	FALSE	finngen_R9_I9_HYPERTROCARDMYOP	104105752	0.533608	0.467467	Hypertrophic cardiomyopathy || id:finngen_R9_I9_HYPERTROCARDMYOP	TRUE	reported	1634	5.16095e-06	2	104722210	0.1884	ebi-a-GCST90002107	|| id:ebi-a-GCST90002107	TRUE	reported	igd	2	TRUE	NA	T/A
142	rs188628982	T	G	T	G	0.3353	0.290947	0.0261	0.00277235	FALSE	FALSE	FALSE	finngen_R9_I9_HYPERTROCARDMYOP	87254934	0.486855	0.418437	Hypertrophic cardiomyopathy || id:finngen_R9_I9_HYPERTROCARDMYOP	TRUE	reported	3427	9.15503e-06	11	86965976	0.07547	ebi-a-GCST90001536	|| id:ebi-a-GCST90001536	TRUE	reported	igd	2	TRUE	NA	T/G
12071	rs11624277	A	G	A	G	-1.165	0.290469	0.0025	0.00608072	FALSE	FALSE	FALSE	finngen_R9_I9_HYPERTROCARDMYOP	37603169	0.312573	0.287639	Hypertrophic cardiomyopathy || id:finngen_R9_I9_HYPERTROCARDMYOP	TRUE	reported	3060	7.873e-06	14	38072374	0.2603	ebi-a-GCST90001850	|| id:ebi-a-GCST90001850	TRUE	reported	igd	2	TRUE	NA	A/G
6385	rs147217826	A	G	A	G	0.6469	0.290325	0.0091	0.00586293	FALSE	FALSE	FALSE	finngen_R9_I9_HYPERTROCARDMYOP	6191496	0.354966	0.313865	Hypertrophic cardiomyopathy || id:finngen_R9_I9_HYPERTROCARDMYOP	TRUE	reported	2850	6.69993e-06	4	6193223	0.1434	ebi-a-GCST90002017	|| id:ebi-a-GCST90002017	TRUE	reported	igd	2	TRUE	NA	A/G
9799	rs182940298	T	G	T	G	2.799	0.290307	0.0108	0.00887327	FALSE	FALSE	FALSE	finngen_R9_I9_HYPERTROCARDMYOP	37236038	0.216982	0.235144	Hypertrophic cardiomyopathy || id:finngen_R9_I9_HYPERTROCARDMYOP	TRUE	reported	3425	3.51998e-06	10	37524966	0.6025	ebi-a-GCST90001697	|| id:ebi-a-GCST90001697	TRUE	reported	igd	2	TRUE	NA	T/G
16187	rs117153869	T	G	T	G	-0.6	0.290051	0.0134	0.0202085	FALSE	FALSE	FALSE	finngen_R9_I9_HYPERTROCARDMYOP	32220177	0.0661226	0.157843	Hypertrophic cardiomyopathy || id:finngen_R9_I9_HYPERTROCARDMYOP	TRUE	reported	2650	7.54606e-07	8	32077693	0.121	ebi-a-GCST90002065	|| id:ebi-a-GCST90002065	TRUE	reported	igd	2	TRUE	NA	T/G
15974	rs62109982	T	C	T	C	-0.3839	0.289568	0.0263	0.00761468	FALSE	FALSE	FALSE	finngen_R9_I9_HYPERTROCARDMYOP	27716615	0.271017	0.26307	Hypertrophic cardiomyopathy || id:finngen_R9_I9_HYPERTROCARDMYOP	TRUE	reported	2848	9.16305e-06	19	28207523	0.08638	ebi-a-GCST90001906	|| id:ebi-a-GCST90001906	TRUE	reported	igd	2	TRUE	NA	T/C
1057	rs116959045	G	T	G	T	172.7	0.288606	0.0022	0.00667761	FALSE	FALSE	FALSE	finngen_R9_I9_HYPERTROCARDMYOP	53017211	0.298359	0.277516	Hypertrophic cardiomyopathy || id:finngen_R9_I9_HYPERTROCARDMYOP	TRUE	reported	3408	1.118e-09	8	53929771	28.26	ebi-a-GCST90001695	|| id:ebi-a-GCST90001695	TRUE	reported	igd	2	TRUE	NA	G/T
2440	rs34000508	T	C	T	C	164.3	0.288454	0.0066	0.0155092	FALSE	FALSE	FALSE	finngen_R9_I9_HYPERTROCARDMYOP	25716910	0.101695	0.176242	Hypertrophic cardiomyopathy || id:finngen_R9_I9_HYPERTROCARDMYOP	TRUE	reported	3408	3.68468e-14	8	25574426	21.61	ebi-a-GCST90001698	|| id:ebi-a-GCST90001698	TRUE	reported	igd	2	TRUE	NA	T/C
15354	rs73068237	C	T	C	T	1.929	0.28839	0.001	0.00166027	FALSE	FALSE	FALSE	finngen_R9_I9_HYPERTROCARDMYOP	4593379	0.617713	0.577826	Hypertrophic cardiomyopathy || id:finngen_R9_I9_HYPERTROCARDMYOP	TRUE	reported	2912	1.228e-06	20	4574025	0.3967	ebi-a-GCST90001843	|| id:ebi-a-GCST90001843	TRUE	reported	igd	2	TRUE	NA	C/T
2265	rs143946135	G	A	G	A	161.6	0.288081	0.0053	0.000342121	FALSE	FALSE	FALSE	finngen_R9_I9_HYPERTROCARDMYOP	68989786	0.811852	1.21024	Hypertrophic cardiomyopathy || id:finngen_R9_I9_HYPERTROCARDMYOP	TRUE	reported	3408	8.64371e-11	16	69023689	24.83	ebi-a-GCST90001698	|| id:ebi-a-GCST90001698	TRUE	reported	igd	2	TRUE	NA	G/A
4978	rs77510701	A	C	A	C	-0.2605	0.288033	0.0484	0.0106162	FALSE	FALSE	FALSE	finngen_R9_I9_HYPERTROCARDMYOP	37258143	0.176585	0.213146	Hypertrophic cardiomyopathy || id:finngen_R9_I9_HYPERTROCARDMYOP	TRUE	reported	3658	3.92103e-06	18	34838106	0.05636	ebi-a-GCST90001444	|| id:ebi-a-GCST90001444	TRUE	reported	igd	2	TRUE	NA	A/C
12700	rs77510701	A	C	A	C	-0.2548	0.288033	0.0484	0.0106162	FALSE	FALSE	FALSE	finngen_R9_I9_HYPERTROCARDMYOP	37258143	0.176585	0.213146	Hypertrophic cardiomyopathy || id:finngen_R9_I9_HYPERTROCARDMYOP	TRUE	reported	3658	6.74e-06	18	34838106	0.05651	ebi-a-GCST90001423	|| id:ebi-a-GCST90001423	TRUE	reported	igd	2	TRUE	NA	A/C
11657	rs117586381	A	G	A	G	-2.041	0.287774	0.0007	0.0169702	FALSE	FALSE	FALSE	finngen_R9_I9_HYPERTROCARDMYOP	18572885	0.0959445	0.172854	Hypertrophic cardiomyopathy || id:finngen_R9_I9_HYPERTROCARDMYOP	TRUE	reported	3408	4.71498e-06	19	18683695	0.4452	ebi-a-GCST90001669	|| id:ebi-a-GCST90001669	TRUE	reported	igd	2	TRUE	NA	A/G
7478	rs77592206	T	C	T	C	-0.3311	0.287694	0.0337	0.0210013	FALSE	FALSE	FALSE	finngen_R9_I9_HYPERTROCARDMYOP	38767357	0.0678235	0.157539	Hypertrophic cardiomyopathy || id:finngen_R9_I9_HYPERTROCARDMYOP	TRUE	reported	3113	4.07202e-06	22	39163362	0.07174	ebi-a-GCST90001911	|| id:ebi-a-GCST90001911	TRUE	reported	igd	2	TRUE	NA	T/C
2124	rs117562840	A	G	A	G	122.4	0.287584	0.005	0.00646831	FALSE	FALSE	FALSE	finngen_R9_I9_HYPERTROCARDMYOP	42284871	0.288277	0.270818	Hypertrophic cardiomyopathy || id:finngen_R9_I9_HYPERTROCARDMYOP	TRUE	reported	3408	8.34603e-07	22	42680877	24.8	ebi-a-GCST90001698	|| id:ebi-a-GCST90001698	TRUE	reported	igd	2	TRUE	NA	A/G
14482	rs117562840	A	G	A	G	-0.7994	0.287584	0.0055	0.00646831	FALSE	FALSE	FALSE	finngen_R9_I9_HYPERTROCARDMYOP	42284871	0.288277	0.270818	Hypertrophic cardiomyopathy || id:finngen_R9_I9_HYPERTROCARDMYOP	TRUE	reported	3657	1.52799e-06	22	42680877	0.166	ebi-a-GCST90001742	|| id:ebi-a-GCST90001742	TRUE	reported	igd	2	TRUE	NA	A/G
1066	rs117277690	G	A	G	A	356.8	0.287352	0.0004	0.0148923	FALSE	FALSE	FALSE	finngen_R9_I9_HYPERTROCARDMYOP	33300613	0.114671	0.182152	Hypertrophic cardiomyopathy || id:finngen_R9_I9_HYPERTROCARDMYOP	TRUE	reported	3408	6.19498e-08	11	33322159	65.76	ebi-a-GCST90001695	|| id:ebi-a-GCST90001695	TRUE	reported	igd	2	TRUE	NA	G/A
2381	rs17882143	T	C	T	C	121.9	0.28722	0.007	0.0107629	FALSE	FALSE	FALSE	finngen_R9_I9_HYPERTROCARDMYOP	43758714	0.177782	0.213132	Hypertrophic cardiomyopathy || id:finngen_R9_I9_HYPERTROCARDMYOP	TRUE	reported	3408	8.323e-09	17	41836082	21.11	ebi-a-GCST90001698	|| id:ebi-a-GCST90001698	TRUE	reported	igd	2	TRUE	NA	T/C
9404	rs117301997	T	C	T	C	-0.7787	0.287148	0.0054	0.0439974	FALSE	FALSE	FALSE	finngen_R9_I9_HYPERTROCARDMYOP	46292650	0.00420213	0.100311	Hypertrophic cardiomyopathy || id:finngen_R9_I9_HYPERTROCARDMYOP	TRUE	reported	3427	6.97397e-06	14	46761853	0.173	ebi-a-GCST90001570	|| id:ebi-a-GCST90001570	TRUE	reported	igd	2	TRUE	NA	T/C
300	rs117403703	C	T	C	T	3.043	0.287037	0.0001	0.024159	FALSE	FALSE	FALSE	finngen_R9_I9_HYPERTROCARDMYOP	92494132	0.0462967	0.144045	Hypertrophic cardiomyopathy || id:finngen_R9_I9_HYPERTROCARDMYOP	TRUE	reported	3440	5.72796e-06	6	93203850	0.6699	ebi-a-GCST90001689	|| id:ebi-a-GCST90001689	TRUE	reported	igd	2	TRUE	NA	C/T
733	rs117403703	C	T	C	T	3.552	0.287037	0.0001	0.024159	FALSE	FALSE	FALSE	finngen_R9_I9_HYPERTROCARDMYOP	92494132	0.0462967	0.144045	Hypertrophic cardiomyopathy || id:finngen_R9_I9_HYPERTROCARDMYOP	TRUE	reported	3408	6.22702e-06	6	93203850	0.785	ebi-a-GCST90001666	|| id:ebi-a-GCST90001666	TRUE	reported	igd	2	TRUE	NA	C/T
3395	rs117403703	C	T	C	T	2.765	0.287037	0.0001	0.024159	FALSE	FALSE	FALSE	finngen_R9_I9_HYPERTROCARDMYOP	92494132	0.0462967	0.144045	Hypertrophic cardiomyopathy || id:finngen_R9_I9_HYPERTROCARDMYOP	TRUE	reported	3408	8.37799e-06	6	93203850	0.6197	ebi-a-GCST90001690	|| id:ebi-a-GCST90001690	TRUE	reported	igd	2	TRUE	NA	C/T
3541	rs117403703	C	T	C	T	3.353	0.287037	0.0001	0.024159	FALSE	FALSE	FALSE	finngen_R9_I9_HYPERTROCARDMYOP	92494132	0.0462967	0.144045	Hypertrophic cardiomyopathy || id:finngen_R9_I9_HYPERTROCARDMYOP	TRUE	reported	3440	5.61798e-08	6	93203850	0.6161	ebi-a-GCST90001688	|| id:ebi-a-GCST90001688	TRUE	reported	igd	2	TRUE	NA	C/T
5057	rs149919568	A	G	A	G	0.4212	0.286951	0.0172	0.00284921	FALSE	FALSE	FALSE	finngen_R9_I9_HYPERTROCARDMYOP	88371292	0.499528	0.424966	Hypertrophic cardiomyopathy || id:finngen_R9_I9_HYPERTROCARDMYOP	TRUE	reported	3656	6.60998e-06	11	88104460	0.09335	ebi-a-GCST90001824	|| id:ebi-a-GCST90001824	TRUE	reported	igd	2	TRUE	NA	A/G
12321	rs148876959	T	C	T	C	-0.2674	0.286773	0.0531	0.0237292	FALSE	FALSE	FALSE	finngen_R9_I9_HYPERTROCARDMYOP	2689008	0.0565432	0.150393	Hypertrophic cardiomyopathy || id:finngen_R9_I9_HYPERTROCARDMYOP	TRUE	reported	2919	8.20994e-06	17	2592302	0.05986	ebi-a-GCST90001864	|| id:ebi-a-GCST90001864	TRUE	reported	igd	2	TRUE	NA	T/C
6557	rs72676662	G	A	G	A	0.9363	0.285557	0.0038	0.0421853	FALSE	FALSE	FALSE	finngen_R9_I9_HYPERTROCARDMYOP	46893482	0.0106001	0.111737	Hypertrophic cardiomyopathy || id:finngen_R9_I9_HYPERTROCARDMYOP	TRUE	reported	3427	6.85899e-06	14	47362685	0.2078	ebi-a-GCST90001573	|| id:ebi-a-GCST90001573	TRUE	reported	igd	2	TRUE	NA	G/A
14162	rs71506285	C	T	C	T	0.3799	0.285309	0.022	0.00310315	FALSE	FALSE	FALSE	finngen_R9_I9_HYPERTROCARDMYOP	57639782	0.478985	0.403016	Hypertrophic cardiomyopathy || id:finngen_R9_I9_HYPERTROCARDMYOP	TRUE	reported	3437	9.9211e-06	10	59399542	0.08584	ebi-a-GCST90001506	|| id:ebi-a-GCST90001506	TRUE	reported	igd	2	TRUE	NA	C/T
15951	rs2160419	G	A	G	A	-0.8947	0.284935	0.0055	0.0063896	FALSE	FALSE	FALSE	finngen_R9_I9_HYPERTROCARDMYOP	71740214	0.328271	0.291463	Hypertrophic cardiomyopathy || id:finngen_R9_I9_HYPERTROCARDMYOP	TRUE	reported	2910	1.842e-06	13	72314346	0.1872	ebi-a-GCST90002100	|| id:ebi-a-GCST90002100	TRUE	reported	igd	2	TRUE	NA	G/A
13500	rs144426024	T	C	T	C	0.5227	0.284528	0.0121	0.0178434	FALSE	FALSE	FALSE	finngen_R9_I9_HYPERTROCARDMYOP	59230685	0.0799448	0.162493	Hypertrophic cardiomyopathy || id:finngen_R9_I9_HYPERTROCARDMYOP	TRUE	reported	3669	4.70901e-06	18	56897917	0.114	ebi-a-GCST90001644	|| id:ebi-a-GCST90001644	TRUE	reported	igd	2	TRUE	NA	T/C
15803	rs144426024	T	C	T	C	-0.515	0.284528	0.012	0.0178434	FALSE	FALSE	FALSE	finngen_R9_I9_HYPERTROCARDMYOP	59230685	0.0799448	0.162493	Hypertrophic cardiomyopathy || id:finngen_R9_I9_HYPERTROCARDMYOP	TRUE	reported	3653	8.11204e-06	18	56897917	0.1153	ebi-a-GCST90001588	|| id:ebi-a-GCST90001588	TRUE	reported	igd	2	TRUE	NA	T/C
16614	rs144426024	T	C	T	C	-0.5344	0.284528	0.0108	0.0178434	FALSE	FALSE	FALSE	finngen_R9_I9_HYPERTROCARDMYOP	59230685	0.0799448	0.162493	Hypertrophic cardiomyopathy || id:finngen_R9_I9_HYPERTROCARDMYOP	TRUE	reported	3618	8.63396e-06	18	56897917	0.1199	ebi-a-GCST90001998	|| id:ebi-a-GCST90001998	TRUE	reported	igd	2	TRUE	NA	T/C
2217	rs139939351	G	T	G	T	95.58	0.284016	0.0065	0.00325144	FALSE	FALSE	FALSE	finngen_R9_I9_HYPERTROCARDMYOP	49966644	0.496109	0.417288	Hypertrophic cardiomyopathy || id:finngen_R9_I9_HYPERTROCARDMYOP	TRUE	reported	3408	7.17794e-06	22	50360292	21.26	ebi-a-GCST90001698	|| id:ebi-a-GCST90001698	TRUE	reported	igd	2	TRUE	NA	G/T
337	rs12501003	G	A	G	A	0.1613	0.283854	0.1674	0.0348241	FALSE	FALSE	FALSE	finngen_R9_I9_HYPERTROCARDMYOP	91589767	0.0189374	0.120956	Hypertrophic cardiomyopathy || id:finngen_R9_I9_HYPERTROCARDMYOP	TRUE	reported	3629	4.44795e-07	4	92510918	0.03189	ebi-a-GCST90001582	|| id:ebi-a-GCST90001582	TRUE	reported	igd	2	TRUE	NA	G/A
3826	rs12501003	G	A	G	A	0.1594	0.283854	0.1674	0.0348241	FALSE	FALSE	FALSE	finngen_R9_I9_HYPERTROCARDMYOP	91589767	0.0189374	0.120956	Hypertrophic cardiomyopathy || id:finngen_R9_I9_HYPERTROCARDMYOP	TRUE	reported	3629	6.17007e-07	4	92510918	0.03191	ebi-a-GCST90001583	|| id:ebi-a-GCST90001583	TRUE	reported	igd	2	TRUE	NA	G/A
8000	rs116522219	A	G	A	G	0.2849	0.283227	0.0407	0.0356643	FALSE	FALSE	FALSE	finngen_R9_I9_HYPERTROCARDMYOP	36583794	0.0159926	0.117566	Hypertrophic cardiomyopathy || id:finngen_R9_I9_HYPERTROCARDMYOP	TRUE	reported	3657	5.85194e-06	3	36625286	0.06277	ebi-a-GCST90001808	|| id:ebi-a-GCST90001808	TRUE	reported	igd	2	TRUE	NA	A/G
10842	rs116522219	A	G	A	G	0.2952	0.283227	0.0407	0.0356643	FALSE	FALSE	FALSE	finngen_R9_I9_HYPERTROCARDMYOP	36583794	0.0159926	0.117566	Hypertrophic cardiomyopathy || id:finngen_R9_I9_HYPERTROCARDMYOP	TRUE	reported	3657	2.18701e-06	3	36625286	0.06225	ebi-a-GCST90001798	|| id:ebi-a-GCST90001798	TRUE	reported	igd	2	TRUE	NA	A/G
1114	rs140134394	C	T	C	T	151.8	0.282455	0.0028	0.0345461	FALSE	FALSE	FALSE	finngen_R9_I9_HYPERTROCARDMYOP	17248009	0.0192066	0.12063	Hypertrophic cardiomyopathy || id:finngen_R9_I9_HYPERTROCARDMYOP	TRUE	reported	3408	9.75596e-10	16	17341866	24.76	ebi-a-GCST90001695	|| id:ebi-a-GCST90001695	TRUE	reported	igd	2	TRUE	NA	C/T
15870	rs55685624	T	G	T	G	0.2627	0.281887	0.0454	0.0117007	FALSE	FALSE	FALSE	finngen_R9_I9_HYPERTROCARDMYOP	38296554	0.163573	0.202337	Hypertrophic cardiomyopathy || id:finngen_R9_I9_HYPERTROCARDMYOP	TRUE	reported	3658	9.86507e-06	21	39668476	0.05936	ebi-a-GCST90001818	|| id:ebi-a-GCST90001818	TRUE	reported	igd	2	TRUE	NA	T/G
16761	rs553329467	G	A	G	A	0.3365	0.281866	0.0308	0.0202018	FALSE	FALSE	FALSE	finngen_R9_I9_HYPERTROCARDMYOP	14993430	0.0793853	0.160675	Hypertrophic cardiomyopathy || id:finngen_R9_I9_HYPERTROCARDMYOP	TRUE	reported	3505	8.43393e-06	16	15087287	0.07544	ebi-a-GCST90001776	|| id:ebi-a-GCST90001776	TRUE	reported	igd	2	TRUE	NA	G/A
13460	rs140657974	A	G	A	G	0.7849	0.281772	0.0084	0.00337165	FALSE	FALSE	FALSE	finngen_R9_I9_HYPERTROCARDMYOP	7960584	0.479644	0.398617	Hypertrophic cardiomyopathy || id:finngen_R9_I9_HYPERTROCARDMYOP	TRUE	reported	2871	1.67001e-07	16	8010586	0.1496	ebi-a-GCST90002106	|| id:ebi-a-GCST90002106	TRUE	reported	igd	2	TRUE	NA	A/G
10591	rs4691920	C	G	C	G	-0.9757	0.2812	0.9962	0.986164	FALSE	TRUE	FALSE	finngen_R9_I9_HYPERTROCARDMYOP	163430749	0.139385	0.190246	Hypertrophic cardiomyopathy || id:finngen_R9_I9_HYPERTROCARDMYOP	TRUE	reported	3657	2.53303e-06	4	164351901	0.207	ebi-a-GCST90001445	|| id:ebi-a-GCST90001445	TRUE	reported	igd	2	TRUE	NA	C/G
12383	rs112850074	G	A	G	A	0.3445	0.280504	0.031	0.0366562	FALSE	FALSE	FALSE	finngen_R9_I9_HYPERTROCARDMYOP	102762732	0.020843	0.121387	Hypertrophic cardiomyopathy || id:finngen_R9_I9_HYPERTROCARDMYOP	TRUE	reported	3656	1.46299e-06	14	103229069	0.07141	ebi-a-GCST90001437	|| id:ebi-a-GCST90001437	TRUE	reported	igd	2	TRUE	NA	G/A
2312	rs147370318	G	C	G	C	97.34	0.279899	0.0089	0.00636517	FALSE	TRUE	FALSE	finngen_R9_I9_HYPERTROCARDMYOP	31401366	0.315754	0.279	Hypertrophic cardiomyopathy || id:finngen_R9_I9_HYPERTROCARDMYOP	TRUE	reported	3408	3.37202e-07	19	31892272	19.04	ebi-a-GCST90001698	|| id:ebi-a-GCST90001698	TRUE	reported	igd	2	TRUE	NA	G/C
729	rs113098887	A	C	A	C	3.627	0.27951	0.0001	0.0229698	FALSE	FALSE	FALSE	finngen_R9_I9_HYPERTROCARDMYOP	83844353	0.0576514	0.14724	Hypertrophic cardiomyopathy || id:finngen_R9_I9_HYPERTROCARDMYOP	TRUE	reported	3408	4.38299e-06	6	84554072	0.7884	ebi-a-GCST90001666	|| id:ebi-a-GCST90001666	TRUE	reported	igd	2	TRUE	NA	A/C
13025	rs113098887	A	C	A	C	3.721	0.27951	0.0001	0.0229698	FALSE	FALSE	FALSE	finngen_R9_I9_HYPERTROCARDMYOP	83844353	0.0576514	0.14724	Hypertrophic cardiomyopathy || id:finngen_R9_I9_HYPERTROCARDMYOP	TRUE	reported	3440	5.64898e-06	6	84554072	0.8185	ebi-a-GCST90001664	|| id:ebi-a-GCST90001664	TRUE	reported	igd	2	TRUE	NA	A/C
2364	rs150635355	A	T	A	T	93.79	0.279478	0.0135	0.00624446	FALSE	TRUE	FALSE	finngen_R9_I9_HYPERTROCARDMYOP	41082333	0.334867	0.289807	Hypertrophic cardiomyopathy || id:finngen_R9_I9_HYPERTROCARDMYOP	TRUE	reported	3408	5.14198e-10	18	38662297	15.05	ebi-a-GCST90001698	|| id:ebi-a-GCST90001698	TRUE	reported	igd	2	TRUE	NA	A/T
14613	rs78950918	C	G	C	G	0.631	0.278551	0.0088	0.00776535	FALSE	TRUE	FALSE	finngen_R9_I9_HYPERTROCARDMYOP	51283407	0.274084	0.254685	Hypertrophic cardiomyopathy || id:finngen_R9_I9_HYPERTROCARDMYOP	TRUE	reported	3118	4.52304e-06	19	51786661	0.1374	ebi-a-GCST90001938	|| id:ebi-a-GCST90001938	TRUE	reported	igd	2	TRUE	NA	C/G
1336	rs79888820	C	T	C	T	514.7	0.278292	0.0003	0.0194497	FALSE	FALSE	FALSE	finngen_R9_I9_HYPERTROCARDMYOP	96345476	0.093968	0.166162	Hypertrophic cardiomyopathy || id:finngen_R9_I9_HYPERTROCARDMYOP	TRUE	reported	3408	3.96899e-10	15	96888705	82.05	ebi-a-GCST90001695	|| id:ebi-a-GCST90001695	TRUE	reported	igd	2	TRUE	NA	C/T
14635	rs114068468	T	C	T	C	0.3671	0.278289	0.0963	0.00475996	FALSE	FALSE	FALSE	finngen_R9_I9_HYPERTROCARDMYOP	33086686	0.37752	0.31535	Hypertrophic cardiomyopathy || id:finngen_R9_I9_HYPERTROCARDMYOP	TRUE	reported	1635	2.51102e-08	6	33054463	0.06556	ebi-a-GCST90002112	|| id:ebi-a-GCST90002112	TRUE	reported	igd	2	TRUE	NA	T/C
5948	rs75071948	G	T	G	T	0.2771	0.278242	0.0453	0.0142735	FALSE	FALSE	FALSE	finngen_R9_I9_HYPERTROCARDMYOP	73153920	0.143789	0.190339	Hypertrophic cardiomyopathy || id:finngen_R9_I9_HYPERTROCARDMYOP	TRUE	reported	3657	3.12198e-06	9	75768836	0.05934	ebi-a-GCST90001761	|| id:ebi-a-GCST90001761	TRUE	reported	igd	2	TRUE	NA	G/T
5974	rs75071948	G	T	G	T	0.2659	0.278242	0.0453	0.0142735	FALSE	FALSE	FALSE	finngen_R9_I9_HYPERTROCARDMYOP	73153920	0.143789	0.190339	Hypertrophic cardiomyopathy || id:finngen_R9_I9_HYPERTROCARDMYOP	TRUE	reported	3657	6.97702e-06	9	75768836	0.05907	ebi-a-GCST90001755	|| id:ebi-a-GCST90001755	TRUE	reported	igd	2	TRUE	NA	G/T
11296	rs75071948	G	T	G	T	0.2686	0.278242	0.0453	0.0142735	FALSE	FALSE	FALSE	finngen_R9_I9_HYPERTROCARDMYOP	73153920	0.143789	0.190339	Hypertrophic cardiomyopathy || id:finngen_R9_I9_HYPERTROCARDMYOP	TRUE	reported	3657	5.34897e-06	9	75768836	0.05894	ebi-a-GCST90001745	|| id:ebi-a-GCST90001745	TRUE	reported	igd	2	TRUE	NA	G/T
11515	rs75071948	G	T	G	T	0.2609	0.278242	0.0453	0.0142735	FALSE	FALSE	FALSE	finngen_R9_I9_HYPERTROCARDMYOP	73153920	0.143789	0.190339	Hypertrophic cardiomyopathy || id:finngen_R9_I9_HYPERTROCARDMYOP	TRUE	reported	3657	9.59091e-06	9	75768836	0.05887	ebi-a-GCST90001758	|| id:ebi-a-GCST90001758	TRUE	reported	igd	2	TRUE	NA	G/T
16682	rs75071948	G	T	G	T	0.2626	0.278242	0.0452	0.0142735	FALSE	FALSE	FALSE	finngen_R9_I9_HYPERTROCARDMYOP	73153920	0.143789	0.190339	Hypertrophic cardiomyopathy || id:finngen_R9_I9_HYPERTROCARDMYOP	TRUE	reported	3660	9.44996e-06	9	75768836	0.05919	ebi-a-GCST90001743	|| id:ebi-a-GCST90001743	TRUE	reported	igd	2	TRUE	NA	G/T
2954	rs147095653	T	C	T	C	-0.5013	0.278182	0.0138	0.0173135	FALSE	FALSE	FALSE	finngen_R9_I9_HYPERTROCARDMYOP	42380627	0.0954817	0.16686	Hypertrophic cardiomyopathy || id:finngen_R9_I9_HYPERTROCARDMYOP	TRUE	reported	3618	2.87303e-06	3	42422119	0.107	ebi-a-GCST90002007	|| id:ebi-a-GCST90002007	TRUE	reported	igd	2	TRUE	NA	T/C
5795	rs28459093	T	C	T	C	-0.2518	0.277959	0.0585	0.00971104	FALSE	FALSE	FALSE	finngen_R9_I9_HYPERTROCARDMYOP	13723505	0.219272	0.226265	Hypertrophic cardiomyopathy || id:finngen_R9_I9_HYPERTROCARDMYOP	TRUE	reported	3668	1.02e-06	4	13725129	0.05143	ebi-a-GCST90001595	|| id:ebi-a-GCST90001595	TRUE	reported	igd	2	TRUE	NA	T/C
10317	rs28459093	T	C	T	C	-0.232	0.277959	0.0585	0.00971104	FALSE	FALSE	FALSE	finngen_R9_I9_HYPERTROCARDMYOP	13723505	0.219272	0.226265	Hypertrophic cardiomyopathy || id:finngen_R9_I9_HYPERTROCARDMYOP	TRUE	reported	3668	6.63896e-06	4	13725129	0.05143	ebi-a-GCST90001608	|| id:ebi-a-GCST90001608	TRUE	reported	igd	2	TRUE	NA	T/C
1233	rs2615702	T	C	T	C	-397.5	0.277065	0.9991	0.983386	FALSE	FALSE	FALSE	finngen_R9_I9_HYPERTROCARDMYOP	81428638	0.113746	0.175183	Hypertrophic cardiomyopathy || id:finngen_R9_I9_HYPERTROCARDMYOP	TRUE	reported	3408	2.39994e-20	16	81462243	42.74	ebi-a-GCST90001695	|| id:ebi-a-GCST90001695	TRUE	reported	igd	2	TRUE	NA	T/C
13619	rs12614991	A	C	A	C	2.322	0.277026	0.0006	0.0124579	FALSE	FALSE	FALSE	finngen_R9_I9_HYPERTROCARDMYOP	45115076	0.16359	0.198856	Hypertrophic cardiomyopathy || id:finngen_R9_I9_HYPERTROCARDMYOP	TRUE	reported	3621	9.32202e-06	2	45342215	0.5231	ebi-a-GCST90001982	|| id:ebi-a-GCST90001982	TRUE	reported	igd	2	TRUE	NA	A/C
15306	rs12614991	A	C	A	C	2.311	0.277026	0.0006	0.0124579	FALSE	FALSE	FALSE	finngen_R9_I9_HYPERTROCARDMYOP	45115076	0.16359	0.198856	Hypertrophic cardiomyopathy || id:finngen_R9_I9_HYPERTROCARDMYOP	TRUE	reported	3590	9.24592e-06	2	45342215	0.5204	ebi-a-GCST90001994	|| id:ebi-a-GCST90001994	TRUE	reported	igd	2	TRUE	NA	A/C
3556	rs138736730	G	T	G	T	2.587	0.27702	0.0003	0.0149593	FALSE	FALSE	FALSE	finngen_R9_I9_HYPERTROCARDMYOP	86595327	0.142022	0.188667	Hypertrophic cardiomyopathy || id:finngen_R9_I9_HYPERTROCARDMYOP	TRUE	reported	3440	9.12998e-07	15	87138558	0.526	ebi-a-GCST90001688	|| id:ebi-a-GCST90001688	TRUE	reported	igd	2	TRUE	NA	G/T
2572	rs76017116	A	T	A	T	219.6	0.27671	0.0026	0.0052406	FALSE	TRUE	FALSE	finngen_R9_I9_HYPERTROCARDMYOP	104570096	0.362214	0.303691	Hypertrophic cardiomyopathy || id:finngen_R9_I9_HYPERTROCARDMYOP	TRUE	reported	3408	5.56545e-11	9	107332377	33.39	ebi-a-GCST90001698	|| id:ebi-a-GCST90001698	TRUE	reported	igd	2	TRUE	NA	A/T
13235	rs143271161	G	A	G	A	-0.4124	0.27633	0.0259	0.0165005	FALSE	FALSE	FALSE	finngen_R9_I9_HYPERTROCARDMYOP	35201290	0.109337	0.172579	Hypertrophic cardiomyopathy || id:finngen_R9_I9_HYPERTROCARDMYOP	TRUE	reported	2871	2.01502e-06	15	35493491	0.08661	ebi-a-GCST90001903	|| id:ebi-a-GCST90001903	TRUE	reported	igd	2	TRUE	NA	G/A
14875	rs118122984	G	A	G	A	-2.668	0.275783	0.0006	0.0218089	FALSE	FALSE	FALSE	finngen_R9_I9_HYPERTROCARDMYOP	120325286	0.0769148	0.155909	Hypertrophic cardiomyopathy || id:finngen_R9_I9_HYPERTROCARDMYOP	TRUE	reported	2650	2.67098e-06	10	122084798	0.567	ebi-a-GCST90001901	|| id:ebi-a-GCST90001901	TRUE	reported	igd	2	TRUE	NA	G/A
11601	rs78756830	C	T	C	T	0.4221	0.27577	0.0194	0.00700544	FALSE	FALSE	FALSE	finngen_R9_I9_HYPERTROCARDMYOP	98516059	0.305318	0.269019	Hypertrophic cardiomyopathy || id:finngen_R9_I9_HYPERTROCARDMYOP	TRUE	reported	3656	1.45301e-06	4	99437210	0.08746	ebi-a-GCST90001433	|| id:ebi-a-GCST90001433	TRUE	reported	igd	2	TRUE	NA	C/T
7525	rs111986434	A	G	A	G	0.3983	0.275313	0.0411	0.0219521	FALSE	FALSE	FALSE	finngen_R9_I9_HYPERTROCARDMYOP	129380461	0.0665304	0.150048	Hypertrophic cardiomyopathy || id:finngen_R9_I9_HYPERTROCARDMYOP	TRUE	reported	1838	8.37799e-07	9	132142740	0.08057	ebi-a-GCST90001799	|| id:ebi-a-GCST90001799	TRUE	reported	igd	2	TRUE	NA	A/G
4738	rs139329941	T	C	T	C	5.185	0.274657	0.0047	0.0101638	FALSE	FALSE	FALSE	finngen_R9_I9_HYPERTROCARDMYOP	167251331	0.228415	0.228035	Hypertrophic cardiomyopathy || id:finngen_R9_I9_HYPERTROCARDMYOP	TRUE	reported	3425	1.06901e-06	3	166969119	1.061	ebi-a-GCST90001700	|| id:ebi-a-GCST90001700	TRUE	reported	igd	2	TRUE	NA	T/C
16235	rs139329941	T	C	T	C	11.48	0.274657	0.0047	0.0101638	FALSE	FALSE	FALSE	finngen_R9_I9_HYPERTROCARDMYOP	167251331	0.228415	0.228035	Hypertrophic cardiomyopathy || id:finngen_R9_I9_HYPERTROCARDMYOP	TRUE	reported	3425	3.37497e-06	3	166969119	2.466	ebi-a-GCST90001699	|| id:ebi-a-GCST90001699	TRUE	reported	igd	2	TRUE	NA	T/C
12101	rs182630194	A	G	A	G	1.635	0.274501	0.0013	0.00247248	FALSE	FALSE	FALSE	finngen_R9_I9_HYPERTROCARDMYOP	71866254	0.561085	0.472277	Hypertrophic cardiomyopathy || id:finngen_R9_I9_HYPERTROCARDMYOP	TRUE	reported	3405	3.81399e-07	7	71331239	0.3213	ebi-a-GCST90001480	|| id:ebi-a-GCST90001480	TRUE	reported	igd	2	TRUE	NA	A/G
16574	rs182630194	A	G	A	G	1.629	0.274501	0.0013	0.00247248	FALSE	FALSE	FALSE	finngen_R9_I9_HYPERTROCARDMYOP	71866254	0.561085	0.472277	Hypertrophic cardiomyopathy || id:finngen_R9_I9_HYPERTROCARDMYOP	TRUE	reported	3405	1.81602e-06	7	71331239	0.3406	ebi-a-GCST90001498	|| id:ebi-a-GCST90001498	TRUE	reported	igd	2	TRUE	NA	A/G
4422	rs148635335	G	A	G	A	-1.596	0.274041	0.0011	0.0031916	FALSE	FALSE	FALSE	finngen_R9_I9_HYPERTROCARDMYOP	24207573	0.504034	0.410146	Hypertrophic cardiomyopathy || id:finngen_R9_I9_HYPERTROCARDMYOP	TRUE	reported	3656	5.94593e-06	18	21787537	0.3518	ebi-a-GCST90001774	|| id:ebi-a-GCST90001774	TRUE	reported	igd	2	TRUE	NA	G/A
14887	rs78365755	C	G	C	G	0.4675	0.273998	0.0177	0.0179339	FALSE	TRUE	FALSE	finngen_R9_I9_HYPERTROCARDMYOP	13328752	0.109195	0.171054	Hypertrophic cardiomyopathy || id:finngen_R9_I9_HYPERTROCARDMYOP	TRUE	reported	2650	4.49801e-06	6	13328984	0.1017	ebi-a-GCST90001901	|| id:ebi-a-GCST90001901	TRUE	reported	igd	2	TRUE	NA	C/G
5161	rs73030477	A	G	A	G	-0.7418	0.273919	0.014	0.0126651	FALSE	FALSE	FALSE	finngen_R9_I9_HYPERTROCARDMYOP	27607402	0.167106	0.198268	Hypertrophic cardiomyopathy || id:finngen_R9_I9_HYPERTROCARDMYOP	TRUE	reported	1858	4.917e-06	19	28098310	0.1619	ebi-a-GCST90001521	|| id:ebi-a-GCST90001521	TRUE	reported	igd	2	TRUE	NA	A/G
2493	rs62388146	C	T	C	T	73.14	0.273491	0.0126	0.00407822	FALSE	FALSE	FALSE	finngen_R9_I9_HYPERTROCARDMYOP	7624249	0.439332	0.353658	Hypertrophic cardiomyopathy || id:finngen_R9_I9_HYPERTROCARDMYOP	TRUE	reported	3408	6.446e-06	6	7624482	16.19	ebi-a-GCST90001698	|| id:ebi-a-GCST90001698	TRUE	reported	igd	2	TRUE	NA	C/T
10905	rs117773023	C	T	C	T	2.855	0.273414	0.0003	0.0133775	FALSE	FALSE	FALSE	finngen_R9_I9_HYPERTROCARDMYOP	4139401	0.15509	0.192304	Hypertrophic cardiomyopathy || id:finngen_R9_I9_HYPERTROCARDMYOP	TRUE	reported	3427	1.17601e-06	8	3996923	0.5864	ebi-a-GCST90001562	|| id:ebi-a-GCST90001562	TRUE	reported	igd	2	TRUE	NA	C/T
15066	rs79110866	G	A	G	A	0.2849	0.272711	0.0421	0.0142179	FALSE	FALSE	FALSE	finngen_R9_I9_HYPERTROCARDMYOP	73094106	0.156526	0.192477	Hypertrophic cardiomyopathy || id:finngen_R9_I9_HYPERTROCARDMYOP	TRUE	reported	3657	3.78896e-06	9	75709022	0.06153	ebi-a-GCST90001746	|| id:ebi-a-GCST90001746	TRUE	reported	igd	2	TRUE	NA	G/A
5715	rs142006783	C	T	C	T	-0.909	0.271759	0.0045	0.0388165	FALSE	FALSE	FALSE	finngen_R9_I9_HYPERTROCARDMYOP	74617835	0.00940199	0.10464	Hypertrophic cardiomyopathy || id:finngen_R9_I9_HYPERTROCARDMYOP	TRUE	reported	3629	9.42996e-06	16	74651733	0.2049	ebi-a-GCST90002009	|| id:ebi-a-GCST90002009	TRUE	reported	igd	2	TRUE	NA	C/T
6170	rs142006783	C	T	C	T	-1.2	0.271759	0.0064	0.0388165	FALSE	FALSE	FALSE	finngen_R9_I9_HYPERTROCARDMYOP	74617835	0.00940199	0.10464	Hypertrophic cardiomyopathy || id:finngen_R9_I9_HYPERTROCARDMYOP	TRUE	reported	1634	4.97004e-06	16	74651733	0.2618	ebi-a-GCST90002110	|| id:ebi-a-GCST90002110	TRUE	reported	igd	2	TRUE	NA	C/T
14134	rs142006783	C	T	C	T	-0.9249	0.271759	0.0045	0.0388165	FALSE	FALSE	FALSE	finngen_R9_I9_HYPERTROCARDMYOP	74617835	0.00940199	0.10464	Hypertrophic cardiomyopathy || id:finngen_R9_I9_HYPERTROCARDMYOP	TRUE	reported	3629	7.61904e-06	16	74651733	0.2064	ebi-a-GCST90002010	|| id:ebi-a-GCST90002010	TRUE	reported	igd	2	TRUE	NA	C/T
2245	rs142505312	C	T	C	T	173.5	0.271709	0.0035	0.00208974	FALSE	FALSE	FALSE	finngen_R9_I9_HYPERTROCARDMYOP	49761884	0.601793	0.520692	Hypertrophic cardiomyopathy || id:finngen_R9_I9_HYPERTROCARDMYOP	TRUE	reported	3408	7.69697e-08	22	50155532	32.21	ebi-a-GCST90001698	|| id:ebi-a-GCST90001698	TRUE	reported	igd	2	TRUE	NA	C/T
2667	rs80018878	T	C	T	C	774.8	0.27156	0.0004	0.00627704	FALSE	FALSE	FALSE	finngen_R9_I9_HYPERTROCARDMYOP	46945723	0.363106	0.298595	Hypertrophic cardiomyopathy || id:finngen_R9_I9_HYPERTROCARDMYOP	TRUE	reported	3408	2.02488e-19	7	46985321	85.45	ebi-a-GCST90001698	|| id:ebi-a-GCST90001698	TRUE	reported	igd	2	TRUE	NA	T/C
2397	rs184492468	A	G	A	G	188.1	0.270881	0.0021	0.00938988	FALSE	FALSE	FALSE	finngen_R9_I9_HYPERTROCARDMYOP	73250758	0.240922	0.230992	Hypertrophic cardiomyopathy || id:finngen_R9_I9_HYPERTROCARDMYOP	TRUE	reported	3408	5.37403e-06	2	73477886	41.28	ebi-a-GCST90001698	|| id:ebi-a-GCST90001698	TRUE	reported	igd	2	TRUE	NA	A/G
2384	rs180795781	A	G	A	G	272.3	0.270479	0.0009	0.018377	FALSE	FALSE	FALSE	finngen_R9_I9_HYPERTROCARDMYOP	46251016	0.0997792	0.164332	Hypertrophic cardiomyopathy || id:finngen_R9_I9_HYPERTROCARDMYOP	TRUE	reported	3408	1.239e-06	7	46290614	56.05	ebi-a-GCST90001698	|| id:ebi-a-GCST90001698	TRUE	reported	igd	2	TRUE	NA	A/G
9292	rs62172936	T	C	T	C	-0.4484	0.270479	0.0248	0.0111337	FALSE	FALSE	FALSE	finngen_R9_I9_HYPERTROCARDMYOP	153825526	0.200252	0.211174	Hypertrophic cardiomyopathy || id:finngen_R9_I9_HYPERTROCARDMYOP	TRUE	reported	1858	8.22602e-06	2	154682039	0.1003	ebi-a-GCST90001527	|| id:ebi-a-GCST90001527	TRUE	reported	igd	2	TRUE	NA	T/C
2554	rs75438005	A	G	A	G	939.1	0.269	0.0001	0.0189618	FALSE	FALSE	FALSE	finngen_R9_I9_HYPERTROCARDMYOP	28437321	0.0912347	0.159274	Hypertrophic cardiomyopathy || id:finngen_R9_I9_HYPERTROCARDMYOP	TRUE	reported	3408	6.41062e-13	18	26017285	130.1	ebi-a-GCST90001698	|| id:ebi-a-GCST90001698	TRUE	reported	igd	2	TRUE	NA	A/G
4839	rs75438005	A	G	A	G	38.95	0.269	0.0001	0.0189618	FALSE	FALSE	FALSE	finngen_R9_I9_HYPERTROCARDMYOP	28437321	0.0912347	0.159274	Hypertrophic cardiomyopathy || id:finngen_R9_I9_HYPERTROCARDMYOP	TRUE	reported	3425	9.31108e-12	18	26017285	5.695	ebi-a-GCST90001700	|| id:ebi-a-GCST90001700	TRUE	reported	igd	2	TRUE	NA	A/G
7363	rs117820643	A	G	A	G	-0.3449	0.26889	0.0361	0.00754271	FALSE	FALSE	FALSE	finngen_R9_I9_HYPERTROCARDMYOP	434221	0.290828	0.254556	Hypertrophic cardiomyopathy || id:finngen_R9_I9_HYPERTROCARDMYOP	TRUE	reported	2912	3.30103e-06	10	480161	0.07401	ebi-a-GCST90001839	|| id:ebi-a-GCST90001839	TRUE	reported	igd	2	TRUE	NA	A/G
4852	rs77676367	C	T	C	T	13.71	0.268698	0.0007	0.00174457	FALSE	FALSE	FALSE	finngen_R9_I9_HYPERTROCARDMYOP	27636786	0.638244	0.571508	Hypertrophic cardiomyopathy || id:finngen_R9_I9_HYPERTROCARDMYOP	TRUE	reported	3425	3.79804e-06	1	27963297	2.962	ebi-a-GCST90001700	|| id:ebi-a-GCST90001700	TRUE	reported	igd	2	TRUE	NA	C/T
14734	rs114405373	T	C	T	C	0.6456	0.268638	0.0082	0.0167215	FALSE	FALSE	FALSE	finngen_R9_I9_HYPERTROCARDMYOP	87075642	0.113271	0.169631	Hypertrophic cardiomyopathy || id:finngen_R9_I9_HYPERTROCARDMYOP	TRUE	reported	3427	1.29199e-06	10	88835399	0.1331	ebi-a-GCST90001564	|| id:ebi-a-GCST90001564	TRUE	reported	igd	2	TRUE	NA	T/C
5374	rs145853751	A	G	A	G	-0.2679	0.268064	0.0451	0.0266674	FALSE	FALSE	FALSE	finngen_R9_I9_HYPERTROCARDMYOP	67604994	0.0491168	0.136241	Hypertrophic cardiomyopathy || id:finngen_R9_I9_HYPERTROCARDMYOP	TRUE	reported	3644	7.96508e-06	17	65601110	0.05989	ebi-a-GCST90001814	|| id:ebi-a-GCST90001814	TRUE	reported	igd	2	TRUE	NA	A/G
275	rs148460149	A	G	A	G	0.326	0.267404	0.033	0.00125662	FALSE	FALSE	FALSE	finngen_R9_I9_HYPERTROCARDMYOP	51499003	0.686248	0.661967	Hypertrophic cardiomyopathy || id:finngen_R9_I9_HYPERTROCARDMYOP	TRUE	reported	2920	9.27001e-06	20	50115542	0.07341	ebi-a-GCST90001927	|| id:ebi-a-GCST90001927	TRUE	reported	igd	2	TRUE	NA	A/G
14021	rs148460149	A	G	A	G	-0.3167	0.267404	0.0335	0.00125662	FALSE	FALSE	FALSE	finngen_R9_I9_HYPERTROCARDMYOP	51499003	0.686248	0.661967	Hypertrophic cardiomyopathy || id:finngen_R9_I9_HYPERTROCARDMYOP	TRUE	reported	3408	7.47309e-06	20	50115542	0.07058	ebi-a-GCST90001687	|| id:ebi-a-GCST90001687	TRUE	reported	igd	2	TRUE	NA	A/G
15417	rs148460149	A	G	A	G	-0.3239	0.267404	0.0339	0.00125662	FALSE	FALSE	FALSE	finngen_R9_I9_HYPERTROCARDMYOP	51499003	0.686248	0.661967	Hypertrophic cardiomyopathy || id:finngen_R9_I9_HYPERTROCARDMYOP	TRUE	reported	3440	2.922e-07	20	50115542	0.06304	ebi-a-GCST90001686	|| id:ebi-a-GCST90001686	TRUE	reported	igd	2	TRUE	NA	A/G
16824	rs148460149	A	G	A	G	-0.3043	0.267404	0.0339	0.00125662	FALSE	FALSE	FALSE	finngen_R9_I9_HYPERTROCARDMYOP	51499003	0.686248	0.661967	Hypertrophic cardiomyopathy || id:finngen_R9_I9_HYPERTROCARDMYOP	TRUE	reported	3440	8.43898e-06	20	50115542	0.06823	ebi-a-GCST90001685	|| id:ebi-a-GCST90001685	TRUE	reported	igd	2	TRUE	NA	A/G
8774	rs117295081	G	A	G	A	0.52	0.266929	0.0175	0.0123028	FALSE	FALSE	FALSE	finngen_R9_I9_HYPERTROCARDMYOP	46704634	0.183025	0.200473	Hypertrophic cardiomyopathy || id:finngen_R9_I9_HYPERTROCARDMYOP	TRUE	reported	3629	9.29009e-08	20	45333273	0.09717	ebi-a-GCST90001985	|| id:ebi-a-GCST90001985	TRUE	reported	igd	2	TRUE	NA	G/A
8800	rs117295081	G	A	G	A	0.5503	0.266929	0.0175	0.0123028	FALSE	FALSE	FALSE	finngen_R9_I9_HYPERTROCARDMYOP	46704634	0.183025	0.200473	Hypertrophic cardiomyopathy || id:finngen_R9_I9_HYPERTROCARDMYOP	TRUE	reported	3629	1.29e-08	20	45333273	0.09653	ebi-a-GCST90001980	|| id:ebi-a-GCST90001980	TRUE	reported	igd	2	TRUE	NA	G/A
12869	rs143859887	G	A	G	A	1.585	0.266731	0.0015	0.00876383	FALSE	FALSE	FALSE	finngen_R9_I9_HYPERTROCARDMYOP	59824008	0.251548	0.232629	Hypertrophic cardiomyopathy || id:finngen_R9_I9_HYPERTROCARDMYOP	TRUE	reported	2910	3.42902e-06	20	58399063	0.3407	ebi-a-GCST90001908	|| id:ebi-a-GCST90001908	TRUE	reported	igd	2	TRUE	NA	G/A
7412	rs72743439	T	C	T	C	1.099	0.266597	0.0031	0.0379477	FALSE	FALSE	FALSE	finngen_R9_I9_HYPERTROCARDMYOP	67117750	0.0107647	0.104537	Hypertrophic cardiomyopathy || id:finngen_R9_I9_HYPERTROCARDMYOP	TRUE	reported	3410	4.39602e-06	15	67410088	0.2389	ebi-a-GCST90001469	|| id:ebi-a-GCST90001469	TRUE	reported	igd	2	TRUE	NA	T/C
7068	rs118092259	G	T	G	T	-0.2901	0.266521	0.0414	0.00744968	FALSE	FALSE	FALSE	finngen_R9_I9_HYPERTROCARDMYOP	88420490	0.317529	0.266641	Hypertrophic cardiomyopathy || id:finngen_R9_I9_HYPERTROCARDMYOP	TRUE	reported	3656	4.97898e-06	8	89432719	0.06345	ebi-a-GCST90001418	|| id:ebi-a-GCST90001418	TRUE	reported	igd	2	TRUE	NA	G/T
13842	rs118092259	G	T	G	T	-0.2912	0.266521	0.0414	0.00744968	FALSE	FALSE	FALSE	finngen_R9_I9_HYPERTROCARDMYOP	88420490	0.317529	0.266641	Hypertrophic cardiomyopathy || id:finngen_R9_I9_HYPERTROCARDMYOP	TRUE	reported	3656	4.00101e-06	8	89432719	0.06306	ebi-a-GCST90001398	|| id:ebi-a-GCST90001398	TRUE	reported	igd	2	TRUE	NA	G/T
15578	rs3756564	A	G	A	G	-0.3329	0.266347	0.036	0.0392625	FALSE	FALSE	FALSE	finngen_R9_I9_HYPERTROCARDMYOP	178996802	0.0194384	0.113969	Hypertrophic cardiomyopathy || id:finngen_R9_I9_HYPERTROCARDMYOP	TRUE	reported	2918	5.08195e-06	5	178423803	0.07285	ebi-a-GCST90001869	|| id:ebi-a-GCST90001869	TRUE	reported	igd	2	TRUE	NA	A/G
4491	rs114468547	G	A	G	A	-0.2713	0.265759	0.0491	0.0056088	FALSE	FALSE	FALSE	finngen_R9_I9_HYPERTROCARDMYOP	78021537	0.376782	0.300687	Hypertrophic cardiomyopathy || id:finngen_R9_I9_HYPERTROCARDMYOP	TRUE	reported	3374	4.77101e-06	16	78055434	0.05921	ebi-a-GCST90001466	|| id:ebi-a-GCST90001466	TRUE	reported	igd	2	TRUE	NA	G/A
14779	rs148887724	G	A	G	A	1.423	0.26546	0.0031	0.00404872	FALSE	FALSE	FALSE	finngen_R9_I9_HYPERTROCARDMYOP	101547909	0.46033	0.359553	Hypertrophic cardiomyopathy || id:finngen_R9_I9_HYPERTROCARDMYOP	TRUE	reported	1634	4.68296e-06	3	101266753	0.3097	ebi-a-GCST90002107	|| id:ebi-a-GCST90002107	TRUE	reported	igd	2	TRUE	NA	G/A
16079	rs143489681	A	G	A	G	1.224	0.265451	0.002	0.00204663	FALSE	FALSE	FALSE	finngen_R9_I9_HYPERTROCARDMYOP	93728600	0.604089	0.511932	Hypertrophic cardiomyopathy || id:finngen_R9_I9_HYPERTROCARDMYOP	TRUE	reported	3659	3.33304e-06	15	94271829	0.2628	ebi-a-GCST90001756	|| id:ebi-a-GCST90001756	TRUE	reported	igd	2	TRUE	NA	A/G
5936	rs143129208	G	A	G	A	1.068	0.265179	0.0025	0.0108738	FALSE	FALSE	FALSE	finngen_R9_I9_HYPERTROCARDMYOP	99521089	0.216354	0.214497	Hypertrophic cardiomyopathy || id:finngen_R9_I9_HYPERTROCARDMYOP	TRUE	reported	3657	3.70502e-06	11	99391820	0.2304	ebi-a-GCST90001761	|| id:ebi-a-GCST90001761	TRUE	reported	igd	2	TRUE	NA	G/A
7547	rs143129208	G	A	G	A	1.096	0.265179	0.0025	0.0108738	FALSE	FALSE	FALSE	finngen_R9_I9_HYPERTROCARDMYOP	99521089	0.216354	0.214497	Hypertrophic cardiomyopathy || id:finngen_R9_I9_HYPERTROCARDMYOP	TRUE	reported	3657	2.464e-06	11	99391820	0.2323	ebi-a-GCST90001759	|| id:ebi-a-GCST90001759	TRUE	reported	igd	2	TRUE	NA	G/A
16669	rs143129208	G	A	G	A	1.055	0.265179	0.0025	0.0108738	FALSE	FALSE	FALSE	finngen_R9_I9_HYPERTROCARDMYOP	99521089	0.216354	0.214497	Hypertrophic cardiomyopathy || id:finngen_R9_I9_HYPERTROCARDMYOP	TRUE	reported	3660	5.64703e-06	11	99391820	0.232	ebi-a-GCST90001743	|| id:ebi-a-GCST90001743	TRUE	reported	igd	2	TRUE	NA	G/A
9864	rs79190516	G	T	G	T	10.56	0.264892	0.0012	0.0175991	FALSE	FALSE	FALSE	finngen_R9_I9_HYPERTROCARDMYOP	150341245	0.116051	0.168553	Hypertrophic cardiomyopathy || id:finngen_R9_I9_HYPERTROCARDMYOP	TRUE	reported	3425	1.64399e-08	2	151197759	1.865	ebi-a-GCST90001697	|| id:ebi-a-GCST90001697	TRUE	reported	igd	2	TRUE	NA	G/T
2083	rs116498781	A	G	A	G	268.3	0.264866	0.0015	0.0292394	FALSE	FALSE	FALSE	finngen_R9_I9_HYPERTROCARDMYOP	182393365	0.0462903	0.132916	Hypertrophic cardiomyopathy || id:finngen_R9_I9_HYPERTROCARDMYOP	TRUE	reported	3408	1.40201e-09	4	183314518	44.19	ebi-a-GCST90001698	|| id:ebi-a-GCST90001698	TRUE	reported	igd	2	TRUE	NA	A/G
10173	rs7869020	C	T	C	T	-0.2428	0.264814	0.0749	0.0270948	FALSE	FALSE	FALSE	finngen_R9_I9_HYPERTROCARDMYOP	135215165	0.0553554	0.138206	Hypertrophic cardiomyopathy || id:finngen_R9_I9_HYPERTROCARDMYOP	TRUE	reported	2872	1.45801e-06	9	138107011	0.05031	ebi-a-GCST90002087	|| id:ebi-a-GCST90002087	TRUE	reported	igd	2	TRUE	NA	C/T
7293	rs186715000	G	A	G	A	-2.133	0.264722	0.0006	0.00252354	FALSE	FALSE	FALSE	finngen_R9_I9_HYPERTROCARDMYOP	1587597	0.562523	0.457128	Hypertrophic cardiomyopathy || id:finngen_R9_I9_HYPERTROCARDMYOP	TRUE	reported	3437	5.52103e-06	4	1589324	0.4687	ebi-a-GCST90001494	|| id:ebi-a-GCST90001494	TRUE	reported	igd	2	TRUE	NA	G/A
9358	rs186715000	G	A	G	A	-2.136	0.264722	0.0006	0.00252354	FALSE	FALSE	FALSE	finngen_R9_I9_HYPERTROCARDMYOP	1587597	0.562523	0.457128	Hypertrophic cardiomyopathy || id:finngen_R9_I9_HYPERTROCARDMYOP	TRUE	reported	3437	4.75094e-06	4	1589324	0.466	ebi-a-GCST90001503	|| id:ebi-a-GCST90001503	TRUE	reported	igd	2	TRUE	NA	G/A
1038	rs114918537	A	G	A	G	1765	0.264691	NA	0.0142073	FALSE	FALSE	FALSE	finngen_R9_I9_HYPERTROCARDMYOP	2669866	0.164315	0.190329	Hypertrophic cardiomyopathy || id:finngen_R9_I9_HYPERTROCARDMYOP	TRUE	reported	3408	1.738e-06	5	2669980	368.5	ebi-a-GCST90001695	|| id:ebi-a-GCST90001695	TRUE	reported	igd	2	TRUE	NA	A/G
3172	rs142476157	T	G	T	G	0.2789	0.264644	0.0514	0.041753	FALSE	FALSE	FALSE	finngen_R9_I9_HYPERTROCARDMYOP	101856927	0.00759154	0.0991282	Hypertrophic cardiomyopathy || id:finngen_R9_I9_HYPERTROCARDMYOP	TRUE	reported	3113	4.08498e-06	11	101727658	0.06042	ebi-a-GCST90001971	|| id:ebi-a-GCST90001971	TRUE	reported	igd	2	TRUE	NA	T/G
2427	rs191325818	C	A	C	A	177.1	0.264112	0.004	0.0168453	FALSE	FALSE	FALSE	finngen_R9_I9_HYPERTROCARDMYOP	118813937	0.127732	0.173404	Hypertrophic cardiomyopathy || id:finngen_R9_I9_HYPERTROCARDMYOP	TRUE	reported	3408	2.41702e-08	10	120573449	31.66	ebi-a-GCST90001698	|| id:ebi-a-GCST90001698	TRUE	reported	igd	2	TRUE	NA	C/A
14346	rs78389248	A	G	A	G	-0.2957	0.263666	0.0421	0.0212329	FALSE	FALSE	FALSE	finngen_R9_I9_HYPERTROCARDMYOP	29177405	0.09078	0.155896	Hypertrophic cardiomyopathy || id:finngen_R9_I9_HYPERTROCARDMYOP	TRUE	reported	3395	4.22795e-07	3	29218896	0.05835	ebi-a-GCST90001548	|| id:ebi-a-GCST90001548	TRUE	reported	igd	2	TRUE	NA	A/G
5711	rs116683794	G	A	G	A	0.3299	0.263103	0.096	0.00482576	FALSE	FALSE	FALSE	finngen_R9_I9_HYPERTROCARDMYOP	33066337	0.401444	0.313574	Hypertrophic cardiomyopathy || id:finngen_R9_I9_HYPERTROCARDMYOP	TRUE	reported	3629	9.18333e-13	6	33034114	0.04603	ebi-a-GCST90002009	|| id:ebi-a-GCST90002009	TRUE	reported	igd	2	TRUE	NA	G/A
2249	rs142686680	C	T	C	T	440.2	0.262495	0.0007	0.0197429	FALSE	FALSE	FALSE	finngen_R9_I9_HYPERTROCARDMYOP	28942579	0.106356	0.162557	Hypertrophic cardiomyopathy || id:finngen_R9_I9_HYPERTROCARDMYOP	TRUE	reported	3408	9.45584e-12	12	29095512	64.38	ebi-a-GCST90001698	|| id:ebi-a-GCST90001698	TRUE	reported	igd	2	TRUE	NA	C/T
74	rs117940302	A	G	A	G	0.4039	0.262408	0.0226	0.0155069	FALSE	FALSE	FALSE	finngen_R9_I9_HYPERTROCARDMYOP	122822665	0.152122	0.183236	Hypertrophic cardiomyopathy || id:finngen_R9_I9_HYPERTROCARDMYOP	TRUE	reported	3579	2.28402e-06	8	123834904	0.08531	ebi-a-GCST90001996	|| id:ebi-a-GCST90001996	TRUE	reported	igd	2	TRUE	NA	A/G
13062	rs11634090	T	C	T	C	1.625	0.262212	0.0013	0.0393165	FALSE	FALSE	FALSE	finngen_R9_I9_HYPERTROCARDMYOP	99998558	0.0106299	0.102642	Hypertrophic cardiomyopathy || id:finngen_R9_I9_HYPERTROCARDMYOP	TRUE	reported	2971	9.10899e-06	15	100538763	0.3655	ebi-a-GCST90001885	|| id:ebi-a-GCST90001885	TRUE	reported	igd	2	TRUE	NA	T/C
9665	rs144661184	C	T	C	T	-0.4398	0.262135	0.0202	0.0132246	FALSE	FALSE	FALSE	finngen_R9_I9_HYPERTROCARDMYOP	67468958	0.184998	0.19776	Hypertrophic cardiomyopathy || id:finngen_R9_I9_HYPERTROCARDMYOP	TRUE	reported	2915	5.25098e-06	1	67934641	0.09639	ebi-a-GCST90002121	|| id:ebi-a-GCST90002121	TRUE	reported	igd	2	TRUE	NA	C/T
11095	rs75464772	T	C	T	C	-0.328	0.262061	0.0325	0.0268224	FALSE	FALSE	FALSE	finngen_R9_I9_HYPERTROCARDMYOP	19787995	0.0482081	0.132653	Hypertrophic cardiomyopathy || id:finngen_R9_I9_HYPERTROCARDMYOP	TRUE	reported	3656	3.94003e-06	6	19788226	0.07098	ebi-a-GCST90001440	|| id:ebi-a-GCST90001440	TRUE	reported	igd	2	TRUE	NA	T/C
9286	rs185048341	A	G	A	G	-0.6561	0.261777	0.0175	0.00225079	FALSE	FALSE	FALSE	finngen_R9_I9_HYPERTROCARDMYOP	105191139	0.608709	0.511367	Hypertrophic cardiomyopathy || id:finngen_R9_I9_HYPERTROCARDMYOP	TRUE	reported	1858	3.82904e-08	9	107953420	0.1188	ebi-a-GCST90001527	|| id:ebi-a-GCST90001527	TRUE	reported	igd	2	TRUE	NA	A/G
3019	rs114726846	T	C	T	C	-3.905	0.261714	0.0002	0.0170783	FALSE	FALSE	FALSE	finngen_R9_I9_HYPERTROCARDMYOP	84441111	0.132923	0.174165	Hypertrophic cardiomyopathy || id:finngen_R9_I9_HYPERTROCARDMYOP	TRUE	reported	3113	7.993e-06	4	85362264	0.873	ebi-a-GCST90001917	|| id:ebi-a-GCST90001917	TRUE	reported	igd	2	TRUE	NA	T/C
12087	rs76442794	G	A	G	A	-0.3516	0.261366	0.0342	0.026132	FALSE	FALSE	FALSE	finngen_R9_I9_HYPERTROCARDMYOP	122304509	0.0613013	0.13967	Hypertrophic cardiomyopathy || id:finngen_R9_I9_HYPERTROCARDMYOP	TRUE	reported	3060	1.63501e-06	11	122175217	0.07319	ebi-a-GCST90001850	|| id:ebi-a-GCST90001850	TRUE	reported	igd	2	TRUE	NA	G/A
6375	rs112216269	A	G	A	G	-0.4899	0.261	0.0196	0.00531275	FALSE	FALSE	FALSE	finngen_R9_I9_HYPERTROCARDMYOP	120207036	0.390393	0.303876	Hypertrophic cardiomyopathy || id:finngen_R9_I9_HYPERTROCARDMYOP	TRUE	reported	2850	3.38501e-06	7	119847090	0.1052	ebi-a-GCST90002017	|| id:ebi-a-GCST90002017	TRUE	reported	igd	2	TRUE	NA	A/G
7952	rs9267650	T	A	T	A	-0.3903	0.260974	0.2883	0.0234338	FALSE	TRUE	FALSE	finngen_R9_I9_HYPERTROCARDMYOP	31857135	0.0753859	0.14677	Hypertrophic cardiomyopathy || id:finngen_R9_I9_HYPERTROCARDMYOP	TRUE	reported	2872	7.30634e-26	6	31824912	0.03676	ebi-a-GCST90002105	|| id:ebi-a-GCST90002105	TRUE	reported	igd	2	TRUE	NA	T/A
13471	rs9267650	T	A	T	A	-0.3215	0.260974	0.2882	0.0234338	FALSE	TRUE	FALSE	finngen_R9_I9_HYPERTROCARDMYOP	31857135	0.0753859	0.14677	Hypertrophic cardiomyopathy || id:finngen_R9_I9_HYPERTROCARDMYOP	TRUE	reported	2871	3.24863e-18	6	31824912	0.0367	ebi-a-GCST90002106	|| id:ebi-a-GCST90002106	TRUE	reported	igd	2	TRUE	NA	T/A
15754	rs9267650	T	A	T	A	-0.2465	0.260974	0.2881	0.0234338	FALSE	TRUE	FALSE	finngen_R9_I9_HYPERTROCARDMYOP	31857135	0.0753859	0.14677	Hypertrophic cardiomyopathy || id:finngen_R9_I9_HYPERTROCARDMYOP	TRUE	reported	2872	1.91779e-11	6	31824912	0.03657	ebi-a-GCST90002104	|| id:ebi-a-GCST90002104	TRUE	reported	igd	2	TRUE	NA	T/A
1069	rs117428784	A	C	A	C	472.2	0.260898	0.0004	0.00501764	FALSE	FALSE	FALSE	finngen_R9_I9_HYPERTROCARDMYOP	42918805	0.428639	0.329615	Hypertrophic cardiomyopathy || id:finngen_R9_I9_HYPERTROCARDMYOP	TRUE	reported	3408	2.03095e-11	19	43422957	70.2	ebi-a-GCST90001695	|| id:ebi-a-GCST90001695	TRUE	reported	igd	2	TRUE	NA	A/C
9615	rs117428784	A	C	A	C	36.89	0.260898	0.0004	0.00501764	FALSE	FALSE	FALSE	finngen_R9_I9_HYPERTROCARDMYOP	42918805	0.428639	0.329615	Hypertrophic cardiomyopathy || id:finngen_R9_I9_HYPERTROCARDMYOP	TRUE	reported	3425	4.40504e-06	19	43422957	8.022	ebi-a-GCST90001696	|| id:ebi-a-GCST90001696	TRUE	reported	igd	2	TRUE	NA	A/C
9731	rs117428784	A	C	A	C	24.71	0.260898	0.0004	0.00501764	FALSE	FALSE	FALSE	finngen_R9_I9_HYPERTROCARDMYOP	42918805	0.428639	0.329615	Hypertrophic cardiomyopathy || id:finngen_R9_I9_HYPERTROCARDMYOP	TRUE	reported	3425	4.53628e-14	19	43422957	3.261	ebi-a-GCST90001697	|| id:ebi-a-GCST90001697	TRUE	reported	igd	2	TRUE	NA	A/C
3315	rs12788263	A	C	A	C	1.117	0.260877	0.0031	0.0377675	FALSE	FALSE	FALSE	finngen_R9_I9_HYPERTROCARDMYOP	22469044	0.0288164	0.11934	Hypertrophic cardiomyopathy || id:finngen_R9_I9_HYPERTROCARDMYOP	TRUE	reported	3112	3.81197e-06	11	22490590	0.2412	ebi-a-GCST90002078	|| id:ebi-a-GCST90002078	TRUE	reported	igd	2	TRUE	NA	A/C
9866	rs79429254	T	A	T	A	5.853	0.260826	0.0023	0.011148	FALSE	TRUE	FALSE	finngen_R9_I9_HYPERTROCARDMYOP	15361251	0.216546	0.211064	Hypertrophic cardiomyopathy || id:finngen_R9_I9_HYPERTROCARDMYOP	TRUE	reported	3425	6.87195e-06	21	16733570	1.299	ebi-a-GCST90001697	|| id:ebi-a-GCST90001697	TRUE	reported	igd	2	TRUE	NA	T/A
11729	rs17248848	A	G	A	G	-0.2495	0.260437	0.0507	0.0231511	FALSE	FALSE	FALSE	finngen_R9_I9_HYPERTROCARDMYOP	106209851	0.0784513	0.147998	Hypertrophic cardiomyopathy || id:finngen_R9_I9_HYPERTROCARDMYOP	TRUE	reported	3656	7.39197e-06	8	107222079	0.05558	ebi-a-GCST90001721	|| id:ebi-a-GCST90001721	TRUE	reported	igd	2	TRUE	NA	A/G
13475	rs117300256	T	G	T	G	1.153	0.259973	0.0015	0.0139379	FALSE	FALSE	FALSE	finngen_R9_I9_HYPERTROCARDMYOP	15261347	0.165837	0.187611	Hypertrophic cardiomyopathy || id:finngen_R9_I9_HYPERTROCARDMYOP	TRUE	reported	3427	9.22401e-06	8	15118856	0.2596	ebi-a-GCST90001568	|| id:ebi-a-GCST90001568	TRUE	reported	igd	2	TRUE	NA	T/G
1195	rs151120803	A	G	A	G	402.2	0.25979	0.0004	0.0263772	FALSE	FALSE	FALSE	finngen_R9_I9_HYPERTROCARDMYOP	93949124	0.055209	0.135503	Hypertrophic cardiomyopathy || id:finngen_R9_I9_HYPERTROCARDMYOP	TRUE	reported	3408	4.24326e-11	9	96711406	60.78	ebi-a-GCST90001695	|| id:ebi-a-GCST90001695	TRUE	reported	igd	2	TRUE	NA	A/G
7235	rs74372761	G	A	G	A	0.3026	0.259265	0.0819	0.0140343	FALSE	FALSE	FALSE	finngen_R9_I9_HYPERTROCARDMYOP	62703443	0.168598	0.188321	Hypertrophic cardiomyopathy || id:finngen_R9_I9_HYPERTROCARDMYOP	TRUE	reported	1556	7.52298e-06	13	63277576	0.06734	ebi-a-GCST90002051	|| id:ebi-a-GCST90002051	TRUE	reported	igd	2	TRUE	NA	G/A
5151	rs187359230	A	G	A	G	1.355	0.259025	0.0038	0.0347194	FALSE	FALSE	FALSE	finngen_R9_I9_HYPERTROCARDMYOP	34918798	0.0303452	0.119611	Hypertrophic cardiomyopathy || id:finngen_R9_I9_HYPERTROCARDMYOP	TRUE	reported	1858	4.31599e-07	2	35143865	0.2671	ebi-a-GCST90001521	|| id:ebi-a-GCST90001521	TRUE	reported	igd	2	TRUE	NA	A/G
9924	rs141317121	A	G	A	G	-0.2075	0.258443	0.0772	0.0638684	FALSE	FALSE	FALSE	finngen_R9_I9_HYPERTROCARDMYOP	19323476	0.00196952	0.083509	Hypertrophic cardiomyopathy || id:finngen_R9_I9_HYPERTROCARDMYOP	TRUE	reported	3652	7.34497e-06	1	19649970	0.04621	ebi-a-GCST90001589	|| id:ebi-a-GCST90001589	TRUE	reported	igd	2	TRUE	NA	A/G
9937	rs141317121	A	G	A	G	0.2079	0.258443	0.077	0.0638684	FALSE	FALSE	FALSE	finngen_R9_I9_HYPERTROCARDMYOP	19323476	0.00196952	0.083509	Hypertrophic cardiomyopathy || id:finngen_R9_I9_HYPERTROCARDMYOP	TRUE	reported	3668	5.63495e-06	1	19649970	0.04572	ebi-a-GCST90001593	|| id:ebi-a-GCST90001593	TRUE	reported	igd	2	TRUE	NA	A/G
16397	rs139997835	T	C	T	C	-0.3728	0.258438	0.0288	0.0515029	FALSE	FALSE	FALSE	finngen_R9_I9_HYPERTROCARDMYOP	219621255	0.0051246	0.0923291	Hypertrophic cardiomyopathy || id:finngen_R9_I9_HYPERTROCARDMYOP	TRUE	reported	2919	4.62701e-06	2	220485977	0.08122	ebi-a-GCST90001863	|| id:ebi-a-GCST90001863	TRUE	reported	igd	2	TRUE	NA	T/C
8579	rs78261673	T	A	T	A	0.751	0.25826	0.0051	0.0135689	FALSE	TRUE	FALSE	finngen_R9_I9_HYPERTROCARDMYOP	7461701	0.174202	0.190061	Hypertrophic cardiomyopathy || id:finngen_R9_I9_HYPERTROCARDMYOP	TRUE	reported	3636	6.87195e-06	4	7463428	0.1667	ebi-a-GCST90001826	|| id:ebi-a-GCST90001826	TRUE	reported	igd	2	TRUE	NA	T/A
6357	rs116867125	A	G	A	G	0.3485	0.258145	0.0283	0.0173232	FALSE	FALSE	FALSE	finngen_R9_I9_HYPERTROCARDMYOP	16991505	0.130074	0.170527	Hypertrophic cardiomyopathy || id:finngen_R9_I9_HYPERTROCARDMYOP	TRUE	reported	2920	9.49598e-06	10	17033504	0.07856	ebi-a-GCST90001929	|| id:ebi-a-GCST90001929	TRUE	reported	igd	2	TRUE	NA	A/G
10587	rs138977782	G	A	G	A	-0.5468	0.258132	0.0096	0.022839	FALSE	FALSE	FALSE	finngen_R9_I9_HYPERTROCARDMYOP	4744416	0.0820994	0.148469	Hypertrophic cardiomyopathy || id:finngen_R9_I9_HYPERTROCARDMYOP	TRUE	reported	3657	8.74802e-06	9	4744416	0.1228	ebi-a-GCST90001445	|| id:ebi-a-GCST90001445	TRUE	reported	igd	2	TRUE	NA	G/A
13579	rs12622920	T	G	T	G	0.2684	0.258122	0.0467	0.0264912	FALSE	FALSE	FALSE	finngen_R9_I9_HYPERTROCARDMYOP	38526372	0.0589603	0.136682	Hypertrophic cardiomyopathy || id:finngen_R9_I9_HYPERTROCARDMYOP	TRUE	reported	3427	5.06501e-06	2	38753514	0.05873	ebi-a-GCST90001558	|| id:ebi-a-GCST90001558	TRUE	reported	igd	2	TRUE	NA	T/G
2594	rs76825401	T	C	T	C	156.9	0.258055	0.0025	0.0106625	FALSE	FALSE	FALSE	finngen_R9_I9_HYPERTROCARDMYOP	83413593	0.228487	0.214284	Hypertrophic cardiomyopathy || id:finngen_R9_I9_HYPERTROCARDMYOP	TRUE	reported	3408	6.11604e-06	4	84334746	34.64	ebi-a-GCST90001698	|| id:ebi-a-GCST90001698	TRUE	reported	igd	2	TRUE	NA	T/C
2533	rs74405982	T	A	T	A	145.3	0.257933	0.0041	0.00951223	FALSE	TRUE	FALSE	finngen_R9_I9_HYPERTROCARDMYOP	103794821	0.25522	0.226702	Hypertrophic cardiomyopathy || id:finngen_R9_I9_HYPERTROCARDMYOP	TRUE	reported	3408	9.38404e-07	7	103435268	29.57	ebi-a-GCST90001698	|| id:ebi-a-GCST90001698	TRUE	reported	igd	2	TRUE	NA	T/A
2139	rs117898578	G	C	G	C	221	0.25785	0.0026	0.0111047	FALSE	TRUE	FALSE	finngen_R9_I9_HYPERTROCARDMYOP	50437373	0.23373	0.216534	Hypertrophic cardiomyopathy || id:finngen_R9_I9_HYPERTROCARDMYOP	TRUE	reported	3408	2.913e-09	16	50471284	37.13	ebi-a-GCST90001698	|| id:ebi-a-GCST90001698	TRUE	reported	igd	2	TRUE	NA	G/C
16496	rs145432806	G	C	G	C	-0.246	0.2575	0.062	0.0278468	FALSE	TRUE	FALSE	finngen_R9_I9_HYPERTROCARDMYOP	595812	0.0559693	0.134727	Hypertrophic cardiomyopathy || id:finngen_R9_I9_HYPERTROCARDMYOP	TRUE	reported	2918	8.36893e-06	19	595812	0.0551	ebi-a-GCST90001925	|| id:ebi-a-GCST90001925	TRUE	reported	igd	2	TRUE	NA	G/C
10736	rs7571217	T	C	T	C	0.3359	0.257419	0.0378	0.0142392	FALSE	FALSE	FALSE	finngen_R9_I9_HYPERTROCARDMYOP	191463238	0.17997	0.191982	Hypertrophic cardiomyopathy || id:finngen_R9_I9_HYPERTROCARDMYOP	TRUE	reported	2920	2.28902e-06	2	192327964	0.07093	ebi-a-GCST90001922	|| id:ebi-a-GCST90001922	TRUE	reported	igd	2	TRUE	NA	T/C
1538	rs112611150	T	C	T	C	-0.3141	0.257339	0.0652	0.0295413	FALSE	FALSE	FALSE	finngen_R9_I9_HYPERTROCARDMYOP	186897	0.0472879	0.129726	Hypertrophic cardiomyopathy || id:finngen_R9_I9_HYPERTROCARDMYOP	TRUE	reported	1855	3.54797e-06	7	186897	0.06753	ebi-a-GCST90001530	|| id:ebi-a-GCST90001530	TRUE	reported	igd	2	TRUE	NA	T/C
4360	rs10244964	T	G	T	G	-1.414	0.257155	0.0013	0.0530978	FALSE	FALSE	FALSE	finngen_R9_I9_HYPERTROCARDMYOP	46392954	0.00466187	0.0908832	Hypertrophic cardiomyopathy || id:finngen_R9_I9_HYPERTROCARDMYOP	TRUE	reported	3596	3.08297e-06	7	46432552	0.3025	ebi-a-GCST90001619	|| id:ebi-a-GCST90001619	TRUE	reported	igd	2	TRUE	NA	T/G
4390	rs10244964	T	G	T	G	-1.445	0.257155	0.0013	0.0530978	FALSE	FALSE	FALSE	finngen_R9_I9_HYPERTROCARDMYOP	46392954	0.00466187	0.0908832	Hypertrophic cardiomyopathy || id:finngen_R9_I9_HYPERTROCARDMYOP	TRUE	reported	3596	3.425e-06	7	46432552	0.3106	ebi-a-GCST90001620	|| id:ebi-a-GCST90001620	TRUE	reported	igd	2	TRUE	NA	T/G
5288	rs73434317	C	T	C	T	-1.49	0.257012	0.0016	0.0450583	FALSE	FALSE	FALSE	finngen_R9_I9_HYPERTROCARDMYOP	26577158	0.00728216	0.0957694	Hypertrophic cardiomyopathy || id:finngen_R9_I9_HYPERTROCARDMYOP	TRUE	reported	2871	9.69393e-06	11	26598705	0.3362	ebi-a-GCST90002036	|| id:ebi-a-GCST90002036	TRUE	reported	igd	2	TRUE	NA	C/T
4350	rs149228586	T	C	T	C	0.3907	0.256851	0.0286	0.0246715	FALSE	FALSE	FALSE	finngen_R9_I9_HYPERTROCARDMYOP	41212054	0.0679908	0.140735	Hypertrophic cardiomyopathy || id:finngen_R9_I9_HYPERTROCARDMYOP	TRUE	reported	3657	7.801e-07	22	41608058	0.07895	ebi-a-GCST90001718	|| id:ebi-a-GCST90001718	TRUE	reported	igd	2	TRUE	NA	T/C
14401	rs149228586	T	C	T	C	0.3769	0.256851	0.0286	0.0246715	FALSE	FALSE	FALSE	finngen_R9_I9_HYPERTROCARDMYOP	41212054	0.0679908	0.140735	Hypertrophic cardiomyopathy || id:finngen_R9_I9_HYPERTROCARDMYOP	TRUE	reported	3657	1.798e-06	22	41608058	0.07881	ebi-a-GCST90001717	|| id:ebi-a-GCST90001717	TRUE	reported	igd	2	TRUE	NA	T/C
14721	rs149228586	T	C	T	C	0.3809	0.256851	0.0286	0.0246715	FALSE	FALSE	FALSE	finngen_R9_I9_HYPERTROCARDMYOP	41212054	0.0679908	0.140735	Hypertrophic cardiomyopathy || id:finngen_R9_I9_HYPERTROCARDMYOP	TRUE	reported	3657	1.42498e-06	22	41608058	0.07887	ebi-a-GCST90001703	|| id:ebi-a-GCST90001703	TRUE	reported	igd	2	TRUE	NA	T/C
15895	rs149228586	T	C	T	C	0.3904	0.256851	0.0286	0.0246715	FALSE	FALSE	FALSE	finngen_R9_I9_HYPERTROCARDMYOP	41212054	0.0679908	0.140735	Hypertrophic cardiomyopathy || id:finngen_R9_I9_HYPERTROCARDMYOP	TRUE	reported	3657	7.53199e-07	22	41608058	0.07877	ebi-a-GCST90001715	|| id:ebi-a-GCST90001715	TRUE	reported	igd	2	TRUE	NA	T/C
15916	rs149228586	T	C	T	C	0.3864	0.256851	0.0286	0.0246715	FALSE	FALSE	FALSE	finngen_R9_I9_HYPERTROCARDMYOP	41212054	0.0679908	0.140735	Hypertrophic cardiomyopathy || id:finngen_R9_I9_HYPERTROCARDMYOP	TRUE	reported	3657	1.00399e-06	22	41608058	0.07888	ebi-a-GCST90001702	|| id:ebi-a-GCST90001702	TRUE	reported	igd	2	TRUE	NA	T/C
12482	rs901666	A	G	A	G	-0.2203	0.256671	0.9272	0.98284	FALSE	FALSE	FALSE	finngen_R9_I9_HYPERTROCARDMYOP	244929530	0.130993	0.169959	Hypertrophic cardiomyopathy || id:finngen_R9_I9_HYPERTROCARDMYOP	TRUE	reported	2920	9.43691e-06	1	245092832	0.04965	ebi-a-GCST90001899	|| id:ebi-a-GCST90001899	TRUE	reported	igd	2	TRUE	NA	A/G
12522	rs901666	A	G	A	G	-0.2294	0.256671	0.9272	0.98284	FALSE	FALSE	FALSE	finngen_R9_I9_HYPERTROCARDMYOP	244929530	0.130993	0.169959	Hypertrophic cardiomyopathy || id:finngen_R9_I9_HYPERTROCARDMYOP	TRUE	reported	2920	7.03607e-06	1	245092832	0.05097	ebi-a-GCST90001889	|| id:ebi-a-GCST90001889	TRUE	reported	igd	2	TRUE	NA	A/G
11473	rs150618362	G	A	G	A	0.7725	0.256604	0.0053	0.0227458	FALSE	FALSE	FALSE	finngen_R9_I9_HYPERTROCARDMYOP	13715183	0.0811877	0.147149	Hypertrophic cardiomyopathy || id:finngen_R9_I9_HYPERTROCARDMYOP	TRUE	reported	3645	8.16206e-06	8	13572692	0.1729	ebi-a-GCST90001748	|| id:ebi-a-GCST90001748	TRUE	reported	igd	2	TRUE	NA	G/A
16710	rs144117835	C	T	C	T	-0.4479	0.256537	0.0201	0.0097345	FALSE	FALSE	FALSE	finngen_R9_I9_HYPERTROCARDMYOP	56901034	0.248618	0.222358	Hypertrophic cardiomyopathy || id:finngen_R9_I9_HYPERTROCARDMYOP	TRUE	reported	2910	6.20098e-06	13	57475168	0.09893	ebi-a-GCST90002054	|| id:ebi-a-GCST90002054	TRUE	reported	igd	2	TRUE	NA	C/T
13236	rs186130451	T	C	T	C	0.5821	0.256047	0.0125	0.0293831	FALSE	FALSE	FALSE	finngen_R9_I9_HYPERTROCARDMYOP	3476633	0.0493958	0.130293	Hypertrophic cardiomyopathy || id:finngen_R9_I9_HYPERTROCARDMYOP	TRUE	reported	2871	4.78399e-06	20	3457280	0.127	ebi-a-GCST90001903	|| id:ebi-a-GCST90001903	TRUE	reported	igd	2	TRUE	NA	T/C
2589	rs76720524	T	C	T	C	160.3	0.255945	0.0032	0.0334681	FALSE	FALSE	FALSE	finngen_R9_I9_HYPERTROCARDMYOP	1852139	0.0344762	0.121045	Hypertrophic cardiomyopathy || id:finngen_R9_I9_HYPERTROCARDMYOP	TRUE	reported	3408	4.03701e-07	20	1832785	31.58	ebi-a-GCST90001698	|| id:ebi-a-GCST90001698	TRUE	reported	igd	2	TRUE	NA	T/C
4329	rs148345105	C	T	C	T	0.4419	0.255784	0.0187	0.0236158	FALSE	FALSE	FALSE	finngen_R9_I9_HYPERTROCARDMYOP	14441609	0.0791261	0.145681	Hypertrophic cardiomyopathy || id:finngen_R9_I9_HYPERTROCARDMYOP	TRUE	reported	2914	7.26206e-06	18	14441608	0.09833	ebi-a-GCST90001897	|| id:ebi-a-GCST90001897	TRUE	reported	igd	2	TRUE	NA	C/T
3226	rs11166208	A	G	A	G	-1.201	0.255305	0.0021	0.00206174	FALSE	FALSE	FALSE	finngen_R9_I9_HYPERTROCARDMYOP	99272498	0.612534	0.504097	Hypertrophic cardiomyopathy || id:finngen_R9_I9_HYPERTROCARDMYOP	TRUE	reported	3410	9.93802e-06	1	99738054	0.2713	ebi-a-GCST90001467	|| id:ebi-a-GCST90001467	TRUE	reported	igd	2	TRUE	NA	A/G
6567	rs117019089	T	G	T	G	3.05	0.255084	0.0005	0.0175167	FALSE	FALSE	FALSE	finngen_R9_I9_HYPERTROCARDMYOP	69308365	0.130663	0.168763	Hypertrophic cardiomyopathy || id:finngen_R9_I9_HYPERTROCARDMYOP	TRUE	reported	1858	5.78802e-06	16	69342268	0.6706	ebi-a-GCST90001517	|| id:ebi-a-GCST90001517	TRUE	reported	igd	2	TRUE	NA	T/G
6593	rs117019089	T	G	T	G	3.21	0.255084	0.0005	0.0175167	FALSE	FALSE	FALSE	finngen_R9_I9_HYPERTROCARDMYOP	69308365	0.130663	0.168763	Hypertrophic cardiomyopathy || id:finngen_R9_I9_HYPERTROCARDMYOP	TRUE	reported	1858	2.173e-06	16	69342268	0.6755	ebi-a-GCST90001518	|| id:ebi-a-GCST90001518	TRUE	reported	igd	2	TRUE	NA	T/G
9867	rs79429801	G	C	G	C	12.74	0.25479	0.0004	0.00365443	FALSE	TRUE	FALSE	finngen_R9_I9_HYPERTROCARDMYOP	61029211	0.498187	0.376159	Hypertrophic cardiomyopathy || id:finngen_R9_I9_HYPERTROCARDMYOP	TRUE	reported	3425	2.34299e-06	16	61063115	2.693	ebi-a-GCST90001697	|| id:ebi-a-GCST90001697	TRUE	reported	igd	2	TRUE	NA	G/C
14180	rs72745440	A	C	A	C	-0.5139	0.25476	0.0141	0.0111095	FALSE	FALSE	FALSE	finngen_R9_I9_HYPERTROCARDMYOP	67314264	0.227971	0.211313	Hypertrophic cardiomyopathy || id:finngen_R9_I9_HYPERTROCARDMYOP	TRUE	reported	3410	3.12702e-06	15	67606602	0.11	ebi-a-GCST90001465	|| id:ebi-a-GCST90001465	TRUE	reported	igd	2	TRUE	NA	A/C
2325	rs148484526	A	G	A	G	262.1	0.254295	0.0021	0.00937261	FALSE	FALSE	FALSE	finngen_R9_I9_HYPERTROCARDMYOP	204490818	0.283086	0.236903	Hypertrophic cardiomyopathy || id:finngen_R9_I9_HYPERTROCARDMYOP	TRUE	reported	3408	1.63192e-11	1	204459946	38.78	ebi-a-GCST90001698	|| id:ebi-a-GCST90001698	TRUE	reported	igd	2	TRUE	NA	A/G
2218	rs140053174	A	G	A	G	122	0.254202	0.0059	0.00152722	FALSE	FALSE	FALSE	finngen_R9_I9_HYPERTROCARDMYOP	70649457	0.647994	0.556787	Hypertrophic cardiomyopathy || id:finngen_R9_I9_HYPERTROCARDMYOP	TRUE	reported	3408	4.99505e-07	12	71043237	24.22	ebi-a-GCST90001698	|| id:ebi-a-GCST90001698	TRUE	reported	igd	2	TRUE	NA	A/G
11571	rs142241717	A	T	A	T	0.5061	0.254084	0.0304	0.00487917	FALSE	TRUE	FALSE	finngen_R9_I9_HYPERTROCARDMYOP	81199014	0.441486	0.330114	Hypertrophic cardiomyopathy || id:finngen_R9_I9_HYPERTROCARDMYOP	TRUE	reported	1578	2.46502e-06	8	82111249	0.107	ebi-a-GCST90002109	|| id:ebi-a-GCST90002109	TRUE	reported	igd	2	TRUE	NA	A/T
4862	rs79290306	A	G	A	G	6.88	0.253953	0.0031	0.0268714	FALSE	FALSE	FALSE	finngen_R9_I9_HYPERTROCARDMYOP	2363097	0.0661851	0.13823	Hypertrophic cardiomyopathy || id:finngen_R9_I9_HYPERTROCARDMYOP	TRUE	reported	3425	4.21998e-07	19	2363095	1.357	ebi-a-GCST90001700	|| id:ebi-a-GCST90001700	TRUE	reported	igd	2	TRUE	NA	A/G
10382	rs79300919	A	G	A	G	0.3949	0.253874	0.0211	0.0249044	FALSE	FALSE	FALSE	finngen_R9_I9_HYPERTROCARDMYOP	14246822	0.0795976	0.14482	Hypertrophic cardiomyopathy || id:finngen_R9_I9_HYPERTROCARDMYOP	TRUE	reported	3656	7.10395e-06	3	14288322	0.08781	ebi-a-GCST90001811	|| id:ebi-a-GCST90001811	TRUE	reported	igd	2	TRUE	NA	A/G
10222	rs7134487	A	G	A	G	-0.4048	0.253541	0.0318	0.00118263	FALSE	FALSE	FALSE	finngen_R9_I9_HYPERTROCARDMYOP	108092903	0.697705	0.65275	Hypertrophic cardiomyopathy || id:finngen_R9_I9_HYPERTROCARDMYOP	TRUE	reported	2920	3.11501e-07	12	108486680	0.07894	ebi-a-GCST90002120	|| id:ebi-a-GCST90002120	TRUE	reported	igd	2	TRUE	NA	A/G
11686	rs77547518	T	C	T	C	-5.264	0.253489	0.0001	0.0141778	FALSE	FALSE	FALSE	finngen_R9_I9_HYPERTROCARDMYOP	9122238	0.168241	0.18397	Hypertrophic cardiomyopathy || id:finngen_R9_I9_HYPERTROCARDMYOP	TRUE	reported	3408	4.06902e-06	11	9143785	1.141	ebi-a-GCST90001669	|| id:ebi-a-GCST90001669	TRUE	reported	igd	2	TRUE	NA	T/C
1590	rs73109444	T	C	T	C	0.34	0.253347	0.0279	0.0339629	FALSE	FALSE	FALSE	finngen_R9_I9_HYPERTROCARDMYOP	47550381	0.0420601	0.124622	Hypertrophic cardiomyopathy || id:finngen_R9_I9_HYPERTROCARDMYOP	TRUE	reported	3652	6.01395e-06	12	47944164	0.075	ebi-a-GCST90001630	|| id:ebi-a-GCST90001630	TRUE	reported	igd	2	TRUE	NA	T/C
4549	rs73109444	T	C	T	C	0.3815	0.253347	0.0279	0.0339629	FALSE	FALSE	FALSE	finngen_R9_I9_HYPERTROCARDMYOP	47550381	0.0420601	0.124622	Hypertrophic cardiomyopathy || id:finngen_R9_I9_HYPERTROCARDMYOP	TRUE	reported	3653	4.24405e-07	12	47944164	0.0753	ebi-a-GCST90001621	|| id:ebi-a-GCST90001621	TRUE	reported	igd	2	TRUE	NA	T/C
6866	rs73109444	T	C	T	C	0.3614	0.253347	0.0278	0.0339629	FALSE	FALSE	FALSE	finngen_R9_I9_HYPERTROCARDMYOP	47550381	0.0420601	0.124622	Hypertrophic cardiomyopathy || id:finngen_R9_I9_HYPERTROCARDMYOP	TRUE	reported	3669	1.93402e-06	12	47944164	0.0758	ebi-a-GCST90001623	|| id:ebi-a-GCST90001623	TRUE	reported	igd	2	TRUE	NA	T/C
6896	rs73109444	T	C	T	C	0.3393	0.253347	0.0278	0.0339629	FALSE	FALSE	FALSE	finngen_R9_I9_HYPERTROCARDMYOP	47550381	0.0420601	0.124622	Hypertrophic cardiomyopathy || id:finngen_R9_I9_HYPERTROCARDMYOP	TRUE	reported	3669	6.96594e-06	12	47944164	0.07539	ebi-a-GCST90001622	|| id:ebi-a-GCST90001622	TRUE	reported	igd	2	TRUE	NA	T/C
8101	rs6881246	A	G	A	G	-1.24	0.253287	0.0022	0.0450293	FALSE	FALSE	FALSE	finngen_R9_I9_HYPERTROCARDMYOP	38617175	0.0103386	0.0987746	Hypertrophic cardiomyopathy || id:finngen_R9_I9_HYPERTROCARDMYOP	TRUE	reported	3656	2.15001e-06	5	38617277	0.2613	ebi-a-GCST90001800	|| id:ebi-a-GCST90001800	TRUE	reported	igd	2	TRUE	NA	A/G
3725	rs11216023	C	G	C	G	-0.45	0.253266	0.0149	0.0367621	FALSE	TRUE	FALSE	finngen_R9_I9_HYPERTROCARDMYOP	116589455	0.0339461	0.119425	Hypertrophic cardiomyopathy || id:finngen_R9_I9_HYPERTROCARDMYOP	TRUE	reported	3668	8.79205e-06	11	116460172	0.1011	ebi-a-GCST90001632	|| id:ebi-a-GCST90001632	TRUE	reported	igd	2	TRUE	NA	C/G
12871	rs146790974	A	G	A	G	0.343	0.253225	0.034	0.00231525	FALSE	FALSE	FALSE	finngen_R9_I9_HYPERTROCARDMYOP	151389888	0.587008	0.466193	Hypertrophic cardiomyopathy || id:finngen_R9_I9_HYPERTROCARDMYOP	TRUE	reported	2910	5.37304e-06	2	152246402	0.07524	ebi-a-GCST90001908	|| id:ebi-a-GCST90001908	TRUE	reported	igd	2	TRUE	NA	A/G
1364	rs17111403	T	C	T	C	-0.237	0.252382	0.0542	0.0356558	FALSE	FALSE	FALSE	finngen_R9_I9_HYPERTROCARDMYOP	41071480	0.0331597	0.118481	Hypertrophic cardiomyopathy || id:finngen_R9_I9_HYPERTROCARDMYOP	TRUE	reported	3618	9.33899e-06	14	41540685	0.05339	ebi-a-GCST90001983	|| id:ebi-a-GCST90001983	TRUE	reported	igd	2	TRUE	NA	T/C
9157	rs80322600	C	T	C	T	-0.5125	0.252293	0.0158	0.014197	FALSE	FALSE	FALSE	finngen_R9_I9_HYPERTROCARDMYOP	55422721	0.177246	0.186983	Hypertrophic cardiomyopathy || id:finngen_R9_I9_HYPERTROCARDMYOP	TRUE	reported	3634	6.76394e-07	16	55456633	0.103	ebi-a-GCST90001796	|| id:ebi-a-GCST90001796	TRUE	reported	igd	2	TRUE	NA	C/T
1062	rs117196114	A	G	A	G	201.5	0.252082	0.0018	0.0214049	FALSE	FALSE	FALSE	finngen_R9_I9_HYPERTROCARDMYOP	81238267	0.106904	0.156352	Hypertrophic cardiomyopathy || id:finngen_R9_I9_HYPERTROCARDMYOP	TRUE	reported	3408	4.10696e-10	9	83853182	32.14	ebi-a-GCST90001695	|| id:ebi-a-GCST90001695	TRUE	reported	igd	2	TRUE	NA	A/G
9430	rs117142611	A	G	A	G	0.9711	0.252069	0.0028	0.00475031	FALSE	FALSE	FALSE	finngen_R9_I9_HYPERTROCARDMYOP	47625358	0.446305	0.330978	Hypertrophic cardiomyopathy || id:finngen_R9_I9_HYPERTROCARDMYOP	TRUE	reported	3395	7.11803e-06	19	48128615	0.2159	ebi-a-GCST90001569	|| id:ebi-a-GCST90001569	TRUE	reported	igd	2	TRUE	NA	A/G
1262	rs62369101	A	G	A	G	251.6	0.251688	0.001	0.0182978	FALSE	FALSE	FALSE	finngen_R9_I9_HYPERTROCARDMYOP	98623480	0.127314	0.165065	Hypertrophic cardiomyopathy || id:finngen_R9_I9_HYPERTROCARDMYOP	TRUE	reported	3408	2.78298e-09	5	97959184	42.22	ebi-a-GCST90001695	|| id:ebi-a-GCST90001695	TRUE	reported	igd	2	TRUE	NA	A/G
9826	rs62369101	A	G	A	G	9.284	0.251688	0.001	0.0182978	FALSE	FALSE	FALSE	finngen_R9_I9_HYPERTROCARDMYOP	98623480	0.127314	0.165065	Hypertrophic cardiomyopathy || id:finngen_R9_I9_HYPERTROCARDMYOP	TRUE	reported	3425	2.84702e-06	5	97959184	1.98	ebi-a-GCST90001697	|| id:ebi-a-GCST90001697	TRUE	reported	igd	2	TRUE	NA	A/G
1643	rs192831774	T	A	T	A	0.4945	0.251134	0.0311	0.01538	FALSE	TRUE	FALSE	finngen_R9_I9_HYPERTROCARDMYOP	93627925	0.184839	0.189392	Hypertrophic cardiomyopathy || id:finngen_R9_I9_HYPERTROCARDMYOP	TRUE	reported	3405	1.00392e-11	10	95387682	0.0724	ebi-a-GCST90001483	|| id:ebi-a-GCST90001483	TRUE	reported	igd	2	TRUE	NA	T/A
8697	rs192831774	T	A	T	A	0.5858	0.251134	0.0313	0.01538	FALSE	TRUE	FALSE	finngen_R9_I9_HYPERTROCARDMYOP	93627925	0.184839	0.189392	Hypertrophic cardiomyopathy || id:finngen_R9_I9_HYPERTROCARDMYOP	TRUE	reported	3437	3.07326e-16	10	95387682	0.07135	ebi-a-GCST90001484	|| id:ebi-a-GCST90001484	TRUE	reported	igd	2	TRUE	NA	T/A
11856	rs141730400	T	A	T	A	-0.2927	0.250925	0.0353	0.00192003	FALSE	TRUE	FALSE	finngen_R9_I9_HYPERTROCARDMYOP	244345568	0.623199	0.510715	Hypertrophic cardiomyopathy || id:finngen_R9_I9_HYPERTROCARDMYOP	TRUE	reported	3427	7.69308e-06	1	244508870	0.06532	ebi-a-GCST90001556	|| id:ebi-a-GCST90001556	TRUE	reported	igd	2	TRUE	NA	T/A
13704	rs139894456	A	C	A	C	-1.176	0.250834	0.0025	0.0054723	FALSE	FALSE	FALSE	finngen_R9_I9_HYPERTROCARDMYOP	140386090	0.413675	0.306852	Hypertrophic cardiomyopathy || id:finngen_R9_I9_HYPERTROCARDMYOP	TRUE	reported	3387	5.12201e-06	8	141396189	0.2575	ebi-a-GCST90001462	|| id:ebi-a-GCST90001462	TRUE	reported	igd	2	TRUE	NA	A/C
5642	rs77126700	C	T	C	T	0.3825	0.250832	0.0239	0.0100033	FALSE	FALSE	FALSE	finngen_R9_I9_HYPERTROCARDMYOP	48697349	0.247516	0.216907	Hypertrophic cardiomyopathy || id:finngen_R9_I9_HYPERTROCARDMYOP	TRUE	reported	3656	1.95101e-06	20	47313887	0.08026	ebi-a-GCST90001401	|| id:ebi-a-GCST90001401	TRUE	reported	igd	2	TRUE	NA	C/T
11600	rs77126700	C	T	C	T	0.3695	0.250832	0.0239	0.0100033	FALSE	FALSE	FALSE	finngen_R9_I9_HYPERTROCARDMYOP	48697349	0.247516	0.216907	Hypertrophic cardiomyopathy || id:finngen_R9_I9_HYPERTROCARDMYOP	TRUE	reported	3656	4.22698e-06	20	47313887	0.08021	ebi-a-GCST90001433	|| id:ebi-a-GCST90001433	TRUE	reported	igd	2	TRUE	NA	C/T
11971	rs79040043	A	G	A	G	0.4302	0.250602	0.0172	0.004882	FALSE	FALSE	FALSE	finngen_R9_I9_HYPERTROCARDMYOP	83951179	0.445734	0.328639	Hypertrophic cardiomyopathy || id:finngen_R9_I9_HYPERTROCARDMYOP	TRUE	reported	3669	7.65702e-06	10	85710935	0.09601	ebi-a-GCST90001652	|| id:ebi-a-GCST90001652	TRUE	reported	igd	2	TRUE	NA	A/G
10154	rs138069865	C	T	C	T	1.872	0.250556	0.001	0.0191629	FALSE	FALSE	FALSE	finngen_R9_I9_HYPERTROCARDMYOP	113423964	0.123488	0.162667	Hypertrophic cardiomyopathy || id:finngen_R9_I9_HYPERTROCARDMYOP	TRUE	reported	2872	3.22003e-06	10	115183723	0.4013	ebi-a-GCST90002087	|| id:ebi-a-GCST90002087	TRUE	reported	igd	2	TRUE	NA	C/T
14241	rs138069865	C	T	C	T	1.804	0.250556	0.001	0.0191629	FALSE	FALSE	FALSE	finngen_R9_I9_HYPERTROCARDMYOP	113423964	0.123488	0.162667	Hypertrophic cardiomyopathy || id:finngen_R9_I9_HYPERTROCARDMYOP	TRUE	reported	2872	6.84101e-06	10	115183723	0.4002	ebi-a-GCST90002088	|| id:ebi-a-GCST90002088	TRUE	reported	igd	2	TRUE	NA	C/T
2023	rs112604811	T	C	T	C	1015	0.250037	0.0004	0.00629935	FALSE	FALSE	FALSE	finngen_R9_I9_HYPERTROCARDMYOP	46084452	0.375377	0.282067	Hypertrophic cardiomyopathy || id:finngen_R9_I9_HYPERTROCARDMYOP	TRUE	reported	3408	8.89201e-35	19	46587710	81.57	ebi-a-GCST90001698	|| id:ebi-a-GCST90001698	TRUE	reported	igd	2	TRUE	NA	T/C
8374	rs3862036	A	G	A	G	-0.2881	0.24929	0.0424	0.0168392	FALSE	FALSE	FALSE	finngen_R9_I9_HYPERTROCARDMYOP	42842099	0.147584	0.172148	Hypertrophic cardiomyopathy || id:finngen_R9_I9_HYPERTROCARDMYOP	TRUE	reported	3657	1.053e-06	21	44262209	0.05892	ebi-a-GCST90001777	|| id:ebi-a-GCST90001777	TRUE	reported	igd	2	TRUE	NA	A/G
13358	rs3862036	A	G	A	G	-0.2943	0.24929	0.0424	0.0168392	FALSE	FALSE	FALSE	finngen_R9_I9_HYPERTROCARDMYOP	42842099	0.147584	0.172148	Hypertrophic cardiomyopathy || id:finngen_R9_I9_HYPERTROCARDMYOP	TRUE	reported	3657	6.53702e-07	21	44262209	0.05906	ebi-a-GCST90001790	|| id:ebi-a-GCST90001790	TRUE	reported	igd	2	TRUE	NA	A/G
13380	rs3862036	A	G	A	G	-0.2819	0.24929	0.0424	0.0168392	FALSE	FALSE	FALSE	finngen_R9_I9_HYPERTROCARDMYOP	42842099	0.147584	0.172148	Hypertrophic cardiomyopathy || id:finngen_R9_I9_HYPERTROCARDMYOP	TRUE	reported	3657	1.94402e-06	21	44262209	0.05913	ebi-a-GCST90001792	|| id:ebi-a-GCST90001792	TRUE	reported	igd	2	TRUE	NA	A/G
13030	rs117988108	T	C	T	C	0.6783	0.249179	0.0057	0.0106024	FALSE	FALSE	FALSE	finngen_R9_I9_HYPERTROCARDMYOP	73785496	0.249374	0.216325	Hypertrophic cardiomyopathy || id:finngen_R9_I9_HYPERTROCARDMYOP	TRUE	reported	3440	6.25101e-06	17	71781635	0.1499	ebi-a-GCST90001664	|| id:ebi-a-GCST90001664	TRUE	reported	igd	2	TRUE	NA	T/C
810	rs2148708	G	A	G	A	0.2102	0.249147	0.9326	0.950887	FALSE	FALSE	FALSE	finngen_R9_I9_HYPERTROCARDMYOP	21220796	0.016352	0.10377	Hypertrophic cardiomyopathy || id:finngen_R9_I9_HYPERTROCARDMYOP	TRUE	reported	3437	6.14795e-06	13	21794935	0.04643	ebi-a-GCST90001499	|| id:ebi-a-GCST90001499	TRUE	reported	igd	2	TRUE	NA	G/A
903	rs2148708	G	A	G	A	-0.2105	0.249147	0.9326	0.950887	FALSE	FALSE	FALSE	finngen_R9_I9_HYPERTROCARDMYOP	21220796	0.016352	0.10377	Hypertrophic cardiomyopathy || id:finngen_R9_I9_HYPERTROCARDMYOP	TRUE	reported	3437	5.35895e-06	13	21794935	0.04618	ebi-a-GCST90001493	|| id:ebi-a-GCST90001493	TRUE	reported	igd	2	TRUE	NA	G/A
9625	rs149600977	G	A	G	A	19.53	0.248793	0.0012	0.0446263	FALSE	FALSE	FALSE	finngen_R9_I9_HYPERTROCARDMYOP	9241785	0.021854	0.108506	Hypertrophic cardiomyopathy || id:finngen_R9_I9_HYPERTROCARDMYOP	TRUE	reported	3425	2.58702e-06	6	9242018	4.148	ebi-a-GCST90001696	|| id:ebi-a-GCST90001696	TRUE	reported	igd	2	TRUE	NA	G/A
4057	rs17584809	T	C	T	C	0.4463	0.248725	0.0169	0.0264785	FALSE	FALSE	FALSE	finngen_R9_I9_HYPERTROCARDMYOP	31759246	0.0705164	0.137525	Hypertrophic cardiomyopathy || id:finngen_R9_I9_HYPERTROCARDMYOP	TRUE	reported	3395	6.418e-06	21	33131559	0.09875	ebi-a-GCST90001537	|| id:ebi-a-GCST90001537	TRUE	reported	igd	2	TRUE	NA	T/C
12097	rs147199078	C	T	C	T	0.3441	0.248689	0.0295	0.00376066	FALSE	FALSE	FALSE	finngen_R9_I9_HYPERTROCARDMYOP	80912895	0.511585	0.378884	Hypertrophic cardiomyopathy || id:finngen_R9_I9_HYPERTROCARDMYOP	TRUE	reported	3405	4.685e-07	7	80542211	0.06816	ebi-a-GCST90001480	|| id:ebi-a-GCST90001480	TRUE	reported	igd	2	TRUE	NA	C/T
16572	rs147199078	C	T	C	T	0.354	0.248689	0.0295	0.00376066	FALSE	FALSE	FALSE	finngen_R9_I9_HYPERTROCARDMYOP	80912895	0.511585	0.378884	Hypertrophic cardiomyopathy || id:finngen_R9_I9_HYPERTROCARDMYOP	TRUE	reported	3405	9.08908e-07	7	80542211	0.07196	ebi-a-GCST90001498	|| id:ebi-a-GCST90001498	TRUE	reported	igd	2	TRUE	NA	C/T
1026	rs113432575	T	C	T	C	345.8	0.248534	0.0006	0.00955666	FALSE	FALSE	FALSE	finngen_R9_I9_HYPERTROCARDMYOP	28756038	0.26836	0.224542	Hypertrophic cardiomyopathy || id:finngen_R9_I9_HYPERTROCARDMYOP	TRUE	reported	3408	1.48201e-09	21	30128360	57.03	ebi-a-GCST90001695	|| id:ebi-a-GCST90001695	TRUE	reported	igd	2	TRUE	NA	T/C
4033	rs115086130	A	G	A	G	-1.204	0.248495	0.0026	0.0140592	FALSE	FALSE	FALSE	finngen_R9_I9_HYPERTROCARDMYOP	216221811	0.184953	0.18745	Hypertrophic cardiomyopathy || id:finngen_R9_I9_HYPERTROCARDMYOP	TRUE	reported	2920	3.24997e-06	2	217086534	0.2583	ebi-a-GCST90001888	|| id:ebi-a-GCST90001888	TRUE	reported	igd	2	TRUE	NA	A/G
10895	rs73154186	A	G	A	G	0.4663	0.248403	0.0163	0.0134721	FALSE	FALSE	FALSE	finngen_R9_I9_HYPERTROCARDMYOP	26025503	0.194744	0.19157	Hypertrophic cardiomyopathy || id:finngen_R9_I9_HYPERTROCARDMYOP	TRUE	reported	3435	2.07401e-06	22	26421469	0.09808	ebi-a-GCST90001940	|| id:ebi-a-GCST90001940	TRUE	reported	igd	2	TRUE	NA	A/G
6225	rs114590598	T	C	T	C	2.431	0.248308	0.0016	0.0428883	FALSE	FALSE	FALSE	finngen_R9_I9_HYPERTROCARDMYOP	185882933	0.0253887	0.111078	Hypertrophic cardiomyopathy || id:finngen_R9_I9_HYPERTROCARDMYOP	TRUE	reported	1856	9.40589e-09	1	185852065	0.4216	ebi-a-GCST90001531	|| id:ebi-a-GCST90001531	TRUE	reported	igd	2	TRUE	NA	T/C
14889	rs114590598	T	C	T	C	2.421	0.248308	0.0016	0.0428883	FALSE	FALSE	FALSE	finngen_R9_I9_HYPERTROCARDMYOP	185882933	0.0253887	0.111078	Hypertrophic cardiomyopathy || id:finngen_R9_I9_HYPERTROCARDMYOP	TRUE	reported	1857	9.84306e-09	1	185852065	0.4204	ebi-a-GCST90001532	|| id:ebi-a-GCST90001532	TRUE	reported	igd	2	TRUE	NA	T/C
12154	rs117156856	A	C	A	C	1.252	0.248106	0.0023	0.0142645	FALSE	FALSE	FALSE	finngen_R9_I9_HYPERTROCARDMYOP	46764766	0.174506	0.182717	Hypertrophic cardiomyopathy || id:finngen_R9_I9_HYPERTROCARDMYOP	TRUE	reported	3657	3.09999e-06	16	46798678	0.268	ebi-a-GCST90001784	|| id:ebi-a-GCST90001784	TRUE	reported	igd	2	TRUE	NA	A/C
12178	rs117156856	A	C	A	C	1.185	0.248106	0.0023	0.0142645	FALSE	FALSE	FALSE	finngen_R9_I9_HYPERTROCARDMYOP	46764766	0.174506	0.182717	Hypertrophic cardiomyopathy || id:finngen_R9_I9_HYPERTROCARDMYOP	TRUE	reported	3658	9.66607e-06	16	46798678	0.2674	ebi-a-GCST90001794	|| id:ebi-a-GCST90001794	TRUE	reported	igd	2	TRUE	NA	A/C
12705	rs117156856	A	C	A	C	1.196	0.248106	0.0023	0.0142645	FALSE	FALSE	FALSE	finngen_R9_I9_HYPERTROCARDMYOP	46764766	0.174506	0.182717	Hypertrophic cardiomyopathy || id:finngen_R9_I9_HYPERTROCARDMYOP	TRUE	reported	3660	8.01401e-06	16	46798678	0.2674	ebi-a-GCST90001775	|| id:ebi-a-GCST90001775	TRUE	reported	igd	2	TRUE	NA	A/C
1131	rs142115354	T	C	T	C	60.86	0.247848	0.0089	0.0151442	FALSE	FALSE	FALSE	finngen_R9_I9_HYPERTROCARDMYOP	42856122	0.179111	0.18448	Hypertrophic cardiomyopathy || id:finngen_R9_I9_HYPERTROCARDMYOP	TRUE	reported	3408	6.89398e-06	3	42897614	13.51	ebi-a-GCST90001695	|| id:ebi-a-GCST90001695	TRUE	reported	igd	2	TRUE	NA	T/C
14758	rs151009998	A	G	A	G	0.2925	0.247746	0.0379	0.0204022	FALSE	FALSE	FALSE	finngen_R9_I9_HYPERTROCARDMYOP	11670813	0.117575	0.158301	Hypertrophic cardiomyopathy || id:finngen_R9_I9_HYPERTROCARDMYOP	TRUE	reported	3656	2.32498e-06	3	11712287	0.06183	ebi-a-GCST90001425	|| id:ebi-a-GCST90001425	TRUE	reported	igd	2	TRUE	NA	A/G
16900	rs79028902	T	C	T	C	-0.1713	0.247576	0.1251	0.0177361	FALSE	FALSE	FALSE	finngen_R9_I9_HYPERTROCARDMYOP	84393515	0.135433	0.165823	Hypertrophic cardiomyopathy || id:finngen_R9_I9_HYPERTROCARDMYOP	TRUE	reported	3437	9.77192e-06	16	84427121	0.03867	ebi-a-GCST90001478	|| id:ebi-a-GCST90001478	TRUE	reported	igd	2	TRUE	NA	T/C
11427	rs12317609	G	A	G	A	-0.4201	0.247555	0.0215	0.00913745	FALSE	FALSE	FALSE	finngen_R9_I9_HYPERTROCARDMYOP	22877461	0.292629	0.235235	Hypertrophic cardiomyopathy || id:finngen_R9_I9_HYPERTROCARDMYOP	TRUE	reported	3440	1.393e-06	12	23030395	0.08689	ebi-a-GCST90001692	|| id:ebi-a-GCST90001692	TRUE	reported	igd	2	TRUE	NA	G/A
14252	rs72672205	G	A	G	A	-0.8172	0.247549	0.005	0.00501963	FALSE	FALSE	FALSE	finngen_R9_I9_HYPERTROCARDMYOP	111028985	0.445559	0.324509	Hypertrophic cardiomyopathy || id:finngen_R9_I9_HYPERTROCARDMYOP	TRUE	reported	2872	5.65796e-06	4	111950141	0.1797	ebi-a-GCST90002088	|| id:ebi-a-GCST90002088	TRUE	reported	igd	2	TRUE	NA	G/A
2167	rs12750174	A	G	A	G	166.6	0.247402	0.0035	0.0136909	FALSE	FALSE	FALSE	finngen_R9_I9_HYPERTROCARDMYOP	184795866	0.201974	0.193897	Hypertrophic cardiomyopathy || id:finngen_R9_I9_HYPERTROCARDMYOP	TRUE	reported	3408	1.224e-08	1	184765000	29.17	ebi-a-GCST90001698	|| id:ebi-a-GCST90001698	TRUE	reported	igd	2	TRUE	NA	A/G
5542	rs112782756	G	A	G	A	3.09	0.24729	0.0003	0.0136759	FALSE	FALSE	FALSE	finngen_R9_I9_HYPERTROCARDMYOP	33931936	0.183434	0.185897	Hypertrophic cardiomyopathy || id:finngen_R9_I9_HYPERTROCARDMYOP	TRUE	reported	3656	6.25101e-06	13	34506073	0.683	ebi-a-GCST90001431	|| id:ebi-a-GCST90001431	TRUE	reported	igd	2	TRUE	NA	G/A
12702	rs112782756	G	A	G	A	3.476	0.24729	0.0003	0.0136759	FALSE	FALSE	FALSE	finngen_R9_I9_HYPERTROCARDMYOP	33931936	0.183434	0.185897	Hypertrophic cardiomyopathy || id:finngen_R9_I9_HYPERTROCARDMYOP	TRUE	reported	3660	2.93603e-07	13	34506073	0.6767	ebi-a-GCST90001775	|| id:ebi-a-GCST90001775	TRUE	reported	igd	2	TRUE	NA	G/A
13526	rs112782756	G	A	G	A	2.99	0.24729	0.0003	0.0136759	FALSE	FALSE	FALSE	finngen_R9_I9_HYPERTROCARDMYOP	33931936	0.183434	0.185897	Hypertrophic cardiomyopathy || id:finngen_R9_I9_HYPERTROCARDMYOP	TRUE	reported	3656	8.99104e-06	13	34506073	0.6726	ebi-a-GCST90001442	|| id:ebi-a-GCST90001442	TRUE	reported	igd	2	TRUE	NA	G/A
7170	rs143602490	T	A	T	A	0.6066	0.247185	0.0093	0.029424	FALSE	TRUE	FALSE	finngen_R9_I9_HYPERTROCARDMYOP	45381487	0.0615106	0.132199	Hypertrophic cardiomyopathy || id:finngen_R9_I9_HYPERTROCARDMYOP	TRUE	reported	3621	2.84603e-06	20	44010127	0.1294	ebi-a-GCST90001989	|| id:ebi-a-GCST90001989	TRUE	reported	igd	2	TRUE	NA	T/A
14599	rs113948643	T	C	T	C	-0.4987	0.247151	0.0152	0.0513306	FALSE	FALSE	FALSE	finngen_R9_I9_HYPERTROCARDMYOP	63103274	0.0145388	0.101139	Hypertrophic cardiomyopathy || id:finngen_R9_I9_HYPERTROCARDMYOP	TRUE	reported	3118	2.651e-06	1	63568945	0.106	ebi-a-GCST90001938	|| id:ebi-a-GCST90001938	TRUE	reported	igd	2	TRUE	NA	T/C
8052	rs1348953	A	G	A	G	-0.4473	0.247062	0.0106	0.0418173	FALSE	FALSE	FALSE	finngen_R9_I9_HYPERTROCARDMYOP	83986821	0.0222121	0.108042	Hypertrophic cardiomyopathy || id:finngen_R9_I9_HYPERTROCARDMYOP	TRUE	reported	3395	3.64796e-06	2	84213945	0.09644	ebi-a-GCST90001566	|| id:ebi-a-GCST90001566	TRUE	reported	igd	2	TRUE	NA	A/G
2565	rs75669615	A	G	A	G	185	0.246386	0.0037	0.0018016	FALSE	FALSE	FALSE	finngen_R9_I9_HYPERTROCARDMYOP	39376559	0.671935	0.581793	Hypertrophic cardiomyopathy || id:finngen_R9_I9_HYPERTROCARDMYOP	TRUE	reported	3408	6.23993e-10	15	39668760	29.82	ebi-a-GCST90001698	|| id:ebi-a-GCST90001698	TRUE	reported	igd	2	TRUE	NA	A/G
2455	rs374964617	C	A	C	A	196.4	0.246206	0.0038	0.0291004	FALSE	FALSE	FALSE	finngen_R9_I9_HYPERTROCARDMYOP	504491	0.0598605	0.130834	Hypertrophic cardiomyopathy || id:finngen_R9_I9_HYPERTROCARDMYOP	TRUE	reported	3408	4.88652e-12	9	504491	28.32	ebi-a-GCST90001698	|| id:ebi-a-GCST90001698	TRUE	reported	igd	2	TRUE	NA	C/A
4808	rs374964617	C	A	C	A	6.492	0.246206	0.0038	0.0291004	FALSE	FALSE	FALSE	finngen_R9_I9_HYPERTROCARDMYOP	504491	0.0598605	0.130834	Hypertrophic cardiomyopathy || id:finngen_R9_I9_HYPERTROCARDMYOP	TRUE	reported	3425	6.11998e-08	9	504491	1.196	ebi-a-GCST90001700	|| id:ebi-a-GCST90001700	TRUE	reported	igd	2	TRUE	NA	C/A
2950	rs12196486	T	C	T	C	-3.028	0.245437	0.0003	0.031229	FALSE	FALSE	FALSE	finngen_R9_I9_HYPERTROCARDMYOP	3041233	0.0523793	0.126514	Hypertrophic cardiomyopathy || id:finngen_R9_I9_HYPERTROCARDMYOP	TRUE	reported	3618	1.20099e-06	6	3041467	0.6226	ebi-a-GCST90002007	|| id:ebi-a-GCST90002007	TRUE	reported	igd	2	TRUE	NA	T/C
9678	rs75329937	C	T	C	T	-0.3177	0.245406	0.0393	0.0100952	FALSE	FALSE	FALSE	finngen_R9_I9_HYPERTROCARDMYOP	194842887	0.280561	0.227426	Hypertrophic cardiomyopathy || id:finngen_R9_I9_HYPERTROCARDMYOP	TRUE	reported	2915	6.33199e-06	3	194563616	0.07024	ebi-a-GCST90002121	|| id:ebi-a-GCST90002121	TRUE	reported	igd	2	TRUE	NA	C/T
727	rs112280034	G	A	G	A	5.52	0.245138	NA	0.00236076	FALSE	FALSE	FALSE	finngen_R9_I9_HYPERTROCARDMYOP	78218678	0.598791	0.465916	Hypertrophic cardiomyopathy || id:finngen_R9_I9_HYPERTROCARDMYOP	TRUE	reported	3408	5.54894e-06	16	78252575	1.213	ebi-a-GCST90001666	|| id:ebi-a-GCST90001666	TRUE	reported	igd	2	TRUE	NA	G/A
3523	rs112280034	G	A	G	A	4.67	0.245138	NA	0.00236076	FALSE	FALSE	FALSE	finngen_R9_I9_HYPERTROCARDMYOP	78218678	0.598791	0.465916	Hypertrophic cardiomyopathy || id:finngen_R9_I9_HYPERTROCARDMYOP	TRUE	reported	3440	9.62809e-07	16	78252575	0.9514	ebi-a-GCST90001688	|| id:ebi-a-GCST90001688	TRUE	reported	igd	2	TRUE	NA	G/A
13023	rs112280034	G	A	G	A	5.721	0.245138	NA	0.00236076	FALSE	FALSE	FALSE	finngen_R9_I9_HYPERTROCARDMYOP	78218678	0.598791	0.465916	Hypertrophic cardiomyopathy || id:finngen_R9_I9_HYPERTROCARDMYOP	TRUE	reported	3440	6.62598e-06	16	78252575	1.268	ebi-a-GCST90001664	|| id:ebi-a-GCST90001664	TRUE	reported	igd	2	TRUE	NA	G/A
2488	rs62175716	C	T	C	T	67.88	0.245059	0.0179	0.0181984	FALSE	FALSE	FALSE	finngen_R9_I9_HYPERTROCARDMYOP	151920888	0.143899	0.167685	Hypertrophic cardiomyopathy || id:finngen_R9_I9_HYPERTROCARDMYOP	TRUE	reported	3408	4.64398e-07	2	152777402	13.44	ebi-a-GCST90001698	|| id:ebi-a-GCST90001698	TRUE	reported	igd	2	TRUE	NA	C/T
1167	rs147385696	G	C	G	C	326.5	0.244732	0.0006	0.0133236	FALSE	TRUE	FALSE	finngen_R9_I9_HYPERTROCARDMYOP	143558922	0.212458	0.196283	Hypertrophic cardiomyopathy || id:finngen_R9_I9_HYPERTROCARDMYOP	TRUE	reported	3408	5.12602e-09	6	143880059	55.73	ebi-a-GCST90001695	|| id:ebi-a-GCST90001695	TRUE	reported	igd	2	TRUE	NA	G/C
4091	rs111983490	A	G	A	G	-0.3007	0.244231	0.2111	0.0205881	FALSE	FALSE	FALSE	finngen_R9_I9_HYPERTROCARDMYOP	32237547	0.125151	0.159263	Hypertrophic cardiomyopathy || id:finngen_R9_I9_HYPERTROCARDMYOP	TRUE	reported	3060	4.36315e-15	6	32205324	0.03814	ebi-a-GCST90002116	|| id:ebi-a-GCST90002116	TRUE	reported	igd	2	TRUE	NA	A/G
8585	rs111983490	A	G	A	G	-0.2166	0.244231	0.2107	0.0205881	FALSE	FALSE	FALSE	finngen_R9_I9_HYPERTROCARDMYOP	32237547	0.125151	0.159263	Hypertrophic cardiomyopathy || id:finngen_R9_I9_HYPERTROCARDMYOP	TRUE	reported	3427	3.73904e-09	6	32205324	0.03665	ebi-a-GCST90001574	|| id:ebi-a-GCST90001574	TRUE	reported	igd	2	TRUE	NA	A/G
9544	rs111983490	A	G	A	G	0.1748	0.244231	0.2097	0.0205881	FALSE	FALSE	FALSE	finngen_R9_I9_HYPERTROCARDMYOP	32237547	0.125151	0.159263	Hypertrophic cardiomyopathy || id:finngen_R9_I9_HYPERTROCARDMYOP	TRUE	reported	3657	4.06097e-07	6	32205324	0.03444	ebi-a-GCST90001751	|| id:ebi-a-GCST90001751	TRUE	reported	igd	2	TRUE	NA	A/G
6155	rs17038606	T	C	T	C	0.4076	0.24404	0.0198	0.00757726	FALSE	FALSE	FALSE	finngen_R9_I9_HYPERTROCARDMYOP	106649113	0.335421	0.25335	Hypertrophic cardiomyopathy || id:finngen_R9_I9_HYPERTROCARDMYOP	TRUE	reported	3437	5.19003e-06	12	107042891	0.0893	ebi-a-GCST90001488	|| id:ebi-a-GCST90001488	TRUE	reported	igd	2	TRUE	NA	T/C
4733	rs138697156	G	A	G	A	12.79	0.243985	0.0006	0.0112235	FALSE	FALSE	FALSE	finngen_R9_I9_HYPERTROCARDMYOP	31645119	0.23753	0.20656	Hypertrophic cardiomyopathy || id:finngen_R9_I9_HYPERTROCARDMYOP	TRUE	reported	3425	8.71405e-06	17	29972138	2.872	ebi-a-GCST90001700	|| id:ebi-a-GCST90001700	TRUE	reported	igd	2	TRUE	NA	G/A
13954	rs75700156	C	T	C	T	-1.333	0.243876	0.0021	0.0147579	FALSE	FALSE	FALSE	finngen_R9_I9_HYPERTROCARDMYOP	43573617	0.175452	0.179997	Hypertrophic cardiomyopathy || id:finngen_R9_I9_HYPERTROCARDMYOP	TRUE	reported	3387	7.23902e-06	14	44042820	0.2966	ebi-a-GCST90001464	|| id:ebi-a-GCST90001464	TRUE	reported	igd	2	TRUE	NA	C/T
13348	rs138409352	T	A	T	A	-0.5714	0.243756	0.0094	0.0244157	FALSE	TRUE	FALSE	finngen_R9_I9_HYPERTROCARDMYOP	10008499	0.0914555	0.144425	Hypertrophic cardiomyopathy || id:finngen_R9_I9_HYPERTROCARDMYOP	TRUE	reported	3657	5.58496e-06	3	10050183	0.1256	ebi-a-GCST90001790	|| id:ebi-a-GCST90001790	TRUE	reported	igd	2	TRUE	NA	T/A
15211	rs138409352	T	A	T	A	-0.58	0.243756	0.0095	0.0244157	FALSE	TRUE	FALSE	finngen_R9_I9_HYPERTROCARDMYOP	10008499	0.0914555	0.144425	Hypertrophic cardiomyopathy || id:finngen_R9_I9_HYPERTROCARDMYOP	TRUE	reported	3642	5.06699e-06	3	10050183	0.127	ebi-a-GCST90001780	|| id:ebi-a-GCST90001780	TRUE	reported	igd	2	TRUE	NA	T/A
10563	rs16869776	T	A	T	A	-0.5194	0.243649	0.0116	0.0205649	FALSE	TRUE	FALSE	finngen_R9_I9_HYPERTROCARDMYOP	20593281	0.124774	0.158725	Hypertrophic cardiomyopathy || id:finngen_R9_I9_HYPERTROCARDMYOP	TRUE	reported	3611	3.05e-06	4	20594904	0.1111	ebi-a-GCST90002011	|| id:ebi-a-GCST90002011	TRUE	reported	igd	2	TRUE	NA	T/A
8737	rs59428330	T	C	T	C	0.2934	0.24349	0.0425	0.0347299	FALSE	FALSE	FALSE	finngen_R9_I9_HYPERTROCARDMYOP	135159587	0.045344	0.121657	Hypertrophic cardiomyopathy || id:finngen_R9_I9_HYPERTROCARDMYOP	TRUE	reported	3437	1.62002e-06	9	138051433	0.06107	ebi-a-GCST90001497	|| id:ebi-a-GCST90001497	TRUE	reported	igd	2	TRUE	NA	T/C
4874	rs115294653	A	G	A	G	-0.5427	0.243291	0.0115	0.00157822	FALSE	FALSE	FALSE	finngen_R9_I9_HYPERTROCARDMYOP	28086787	0.675129	0.580481	Hypertrophic cardiomyopathy || id:finngen_R9_I9_HYPERTROCARDMYOP	TRUE	reported	3668	4.58205e-06	1	28413298	0.1182	ebi-a-GCST90001631	|| id:ebi-a-GCST90001631	TRUE	reported	igd	2	TRUE	NA	A/G
15483	rs115545577	G	A	G	A	-1.135	0.242535	0.0026	0.00790405	FALSE	FALSE	FALSE	finngen_R9_I9_HYPERTROCARDMYOP	113308905	0.327064	0.247473	Hypertrophic cardiomyopathy || id:finngen_R9_I9_HYPERTROCARDMYOP	TRUE	reported	3437	8.686e-06	4	114230061	0.2548	ebi-a-GCST90001490	|| id:ebi-a-GCST90001490	TRUE	reported	igd	2	TRUE	NA	G/A
8616	rs149527001	A	G	A	G	1.522	0.242514	0.0011	0.00793603	FALSE	FALSE	FALSE	finngen_R9_I9_HYPERTROCARDMYOP	4841110	0.333498	0.250766	Hypertrophic cardiomyopathy || id:finngen_R9_I9_HYPERTROCARDMYOP	TRUE	reported	3629	8.46896e-06	1	4901170	0.3414	ebi-a-GCST90002008	|| id:ebi-a-GCST90002008	TRUE	reported	igd	2	TRUE	NA	A/G
9672	rs34134566	T	C	T	C	-0.1385	0.242137	0.2827	0.0889636	FALSE	FALSE	FALSE	finngen_R9_I9_HYPERTROCARDMYOP	91376584	0.000746552	0.0718106	Hypertrophic cardiomyopathy || id:finngen_R9_I9_HYPERTROCARDMYOP	TRUE	reported	2915	6.33199e-06	14	91842928	0.03061	ebi-a-GCST90002121	|| id:ebi-a-GCST90002121	TRUE	reported	igd	2	TRUE	NA	T/C
12012	rs190518013	T	A	T	A	-1.294	0.241645	0.0019	0.0153944	FALSE	TRUE	FALSE	finngen_R9_I9_HYPERTROCARDMYOP	108728683	0.191885	0.185165	Hypertrophic cardiomyopathy || id:finngen_R9_I9_HYPERTROCARDMYOP	TRUE	reported	3669	1.51401e-06	4	109649839	0.2686	ebi-a-GCST90001646	|| id:ebi-a-GCST90001646	TRUE	reported	igd	2	TRUE	NA	T/A
16373	rs190518013	T	A	T	A	1.317	0.241645	0.0019	0.0153944	FALSE	TRUE	FALSE	finngen_R9_I9_HYPERTROCARDMYOP	108728683	0.191885	0.185165	Hypertrophic cardiomyopathy || id:finngen_R9_I9_HYPERTROCARDMYOP	TRUE	reported	3669	8.83304e-07	4	109649839	0.2675	ebi-a-GCST90001643	|| id:ebi-a-GCST90001643	TRUE	reported	igd	2	TRUE	NA	T/A
120	rs71596080	C	T	C	T	0.2853	0.241585	0.0826	0.048717	FALSE	FALSE	FALSE	finngen_R9_I9_HYPERTROCARDMYOP	81755083	0.0188265	0.102848	Hypertrophic cardiomyopathy || id:finngen_R9_I9_HYPERTROCARDMYOP	TRUE	reported	1858	1.12001e-06	4	82676237	0.0584	ebi-a-GCST90001525	|| id:ebi-a-GCST90001525	TRUE	reported	igd	2	TRUE	NA	C/T
5539	rs78191148	G	A	G	A	-0.614	0.240727	0.0106	0.0243531	FALSE	FALSE	FALSE	finngen_R9_I9_HYPERTROCARDMYOP	88662032	0.0955191	0.144409	Hypertrophic cardiomyopathy || id:finngen_R9_I9_HYPERTROCARDMYOP	TRUE	reported	3060	6.64906e-06	4	89583183	0.1361	ebi-a-GCST90002114	|| id:ebi-a-GCST90002114	TRUE	reported	igd	2	TRUE	NA	G/A
7486	rs151082686	T	C	T	C	-0.4768	0.240634	0.0161	0.0448007	FALSE	FALSE	FALSE	finngen_R9_I9_HYPERTROCARDMYOP	6847156	0.0237301	0.106406	Hypertrophic cardiomyopathy || id:finngen_R9_I9_HYPERTROCARDMYOP	TRUE	reported	2850	9.37907e-06	19	6847167	0.1074	ebi-a-GCST90002073	|| id:ebi-a-GCST90002073	TRUE	reported	igd	2	TRUE	NA	T/C
10370	rs142962704	T	C	T	C	0.9983	0.240103	0.0034	0.0131919	FALSE	FALSE	FALSE	finngen_R9_I9_HYPERTROCARDMYOP	128356742	0.219174	0.195408	Hypertrophic cardiomyopathy || id:finngen_R9_I9_HYPERTROCARDMYOP	TRUE	reported	3656	1.595e-06	3	128075585	0.2077	ebi-a-GCST90001811	|| id:ebi-a-GCST90001811	TRUE	reported	igd	2	TRUE	NA	T/C
5200	rs77299479	A	G	A	G	-1.205	0.240045	0.0026	0.0367249	FALSE	FALSE	FALSE	finngen_R9_I9_HYPERTROCARDMYOP	195380447	0.0407249	0.117306	Hypertrophic cardiomyopathy || id:finngen_R9_I9_HYPERTROCARDMYOP	TRUE	reported	3060	2.94598e-06	3	195101176	0.2573	ebi-a-GCST90001918	|| id:ebi-a-GCST90001918	TRUE	reported	igd	2	TRUE	NA	A/G
9727	rs116985924	A	C	A	C	2.251	0.239994	0.0165	0.032917	FALSE	FALSE	FALSE	finngen_R9_I9_HYPERTROCARDMYOP	2716911	0.0524771	0.123759	Hypertrophic cardiomyopathy || id:finngen_R9_I9_HYPERTROCARDMYOP	TRUE	reported	3425	5.39995e-06	9	2716911	0.4941	ebi-a-GCST90001697	|| id:ebi-a-GCST90001697	TRUE	reported	igd	2	TRUE	NA	A/C
11539	rs893978	T	C	T	C	0.3946	0.23981	0.0232	0.0161739	FALSE	FALSE	FALSE	finngen_R9_I9_HYPERTROCARDMYOP	74125704	0.182162	0.17975	Hypertrophic cardiomyopathy || id:finngen_R9_I9_HYPERTROCARDMYOP	TRUE	reported	3669	9.79197e-07	3	74174855	0.08047	ebi-a-GCST90001602	|| id:ebi-a-GCST90001602	TRUE	reported	igd	2	TRUE	NA	T/C
11652	rs893978	T	C	T	C	0.4193	0.23981	0.0232	0.0161739	FALSE	FALSE	FALSE	finngen_R9_I9_HYPERTROCARDMYOP	74125704	0.182162	0.17975	Hypertrophic cardiomyopathy || id:finngen_R9_I9_HYPERTROCARDMYOP	TRUE	reported	3669	8.44403e-08	3	74174855	0.0781	ebi-a-GCST90001605	|| id:ebi-a-GCST90001605	TRUE	reported	igd	2	TRUE	NA	T/C
11974	rs893978	T	C	T	C	-0.3807	0.23981	0.0232	0.0161739	FALSE	FALSE	FALSE	finngen_R9_I9_HYPERTROCARDMYOP	74125704	0.182162	0.17975	Hypertrophic cardiomyopathy || id:finngen_R9_I9_HYPERTROCARDMYOP	TRUE	reported	3669	2.93603e-06	3	74174855	0.08129	ebi-a-GCST90001652	|| id:ebi-a-GCST90001652	TRUE	reported	igd	2	TRUE	NA	T/C
5136	rs75692821	A	T	A	T	-0.5155	0.239606	0.0115	0.0122276	FALSE	TRUE	FALSE	finngen_R9_I9_HYPERTROCARDMYOP	18359917	0.238263	0.20317	Hypertrophic cardiomyopathy || id:finngen_R9_I9_HYPERTROCARDMYOP	TRUE	reported	3162	4.84295e-06	21	19732234	0.1126	ebi-a-GCST90001677	|| id:ebi-a-GCST90001677	TRUE	reported	igd	2	TRUE	NA	A/T
14665	rs117293308	A	G	A	G	0.3943	0.239577	0.025	0.0122518	FALSE	FALSE	FALSE	finngen_R9_I9_HYPERTROCARDMYOP	43577731	0.266421	0.215575	Hypertrophic cardiomyopathy || id:finngen_R9_I9_HYPERTROCARDMYOP	TRUE	reported	2920	4.469e-06	11	43599281	0.08577	ebi-a-GCST90001928	|| id:ebi-a-GCST90001928	TRUE	reported	igd	2	TRUE	NA	A/G
5912	rs1688627	C	A	C	A	-0.2665	0.239536	0.0477	0.0239465	FALSE	FALSE	FALSE	finngen_R9_I9_HYPERTROCARDMYOP	118841319	0.10011	0.145675	Hypertrophic cardiomyopathy || id:finngen_R9_I9_HYPERTROCARDMYOP	TRUE	reported	3657	5.21003e-06	6	119162482	0.05841	ebi-a-GCST90001779	|| id:ebi-a-GCST90001779	TRUE	reported	igd	2	TRUE	NA	C/A
2277	rs144942838	T	C	T	C	210.7	0.239415	0.0025	0.00906563	FALSE	FALSE	FALSE	finngen_R9_I9_HYPERTROCARDMYOP	111299704	0.300316	0.23115	Hypertrophic cardiomyopathy || id:finngen_R9_I9_HYPERTROCARDMYOP	TRUE	reported	3408	4.24903e-09	1	111842326	35.78	ebi-a-GCST90001698	|| id:ebi-a-GCST90001698	TRUE	reported	igd	2	TRUE	NA	T/C
9716	rs115336001	A	G	A	G	10.52	0.239078	0.0007	0.0264615	FALSE	FALSE	FALSE	finngen_R9_I9_HYPERTROCARDMYOP	85235858	0.0747119	0.134146	Hypertrophic cardiomyopathy || id:finngen_R9_I9_HYPERTROCARDMYOP	TRUE	reported	3425	6.02393e-06	4	86157011	2.32	ebi-a-GCST90001697	|| id:ebi-a-GCST90001697	TRUE	reported	igd	2	TRUE	NA	A/G
14768	rs72686093	T	C	T	C	0.2941	0.238941	0.0382	0.00970422	FALSE	FALSE	FALSE	finngen_R9_I9_HYPERTROCARDMYOP	21661678	0.296773	0.229007	Hypertrophic cardiomyopathy || id:finngen_R9_I9_HYPERTROCARDMYOP	TRUE	reported	3656	1.64101e-06	14	22129890	0.06126	ebi-a-GCST90001425	|| id:ebi-a-GCST90001425	TRUE	reported	igd	2	TRUE	NA	T/C
11667	rs143559470	A	G	A	G	-5.054	0.23864	0.0001	0.00613609	FALSE	FALSE	FALSE	finngen_R9_I9_HYPERTROCARDMYOP	115841096	0.409179	0.289142	Hypertrophic cardiomyopathy || id:finngen_R9_I9_HYPERTROCARDMYOP	TRUE	reported	3408	5.423e-06	11	115711814	1.11	ebi-a-GCST90001669	|| id:ebi-a-GCST90001669	TRUE	reported	igd	2	TRUE	NA	A/G
6670	rs146267894	T	C	T	C	-0.4565	0.238597	0.0148	0.00261603	FALSE	FALSE	FALSE	finngen_R9_I9_HYPERTROCARDMYOP	72532290	0.582625	0.434164	Hypertrophic cardiomyopathy || id:finngen_R9_I9_HYPERTROCARDMYOP	TRUE	reported	3657	8.36296e-06	9	75147206	0.1023	ebi-a-GCST90001428	|| id:ebi-a-GCST90001428	TRUE	reported	igd	2	TRUE	NA	T/C
1900	rs11569383	G	C	G	C	-0.3495	0.238393	0.0319	0.0220384	FALSE	TRUE	FALSE	finngen_R9_I9_HYPERTROCARDMYOP	6448592	0.127908	0.15659	Hypertrophic cardiomyopathy || id:finngen_R9_I9_HYPERTROCARDMYOP	TRUE	reported	2911	6.69206e-06	12	6557758	0.07748	ebi-a-GCST90002027	|| id:ebi-a-GCST90002027	TRUE	reported	igd	2	TRUE	NA	G/C
2109	rs117270364	C	A	C	A	186	0.237907	0.0032	0.0129046	FALSE	FALSE	FALSE	finngen_R9_I9_HYPERTROCARDMYOP	60926903	0.21746	0.192901	Hypertrophic cardiomyopathy || id:finngen_R9_I9_HYPERTROCARDMYOP	TRUE	reported	3408	2.72898e-09	11	60694375	31.2	ebi-a-GCST90001698	|| id:ebi-a-GCST90001698	TRUE	reported	igd	2	TRUE	NA	C/A
10288	rs138093394	T	C	T	C	-1.418	0.237747	0.0016	0.00749776	FALSE	FALSE	FALSE	finngen_R9_I9_HYPERTROCARDMYOP	39958876	0.344236	0.251363	Hypertrophic cardiomyopathy || id:finngen_R9_I9_HYPERTROCARDMYOP	TRUE	reported	3653	8.77607e-06	4	39960496	0.3186	ebi-a-GCST90001771	|| id:ebi-a-GCST90001771	TRUE	reported	igd	2	TRUE	NA	T/C
11410	rs114669227	C	T	C	T	-1.675	0.237683	0.0012	0.0116342	FALSE	FALSE	FALSE	finngen_R9_I9_HYPERTROCARDMYOP	102277671	0.245955	0.204859	Hypertrophic cardiomyopathy || id:finngen_R9_I9_HYPERTROCARDMYOP	TRUE	reported	2971	7.30298e-06	5	101613375	0.3728	ebi-a-GCST90001912	|| id:ebi-a-GCST90001912	TRUE	reported	igd	2	TRUE	NA	C/T
16946	rs61912200	A	T	A	T	1.216	0.237444	0.0022	0.033501	FALSE	TRUE	FALSE	finngen_R9_I9_HYPERTROCARDMYOP	1527960	0.0528603	0.122643	Hypertrophic cardiomyopathy || id:finngen_R9_I9_HYPERTROCARDMYOP	TRUE	reported	3657	4.81903e-06	12	1637126	0.2655	ebi-a-GCST90001393	|| id:ebi-a-GCST90001393	TRUE	reported	igd	2	TRUE	NA	A/T
13864	rs187197560	T	C	T	C	-0.5269	0.237237	0.0299	0.0048387	FALSE	FALSE	FALSE	finngen_R9_I9_HYPERTROCARDMYOP	161036933	0.478826	0.33499	Hypertrophic cardiomyopathy || id:finngen_R9_I9_HYPERTROCARDMYOP	TRUE	reported	3617	2.60315e-11	1	161006723	0.07878	ebi-a-GCST90002005	|| id:ebi-a-GCST90002005	TRUE	reported	igd	2	TRUE	NA	T/C
2295	rs146252263	T	C	T	C	100	0.237092	0.0082	0.0299714	FALSE	FALSE	FALSE	finngen_R9_I9_HYPERTROCARDMYOP	2456208	0.0759469	0.133595	Hypertrophic cardiomyopathy || id:finngen_R9_I9_HYPERTROCARDMYOP	TRUE	reported	3408	5.36995e-07	11	2477438	19.92	ebi-a-GCST90001698	|| id:ebi-a-GCST90001698	TRUE	reported	igd	2	TRUE	NA	T/C
8029	rs11610038	T	G	T	G	-0.5329	0.237066	0.0128	0.0193388	FALSE	FALSE	FALSE	finngen_R9_I9_HYPERTROCARDMYOP	4661503	0.131725	0.157275	Hypertrophic cardiomyopathy || id:finngen_R9_I9_HYPERTROCARDMYOP	TRUE	reported	2920	6.74202e-06	12	4770669	0.1182	ebi-a-GCST90002069	|| id:ebi-a-GCST90002069	TRUE	reported	igd	2	TRUE	NA	T/G
9096	rs11610038	T	G	T	G	-0.5841	0.237066	0.0128	0.0193388	FALSE	FALSE	FALSE	finngen_R9_I9_HYPERTROCARDMYOP	4661503	0.131725	0.157275	Hypertrophic cardiomyopathy || id:finngen_R9_I9_HYPERTROCARDMYOP	TRUE	reported	2920	8.99394e-07	12	4770669	0.1186	ebi-a-GCST90002068	|| id:ebi-a-GCST90002068	TRUE	reported	igd	2	TRUE	NA	T/G
7802	rs144136349	T	C	T	C	2.591	0.236574	0.0004	0.0136694	FALSE	FALSE	FALSE	finngen_R9_I9_HYPERTROCARDMYOP	33925106	0.203195	0.185913	Hypertrophic cardiomyopathy || id:finngen_R9_I9_HYPERTROCARDMYOP	TRUE	reported	3657	5.62199e-06	13	34499243	0.5698	ebi-a-GCST90001709	|| id:ebi-a-GCST90001709	TRUE	reported	igd	2	TRUE	NA	T/C
2418	rs188790487	A	G	A	G	120.8	0.23622	0.0067	0.0158801	FALSE	FALSE	FALSE	finngen_R9_I9_HYPERTROCARDMYOP	42992599	0.18244	0.177172	Hypertrophic cardiomyopathy || id:finngen_R9_I9_HYPERTROCARDMYOP	TRUE	reported	3408	5.33003e-08	12	43386402	22.15	ebi-a-GCST90001698	|| id:ebi-a-GCST90001698	TRUE	reported	igd	2	TRUE	NA	A/G
10759	rs188470738	A	G	A	G	1.376	0.236185	0.0018	0.0173941	FALSE	FALSE	FALSE	finngen_R9_I9_HYPERTROCARDMYOP	3276403	0.16589	0.170466	Hypertrophic cardiomyopathy || id:finngen_R9_I9_HYPERTROCARDMYOP	TRUE	reported	3112	9.54509e-06	18	3276401	0.3102	ebi-a-GCST90001913	|| id:ebi-a-GCST90001913	TRUE	reported	igd	2	TRUE	NA	A/G
6345	rs77779289	G	T	G	T	1.964	0.236078	0.0004	0.0231547	FALSE	FALSE	FALSE	finngen_R9_I9_HYPERTROCARDMYOP	18603616	0.109517	0.147515	Hypertrophic cardiomyopathy || id:finngen_R9_I9_HYPERTROCARDMYOP	TRUE	reported	3427	9.38404e-06	8	18461126	0.4426	ebi-a-GCST90001552	|| id:ebi-a-GCST90001552	TRUE	reported	igd	2	TRUE	NA	G/T
10216	rs189927142	C	T	C	T	-0.3979	0.235565	0.0313	0.0121427	FALSE	FALSE	FALSE	finngen_R9_I9_HYPERTROCARDMYOP	27227826	0.252643	0.205922	Hypertrophic cardiomyopathy || id:finngen_R9_I9_HYPERTROCARDMYOP	TRUE	reported	2920	9.10395e-07	10	27516755	0.08086	ebi-a-GCST90002120	|| id:ebi-a-GCST90002120	TRUE	reported	igd	2	TRUE	NA	C/T
13443	rs146793376	G	T	G	T	0.4639	0.235283	0.0171	0.012982	FALSE	FALSE	FALSE	finngen_R9_I9_HYPERTROCARDMYOP	31764334	0.228185	0.195248	Hypertrophic cardiomyopathy || id:finngen_R9_I9_HYPERTROCARDMYOP	TRUE	reported	3019	8.43801e-06	16	31775655	0.104	ebi-a-GCST90001450	|| id:ebi-a-GCST90001450	TRUE	reported	igd	2	TRUE	NA	G/T
11773	rs78311694	C	T	C	T	0.1749	0.23418	0.1241	0.0118201	FALSE	FALSE	FALSE	finngen_R9_I9_HYPERTROCARDMYOP	70402686	0.253095	0.204906	Hypertrophic cardiomyopathy || id:finngen_R9_I9_HYPERTROCARDMYOP	TRUE	reported	3440	6.24195e-06	7	69867672	0.03865	ebi-a-GCST90001670	|| id:ebi-a-GCST90001670	TRUE	reported	igd	2	TRUE	NA	C/T
9045	rs77180728	C	G	C	G	-0.1628	0.234058	0.1466	0.0300338	FALSE	TRUE	FALSE	finngen_R9_I9_HYPERTROCARDMYOP	226798630	0.0738737	0.130949	Hypertrophic cardiomyopathy || id:finngen_R9_I9_HYPERTROCARDMYOP	TRUE	reported	3437	8.31706e-06	1	226986331	0.03648	ebi-a-GCST90001508	|| id:ebi-a-GCST90001508	TRUE	reported	igd	2	TRUE	NA	C/G
13452	rs62167331	A	G	A	G	-0.347	0.234029	0.0341	0.048995	FALSE	FALSE	FALSE	finngen_R9_I9_HYPERTROCARDMYOP	56297258	0.0241696	0.103809	Hypertrophic cardiomyopathy || id:finngen_R9_I9_HYPERTROCARDMYOP	TRUE	reported	3019	3.47896e-06	2	56524393	0.07464	ebi-a-GCST90001450	|| id:ebi-a-GCST90001450	TRUE	reported	igd	2	TRUE	NA	A/G
7374	rs817854	G	A	G	A	0.3406	0.233825	0.9653	0.985552	FALSE	FALSE	FALSE	finngen_R9_I9_HYPERTROCARDMYOP	107351638	0.21517	0.188648	Hypertrophic cardiomyopathy || id:finngen_R9_I9_HYPERTROCARDMYOP	TRUE	reported	2912	6.98602e-06	9	110113919	0.07566	ebi-a-GCST90001839	|| id:ebi-a-GCST90001839	TRUE	reported	igd	2	TRUE	NA	G/A
12082	rs4742559	C	T	C	T	0.279	0.233267	0.0495	0.0559213	FALSE	FALSE	FALSE	finngen_R9_I9_HYPERTROCARDMYOP	9015895	0.00996575	0.090518	Hypertrophic cardiomyopathy || id:finngen_R9_I9_HYPERTROCARDMYOP	TRUE	reported	3060	7.24503e-06	9	9015895	0.06208	ebi-a-GCST90001850	|| id:ebi-a-GCST90001850	TRUE	reported	igd	2	TRUE	NA	C/T
9291	rs61987643	A	G	A	G	-0.2949	0.233032	0.0659	0.0385543	FALSE	FALSE	FALSE	finngen_R9_I9_HYPERTROCARDMYOP	53591515	0.041548	0.114342	Hypertrophic cardiomyopathy || id:finngen_R9_I9_HYPERTROCARDMYOP	TRUE	reported	1858	2.86801e-06	14	54058233	0.06282	ebi-a-GCST90001527	|| id:ebi-a-GCST90001527	TRUE	reported	igd	2	TRUE	NA	A/G
14271	rs146130460	A	G	A	G	-0.9089	0.232477	0.0079	0.0380711	FALSE	FALSE	FALSE	finngen_R9_I9_HYPERTROCARDMYOP	63499052	0.0438399	0.115338	Hypertrophic cardiomyopathy || id:finngen_R9_I9_HYPERTROCARDMYOP	TRUE	reported	2920	4.89305e-09	17	61576413	0.1549	ebi-a-GCST90001926	|| id:ebi-a-GCST90001926	TRUE	reported	igd	2	TRUE	NA	A/G
3234	rs139557155	G	A	G	A	0.277	0.232102	0.0578	0.018082	FALSE	FALSE	FALSE	finngen_R9_I9_HYPERTROCARDMYOP	74968560	0.157257	0.164105	Hypertrophic cardiomyopathy || id:finngen_R9_I9_HYPERTROCARDMYOP	TRUE	reported	3410	3.92799e-07	9	77583476	0.05451	ebi-a-GCST90001467	|| id:ebi-a-GCST90001467	TRUE	reported	igd	2	TRUE	NA	G/A
4496	rs139557155	G	A	G	A	0.2575	0.232102	0.0578	0.018082	FALSE	FALSE	FALSE	finngen_R9_I9_HYPERTROCARDMYOP	74968560	0.157257	0.164105	Hypertrophic cardiomyopathy || id:finngen_R9_I9_HYPERTROCARDMYOP	TRUE	reported	3374	2.52203e-06	9	77583476	0.05462	ebi-a-GCST90001466	|| id:ebi-a-GCST90001466	TRUE	reported	igd	2	TRUE	NA	G/A
11666	rs139127	T	G	T	G	0.5343	0.232044	0.0089	0.0227111	FALSE	FALSE	FALSE	finngen_R9_I9_HYPERTROCARDMYOP	44182408	0.117125	0.148086	Hypertrophic cardiomyopathy || id:finngen_R9_I9_HYPERTROCARDMYOP	TRUE	reported	3408	7.32099e-06	22	44578288	0.119	ebi-a-GCST90001669	|| id:ebi-a-GCST90001669	TRUE	reported	igd	2	TRUE	NA	T/G
13934	rs77146037	G	A	G	A	-0.2726	0.231911	0.0472	0.00049574	FALSE	FALSE	FALSE	finngen_R9_I9_HYPERTROCARDMYOP	178226039	0.844066	1.17904	Hypertrophic cardiomyopathy || id:finngen_R9_I9_HYPERTROCARDMYOP	TRUE	reported	3656	4.81903e-06	1	178195174	0.05953	ebi-a-GCST90001446	|| id:ebi-a-GCST90001446	TRUE	reported	igd	2	TRUE	NA	G/A
6677	rs73205209	C	T	C	T	0.3323	0.231087	0.0334	0.00491726	FALSE	FALSE	FALSE	finngen_R9_I9_HYPERTROCARDMYOP	106556392	0.47645	0.324549	Hypertrophic cardiomyopathy || id:finngen_R9_I9_HYPERTROCARDMYOP	TRUE	reported	3657	2.81799e-06	3	106275239	0.07083	ebi-a-GCST90001428	|| id:ebi-a-GCST90001428	TRUE	reported	igd	2	TRUE	NA	C/T
16197	rs6601591	C	T	C	T	-0.3118	0.231085	0.0428	0.0261892	FALSE	FALSE	FALSE	finngen_R9_I9_HYPERTROCARDMYOP	11459183	0.0916706	0.137008	Hypertrophic cardiomyopathy || id:finngen_R9_I9_HYPERTROCARDMYOP	TRUE	reported	2650	5.50998e-06	8	11316692	0.06847	ebi-a-GCST90002065	|| id:ebi-a-GCST90002065	TRUE	reported	igd	2	TRUE	NA	C/T
13942	rs139939515	T	C	T	C	-0.5561	0.231045	0.0124	0.010892	FALSE	FALSE	FALSE	finngen_R9_I9_HYPERTROCARDMYOP	163989513	0.271967	0.21032	Hypertrophic cardiomyopathy || id:finngen_R9_I9_HYPERTROCARDMYOP	TRUE	reported	3387	2.28202e-06	1	163958750	0.1174	ebi-a-GCST90001464	|| id:ebi-a-GCST90001464	TRUE	reported	igd	2	TRUE	NA	T/C
14169	rs139939515	T	C	T	C	-0.6222	0.231045	0.0123	0.010892	FALSE	FALSE	FALSE	finngen_R9_I9_HYPERTROCARDMYOP	163989513	0.271967	0.21032	Hypertrophic cardiomyopathy || id:finngen_R9_I9_HYPERTROCARDMYOP	TRUE	reported	3410	1.30299e-07	1	163958750	0.1176	ebi-a-GCST90001465	|| id:ebi-a-GCST90001465	TRUE	reported	igd	2	TRUE	NA	T/C
11854	rs116944484	A	G	A	G	-2.133	0.230766	0.0007	0.0256662	FALSE	FALSE	FALSE	finngen_R9_I9_HYPERTROCARDMYOP	81474043	0.0948943	0.138173	Hypertrophic cardiomyopathy || id:finngen_R9_I9_HYPERTROCARDMYOP	TRUE	reported	3427	4.76903e-07	10	83233799	0.4227	ebi-a-GCST90001556	|| id:ebi-a-GCST90001556	TRUE	reported	igd	2	TRUE	NA	A/G
2477	rs573830319	A	G	A	G	51.21	0.230501	0.0314	0.00111628	FALSE	FALSE	FALSE	finngen_R9_I9_HYPERTROCARDMYOP	37927767	0.743158	0.703446	Hypertrophic cardiomyopathy || id:finngen_R9_I9_HYPERTROCARDMYOP	TRUE	reported	3408	1.12401e-06	1	38393439	10.5	ebi-a-GCST90001698	|| id:ebi-a-GCST90001698	TRUE	reported	igd	2	TRUE	NA	A/G
9685	rs115100307	C	T	C	T	0.5864	0.230471	0.0132	0.00986938	FALSE	FALSE	FALSE	finngen_R9_I9_HYPERTROCARDMYOP	31406610	0.320594	0.23204	Hypertrophic cardiomyopathy || id:finngen_R9_I9_HYPERTROCARDMYOP	TRUE	reported	2870	2.34601e-06	4	31408232	0.1239	ebi-a-GCST90002014	|| id:ebi-a-GCST90002014	TRUE	reported	igd	2	TRUE	NA	C/T
2117	rs117420444	A	T	A	T	344.4	0.230336	0.001	0.0124675	FALSE	TRUE	FALSE	finngen_R9_I9_HYPERTROCARDMYOP	31609819	0.244785	0.198034	Hypertrophic cardiomyopathy || id:finngen_R9_I9_HYPERTROCARDMYOP	TRUE	reported	3408	3.95603e-10	11	31631366	54.89	ebi-a-GCST90001698	|| id:ebi-a-GCST90001698	TRUE	reported	igd	2	TRUE	NA	A/T
9530	rs148377476	C	T	C	T	-0.3924	0.229991	0.0276	0.0153686	FALSE	FALSE	FALSE	finngen_R9_I9_HYPERTROCARDMYOP	84648248	0.208532	0.182879	Hypertrophic cardiomyopathy || id:finngen_R9_I9_HYPERTROCARDMYOP	TRUE	reported	2920	2.20999e-06	10	86408004	0.08273	ebi-a-GCST90001961	|| id:ebi-a-GCST90001961	TRUE	reported	igd	2	TRUE	NA	C/T
2429	rs191607214	A	C	A	C	580.3	0.229961	0.0007	0.00201643	FALSE	FALSE	FALSE	finngen_R9_I9_HYPERTROCARDMYOP	122493258	0.636853	0.487097	Hypertrophic cardiomyopathy || id:finngen_R9_I9_HYPERTROCARDMYOP	TRUE	reported	3408	2.16421e-21	4	123414413	60.69	ebi-a-GCST90001698	|| id:ebi-a-GCST90001698	TRUE	reported	igd	2	TRUE	NA	A/C
4798	rs191607214	A	C	A	C	12.67	0.229961	0.0007	0.00201643	FALSE	FALSE	FALSE	finngen_R9_I9_HYPERTROCARDMYOP	122493258	0.636853	0.487097	Hypertrophic cardiomyopathy || id:finngen_R9_I9_HYPERTROCARDMYOP	TRUE	reported	3425	1.228e-06	4	123414413	2.608	ebi-a-GCST90001700	|| id:ebi-a-GCST90001700	TRUE	reported	igd	2	TRUE	NA	A/C
4824	rs6982554	C	G	C	G	3.632	0.229785	0.0089	0.00319161	FALSE	TRUE	FALSE	finngen_R9_I9_HYPERTROCARDMYOP	4314661	0.560511	0.394763	Hypertrophic cardiomyopathy || id:finngen_R9_I9_HYPERTROCARDMYOP	TRUE	reported	3425	7.65896e-06	8	4172183	0.8104	ebi-a-GCST90001700	|| id:ebi-a-GCST90001700	TRUE	reported	igd	2	TRUE	NA	C/G
11048	rs149090801	C	T	C	T	-0.647	0.229493	0.0234	0.00307609	FALSE	FALSE	FALSE	finngen_R9_I9_HYPERTROCARDMYOP	48184720	0.56374	0.397532	Hypertrophic cardiomyopathy || id:finngen_R9_I9_HYPERTROCARDMYOP	TRUE	reported	1559	1.583e-07	7	48224317	0.1228	ebi-a-GCST90002095	|| id:ebi-a-GCST90002095	TRUE	reported	igd	2	TRUE	NA	C/T
2323	rs148291161	G	A	G	A	299.7	0.229304	0.0012	0.0102239	FALSE	FALSE	FALSE	finngen_R9_I9_HYPERTROCARDMYOP	169129905	0.311785	0.226701	Hypertrophic cardiomyopathy || id:finngen_R9_I9_HYPERTROCARDMYOP	TRUE	reported	3408	3.09899e-06	5	168556910	64.16	ebi-a-GCST90001698	|| id:ebi-a-GCST90001698	TRUE	reported	igd	2	TRUE	NA	G/A
4767	rs148291161	G	A	G	A	14.11	0.229304	0.0012	0.0102239	FALSE	FALSE	FALSE	finngen_R9_I9_HYPERTROCARDMYOP	169129905	0.311785	0.226701	Hypertrophic cardiomyopathy || id:finngen_R9_I9_HYPERTROCARDMYOP	TRUE	reported	3425	2.85799e-07	5	168556910	2.744	ebi-a-GCST90001700	|| id:ebi-a-GCST90001700	TRUE	reported	igd	2	TRUE	NA	G/A
8910	rs73223508	T	A	T	A	-0.16	0.229099	0.1382	0.067238	FALSE	TRUE	FALSE	finngen_R9_I9_HYPERTROCARDMYOP	137520914	0.00542463	0.0823895	Hypertrophic cardiomyopathy || id:finngen_R9_I9_HYPERTROCARDMYOP	TRUE	reported	3668	7.59906e-06	3	137239756	0.03569	ebi-a-GCST90001635	|| id:ebi-a-GCST90001635	TRUE	reported	igd	2	TRUE	NA	T/A
5905	rs112328981	T	C	T	C	3.546	0.229028	0.0003	0.0136696	FALSE	FALSE	FALSE	finngen_R9_I9_HYPERTROCARDMYOP	33902942	0.217977	0.185911	Hypertrophic cardiomyopathy || id:finngen_R9_I9_HYPERTROCARDMYOP	TRUE	reported	3657	1.95799e-07	13	34477079	0.6803	ebi-a-GCST90001779	|| id:ebi-a-GCST90001779	TRUE	reported	igd	2	TRUE	NA	T/C
12173	rs112328981	T	C	T	C	3.458	0.229028	0.0003	0.0136696	FALSE	FALSE	FALSE	finngen_R9_I9_HYPERTROCARDMYOP	33902942	0.217977	0.185911	Hypertrophic cardiomyopathy || id:finngen_R9_I9_HYPERTROCARDMYOP	TRUE	reported	3658	3.43297e-07	13	34477079	0.6771	ebi-a-GCST90001794	|| id:ebi-a-GCST90001794	TRUE	reported	igd	2	TRUE	NA	T/C
4778	rs151244510	A	G	A	G	10.23	0.228118	0.0013	0.0532821	FALSE	FALSE	FALSE	finngen_R9_I9_HYPERTROCARDMYOP	73424291	0.0206909	0.0985995	Hypertrophic cardiomyopathy || id:finngen_R9_I9_HYPERTROCARDMYOP	TRUE	reported	3425	4.19199e-06	6	74134014	2.22	ebi-a-GCST90001700	|| id:ebi-a-GCST90001700	TRUE	reported	igd	2	TRUE	NA	A/G
1242	rs41276984	G	C	G	C	285.3	0.228095	0.0012	0.0176652	FALSE	TRUE	FALSE	finngen_R9_I9_HYPERTROCARDMYOP	38952027	0.173314	0.167516	Hypertrophic cardiomyopathy || id:finngen_R9_I9_HYPERTROCARDMYOP	TRUE	reported	3408	7.09088e-13	20	37580670	39.59	ebi-a-GCST90001695	|| id:ebi-a-GCST90001695	TRUE	reported	igd	2	TRUE	NA	G/C
2459	rs41276984	G	C	G	C	609.3	0.228095	0.0012	0.0176652	FALSE	TRUE	FALSE	finngen_R9_I9_HYPERTROCARDMYOP	38952027	0.173314	0.167516	Hypertrophic cardiomyopathy || id:finngen_R9_I9_HYPERTROCARDMYOP	TRUE	reported	3408	6.17163e-30	20	37580670	53.09	ebi-a-GCST90001698	|| id:ebi-a-GCST90001698	TRUE	reported	igd	2	TRUE	NA	G/C
4810	rs41276984	G	C	G	C	15.14	0.228095	0.0012	0.0176652	FALSE	TRUE	FALSE	finngen_R9_I9_HYPERTROCARDMYOP	38952027	0.173314	0.167516	Hypertrophic cardiomyopathy || id:finngen_R9_I9_HYPERTROCARDMYOP	TRUE	reported	3425	2.20191e-11	20	37580670	2.254	ebi-a-GCST90001700	|| id:ebi-a-GCST90001700	TRUE	reported	igd	2	TRUE	NA	G/C
10464	rs41276984	G	C	G	C	1.76	0.228095	0.0011	0.0176652	FALSE	TRUE	FALSE	finngen_R9_I9_HYPERTROCARDMYOP	38952027	0.173314	0.167516	Hypertrophic cardiomyopathy || id:finngen_R9_I9_HYPERTROCARDMYOP	TRUE	reported	3652	1.77399e-06	20	37580670	0.3677	ebi-a-GCST90001592	|| id:ebi-a-GCST90001592	TRUE	reported	igd	2	TRUE	NA	G/C
11879	rs7798325	T	A	T	A	0.8699	0.226623	0.0048	0.00678186	FALSE	TRUE	FALSE	finngen_R9_I9_HYPERTROCARDMYOP	63256770	0.405923	0.272682	Hypertrophic cardiomyopathy || id:finngen_R9_I9_HYPERTROCARDMYOP	TRUE	reported	3113	5.25194e-06	7	62717148	0.1907	ebi-a-GCST90001848	|| id:ebi-a-GCST90001848	TRUE	reported	igd	2	TRUE	NA	T/A
14332	rs13290078	A	G	A	G	-0.1712	0.226047	0.1124	0.0634127	FALSE	FALSE	FALSE	finngen_R9_I9_HYPERTROCARDMYOP	27934692	0.0073514	0.0843305	Hypertrophic cardiomyopathy || id:finngen_R9_I9_HYPERTROCARDMYOP	TRUE	reported	3395	7.00003e-06	9	27934690	0.03804	ebi-a-GCST90001548	|| id:ebi-a-GCST90001548	TRUE	reported	igd	2	TRUE	NA	A/G
978	rs2915158	G	A	G	A	0.7087	0.225756	0.0072	0.0472883	FALSE	FALSE	FALSE	finngen_R9_I9_HYPERTROCARDMYOP	9872704	0.0316133	0.105039	Hypertrophic cardiomyopathy || id:finngen_R9_I9_HYPERTROCARDMYOP	TRUE	reported	3113	6.93202e-06	7	9912333	0.1574	ebi-a-GCST90002076	|| id:ebi-a-GCST90002076	TRUE	reported	igd	2	TRUE	NA	G/A
11307	rs17389736	A	C	A	C	0.2514	0.225399	0.0593	0.0406704	FALSE	FALSE	FALSE	finngen_R9_I9_HYPERTROCARDMYOP	8146379	0.0454266	0.112661	Hypertrophic cardiomyopathy || id:finngen_R9_I9_HYPERTROCARDMYOP	TRUE	reported	3113	9.32502e-06	2	8286509	0.05663	ebi-a-GCST90002058	|| id:ebi-a-GCST90002058	TRUE	reported	igd	2	TRUE	NA	A/C
3120	rs78270456	A	C	A	C	0.1844	0.225092	0.1132	0.0110009	FALSE	FALSE	FALSE	finngen_R9_I9_HYPERTROCARDMYOP	5207798	0.289983	0.212721	Hypertrophic cardiomyopathy || id:finngen_R9_I9_HYPERTROCARDMYOP	TRUE	reported	3113	4.53002e-06	11	5229028	0.04015	ebi-a-GCST90002079	|| id:ebi-a-GCST90002079	TRUE	reported	igd	2	TRUE	NA	A/C
11918	rs78270456	A	C	A	C	0.1811	0.225092	0.1129	0.0110009	FALSE	FALSE	FALSE	finngen_R9_I9_HYPERTROCARDMYOP	5207798	0.289983	0.212721	Hypertrophic cardiomyopathy || id:finngen_R9_I9_HYPERTROCARDMYOP	TRUE	reported	3653	7.08304e-06	11	5229028	0.04026	ebi-a-GCST90001651	|| id:ebi-a-GCST90001651	TRUE	reported	igd	2	TRUE	NA	A/C
13490	rs79416719	C	T	C	T	0.901	0.225018	0.0028	0.0309249	FALSE	FALSE	FALSE	finngen_R9_I9_HYPERTROCARDMYOP	75378966	0.0803637	0.128686	Hypertrophic cardiomyopathy || id:finngen_R9_I9_HYPERTROCARDMYOP	TRUE	reported	3427	7.46002e-06	8	76291201	0.2008	ebi-a-GCST90001568	|| id:ebi-a-GCST90001568	TRUE	reported	igd	2	TRUE	NA	C/T
6960	rs138955284	T	G	T	G	-0.9382	0.224985	0.0047	0.0139903	FALSE	FALSE	FALSE	finngen_R9_I9_HYPERTROCARDMYOP	155126738	0.231082	0.187867	Hypertrophic cardiomyopathy || id:finngen_R9_I9_HYPERTROCARDMYOP	TRUE	reported	3579	4.02504e-07	3	154844527	0.1848	ebi-a-GCST90001477	|| id:ebi-a-GCST90001477	TRUE	reported	igd	2	TRUE	NA	T/G
1187	rs150146567	A	T	A	T	148.4	0.224925	0.0019	0.01477	FALSE	TRUE	FALSE	finngen_R9_I9_HYPERTROCARDMYOP	12644082	0.221783	0.184093	Hypertrophic cardiomyopathy || id:finngen_R9_I9_HYPERTROCARDMYOP	TRUE	reported	3408	7.53998e-07	2	12784208	29.95	ebi-a-GCST90001695	|| id:ebi-a-GCST90001695	TRUE	reported	igd	2	TRUE	NA	A/T
9627	rs150146567	A	T	A	T	15.46	0.224925	0.0019	0.01477	FALSE	TRUE	FALSE	finngen_R9_I9_HYPERTROCARDMYOP	12644082	0.221783	0.184093	Hypertrophic cardiomyopathy || id:finngen_R9_I9_HYPERTROCARDMYOP	TRUE	reported	3425	6.50894e-06	2	12784208	3.422	ebi-a-GCST90001696	|| id:ebi-a-GCST90001696	TRUE	reported	igd	2	TRUE	NA	A/T
9787	rs150146567	A	T	A	T	8.79	0.224925	0.0019	0.01477	FALSE	TRUE	FALSE	finngen_R9_I9_HYPERTROCARDMYOP	12644082	0.221783	0.184093	Hypertrophic cardiomyopathy || id:finngen_R9_I9_HYPERTROCARDMYOP	TRUE	reported	3425	3.27899e-10	2	12784208	1.394	ebi-a-GCST90001697	|| id:ebi-a-GCST90001697	TRUE	reported	igd	2	TRUE	NA	A/T
2156	rs11921864	T	C	T	C	35.49	0.224585	0.0585	0.0292676	FALSE	FALSE	FALSE	finngen_R9_I9_HYPERTROCARDMYOP	140385923	0.0879367	0.131615	Hypertrophic cardiomyopathy || id:finngen_R9_I9_HYPERTROCARDMYOP	TRUE	reported	3408	3.96698e-06	3	140104765	7.68	ebi-a-GCST90001698	|| id:ebi-a-GCST90001698	TRUE	reported	igd	2	TRUE	NA	T/C
7241	rs137976321	A	G	A	G	0.3961	0.224569	0.019	0.0100277	FALSE	FALSE	FALSE	finngen_R9_I9_HYPERTROCARDMYOP	51567401	0.320726	0.226159	Hypertrophic cardiomyopathy || id:finngen_R9_I9_HYPERTROCARDMYOP	TRUE	reported	3629	5.62095e-06	20	50183940	0.08712	ebi-a-GCST90001584	|| id:ebi-a-GCST90001584	TRUE	reported	igd	2	TRUE	NA	A/G
7265	rs137976321	A	G	A	G	0.3913	0.224569	0.019	0.0100277	FALSE	FALSE	FALSE	finngen_R9_I9_HYPERTROCARDMYOP	51567401	0.320726	0.226159	Hypertrophic cardiomyopathy || id:finngen_R9_I9_HYPERTROCARDMYOP	TRUE	reported	3629	7.91006e-06	20	50183940	0.08745	ebi-a-GCST90001587	|| id:ebi-a-GCST90001587	TRUE	reported	igd	2	TRUE	NA	A/G
8119	rs137976321	A	G	A	G	-0.4021	0.224569	0.019	0.0100277	FALSE	FALSE	FALSE	finngen_R9_I9_HYPERTROCARDMYOP	51567401	0.320726	0.226159	Hypertrophic cardiomyopathy || id:finngen_R9_I9_HYPERTROCARDMYOP	TRUE	reported	3629	4.35301e-06	20	50183940	0.08741	ebi-a-GCST90001586	|| id:ebi-a-GCST90001586	TRUE	reported	igd	2	TRUE	NA	A/G
9988	rs11885872	G	A	G	A	-0.951	0.224238	0.0046	0.0204817	FALSE	FALSE	FALSE	finngen_R9_I9_HYPERTROCARDMYOP	103954121	0.154638	0.157543	Hypertrophic cardiomyopathy || id:finngen_R9_I9_HYPERTROCARDMYOP	TRUE	reported	2919	1.92398e-06	2	104570579	0.1993	ebi-a-GCST90001851	|| id:ebi-a-GCST90001851	TRUE	reported	igd	2	TRUE	NA	G/A
11581	rs76111665	A	T	A	T	2.295	0.223767	0.0013	0.0152004	FALSE	TRUE	FALSE	finngen_R9_I9_HYPERTROCARDMYOP	240115260	0.223698	0.183905	Hypertrophic cardiomyopathy || id:finngen_R9_I9_HYPERTROCARDMYOP	TRUE	reported	1578	1.28301e-06	1	240278560	0.4721	ebi-a-GCST90002109	|| id:ebi-a-GCST90002109	TRUE	reported	igd	2	TRUE	NA	A/T
7279	rs79562353	C	T	C	T	-0.2421	0.223737	0.0592	0.0146962	FALSE	FALSE	FALSE	finngen_R9_I9_HYPERTROCARDMYOP	17027965	0.224978	0.184389	Hypertrophic cardiomyopathy || id:finngen_R9_I9_HYPERTROCARDMYOP	TRUE	reported	3629	2.678e-06	10	17069964	0.05148	ebi-a-GCST90001587	|| id:ebi-a-GCST90001587	TRUE	reported	igd	2	TRUE	NA	C/T
8136	rs79562353	C	T	C	T	0.2405	0.223737	0.0592	0.0146962	FALSE	FALSE	FALSE	finngen_R9_I9_HYPERTROCARDMYOP	17027965	0.224978	0.184389	Hypertrophic cardiomyopathy || id:finngen_R9_I9_HYPERTROCARDMYOP	TRUE	reported	3629	3.08297e-06	10	17069964	0.05147	ebi-a-GCST90001586	|| id:ebi-a-GCST90001586	TRUE	reported	igd	2	TRUE	NA	C/T
2457	rs3822406	T	A	T	A	154.4	0.223494	0.007	0.042143	FALSE	TRUE	FALSE	finngen_R9_I9_HYPERTROCARDMYOP	180627853	0.042921	0.110396	Hypertrophic cardiomyopathy || id:finngen_R9_I9_HYPERTROCARDMYOP	TRUE	reported	3408	4.62062e-13	5	180054853	21.25	ebi-a-GCST90001698	|| id:ebi-a-GCST90001698	TRUE	reported	igd	2	TRUE	NA	T/A
4572	rs61745530	T	G	T	G	-0.3596	0.22302	0.0263	0.0267092	FALSE	FALSE	FALSE	finngen_R9_I9_HYPERTROCARDMYOP	48008625	0.102265	0.13649	Hypertrophic cardiomyopathy || id:finngen_R9_I9_HYPERTROCARDMYOP	TRUE	reported	3596	4.03803e-06	6	47976361	0.0779	ebi-a-GCST90001650	|| id:ebi-a-GCST90001650	TRUE	reported	igd	2	TRUE	NA	T/G
4593	rs61745530	T	G	T	G	-0.3593	0.22302	0.0263	0.0267092	FALSE	FALSE	FALSE	finngen_R9_I9_HYPERTROCARDMYOP	48008625	0.102265	0.13649	Hypertrophic cardiomyopathy || id:finngen_R9_I9_HYPERTROCARDMYOP	TRUE	reported	3596	6.33403e-06	6	47976361	0.07947	ebi-a-GCST90001649	|| id:ebi-a-GCST90001649	TRUE	reported	igd	2	TRUE	NA	T/G
4961	rs118073973	A	T	A	T	0.2924	0.222708	0.0402	0.0106941	FALSE	TRUE	FALSE	finngen_R9_I9_HYPERTROCARDMYOP	19948910	0.323269	0.225467	Hypertrophic cardiomyopathy || id:finngen_R9_I9_HYPERTROCARDMYOP	TRUE	reported	3658	2.20999e-06	9	19948908	0.06168	ebi-a-GCST90001444	|| id:ebi-a-GCST90001444	TRUE	reported	igd	2	TRUE	NA	A/T
12689	rs118073973	A	T	A	T	0.2899	0.222708	0.0402	0.0106941	FALSE	TRUE	FALSE	finngen_R9_I9_HYPERTROCARDMYOP	19948910	0.323269	0.225467	Hypertrophic cardiomyopathy || id:finngen_R9_I9_HYPERTROCARDMYOP	TRUE	reported	3658	2.87303e-06	9	19948908	0.06184	ebi-a-GCST90001423	|| id:ebi-a-GCST90001423	TRUE	reported	igd	2	TRUE	NA	A/T
16263	rs118073973	A	T	A	T	0.2799	0.222708	0.0402	0.0106941	FALSE	TRUE	FALSE	finngen_R9_I9_HYPERTROCARDMYOP	19948910	0.323269	0.225467	Hypertrophic cardiomyopathy || id:finngen_R9_I9_HYPERTROCARDMYOP	TRUE	reported	3659	5.45306e-06	9	19948908	0.06148	ebi-a-GCST90001422	|| id:ebi-a-GCST90001422	TRUE	reported	igd	2	TRUE	NA	A/T
8296	rs78804535	T	C	T	C	0.3286	0.222388	0.0316	0.0433852	FALSE	FALSE	FALSE	finngen_R9_I9_HYPERTROCARDMYOP	143498694	0.0430041	0.109893	Hypertrophic cardiomyopathy || id:finngen_R9_I9_HYPERTROCARDMYOP	TRUE	reported	3658	3.46897e-06	4	144419847	0.07069	ebi-a-GCST90001404	|| id:ebi-a-GCST90001404	TRUE	reported	igd	2	TRUE	NA	T/C
2143	rs117979973	T	C	T	C	101.9	0.222128	0.0059	0.0235466	FALSE	FALSE	FALSE	finngen_R9_I9_HYPERTROCARDMYOP	78935393	0.124313	0.144528	Hypertrophic cardiomyopathy || id:finngen_R9_I9_HYPERTROCARDMYOP	TRUE	reported	3408	5.52904e-06	17	76931475	22.39	ebi-a-GCST90001698	|| id:ebi-a-GCST90001698	TRUE	reported	igd	2	TRUE	NA	T/C
13185	rs561934182	G	C	G	C	1.163	0.222106	0.0035	0.0120458	FALSE	TRUE	FALSE	finngen_R9_I9_HYPERTROCARDMYOP	103166270	0.275306	0.203594	Hypertrophic cardiomyopathy || id:finngen_R9_I9_HYPERTROCARDMYOP	TRUE	reported	3019	3.61302e-06	1	103631826	0.2505	ebi-a-GCST90001456	|| id:ebi-a-GCST90001456	TRUE	reported	igd	2	TRUE	NA	G/C
9704	rs11233425	A	G	A	G	23.77	0.221599	0.0003	0.00901712	FALSE	FALSE	FALSE	finngen_R9_I9_HYPERTROCARDMYOP	83021647	0.368203	0.246263	Hypertrophic cardiomyopathy || id:finngen_R9_I9_HYPERTROCARDMYOP	TRUE	reported	3425	5.92516e-11	11	82732689	3.62	ebi-a-GCST90001697	|| id:ebi-a-GCST90001697	TRUE	reported	igd	2	TRUE	NA	A/G
7053	rs556844566	T	A	T	A	-0.9323	0.221389	0.0035	0.00577409	FALSE	TRUE	FALSE	finngen_R9_I9_HYPERTROCARDMYOP	223320357	0.450814	0.293596	Hypertrophic cardiomyopathy || id:finngen_R9_I9_HYPERTROCARDMYOP	TRUE	reported	3408	7.93506e-06	2	224185075	0.2084	ebi-a-GCST90001654	|| id:ebi-a-GCST90001654	TRUE	reported	igd	2	TRUE	NA	T/A
13193	rs138868484	A	G	A	G	-0.4196	0.221002	0.0235	0.0149193	FALSE	FALSE	FALSE	finngen_R9_I9_HYPERTROCARDMYOP	22226320	0.236916	0.186858	Hypertrophic cardiomyopathy || id:finngen_R9_I9_HYPERTROCARDMYOP	TRUE	reported	2920	5.90201e-06	9	22226319	0.09247	ebi-a-GCST90001890	|| id:ebi-a-GCST90001890	TRUE	reported	igd	2	TRUE	NA	A/G
6661	rs111854570	A	G	A	G	-0.2872	0.220868	0.0388	0.0259851	FALSE	FALSE	FALSE	finngen_R9_I9_HYPERTROCARDMYOP	8653419	0.111883	0.138929	Hypertrophic cardiomyopathy || id:finngen_R9_I9_HYPERTROCARDMYOP	TRUE	reported	3657	4.40697e-06	3	8695105	0.06245	ebi-a-GCST90001428	|| id:ebi-a-GCST90001428	TRUE	reported	igd	2	TRUE	NA	A/G
15340	rs150528455	A	G	A	G	-0.3078	0.220825	0.0469	0.0123838	FALSE	FALSE	FALSE	finngen_R9_I9_HYPERTROCARDMYOP	26414064	0.273428	0.201629	Hypertrophic cardiomyopathy || id:finngen_R9_I9_HYPERTROCARDMYOP	TRUE	reported	2912	3.38104e-06	1	26740555	0.06611	ebi-a-GCST90001843	|| id:ebi-a-GCST90001843	TRUE	reported	igd	2	TRUE	NA	A/G
2547	rs75157411	A	G	A	G	212.8	0.220715	0.0022	0.0135804	FALSE	FALSE	FALSE	finngen_R9_I9_HYPERTROCARDMYOP	95447314	0.261167	0.196429	Hypertrophic cardiomyopathy || id:finngen_R9_I9_HYPERTROCARDMYOP	TRUE	reported	3408	2.003e-08	11	95180478	37.83	ebi-a-GCST90001698	|| id:ebi-a-GCST90001698	TRUE	reported	igd	2	TRUE	NA	A/G
3126	rs114690517	C	T	C	T	0.5028	0.220605	0.0145	0.00450671	FALSE	FALSE	FALSE	finngen_R9_I9_HYPERTROCARDMYOP	116605546	0.503484	0.329745	Hypertrophic cardiomyopathy || id:finngen_R9_I9_HYPERTROCARDMYOP	TRUE	reported	3113	3.85798e-06	3	116324393	0.1087	ebi-a-GCST90002081	|| id:ebi-a-GCST90002081	TRUE	reported	igd	2	TRUE	NA	C/T
3188	rs114690517	C	T	C	T	0.5367	0.220605	0.0145	0.00450671	FALSE	FALSE	FALSE	finngen_R9_I9_HYPERTROCARDMYOP	116605546	0.503484	0.329745	Hypertrophic cardiomyopathy || id:finngen_R9_I9_HYPERTROCARDMYOP	TRUE	reported	3113	4.31201e-07	3	116324393	0.106	ebi-a-GCST90001973	|| id:ebi-a-GCST90001973	TRUE	reported	igd	2	TRUE	NA	C/T
9281	rs139262012	C	A	C	A	0.702	0.220594	0.0124	0.0139211	FALSE	FALSE	FALSE	finngen_R9_I9_HYPERTROCARDMYOP	100462699	0.244053	0.189364	Hypertrophic cardiomyopathy || id:finngen_R9_I9_HYPERTROCARDMYOP	TRUE	reported	1858	1.86999e-06	5	99798403	0.1468	ebi-a-GCST90001527	|| id:ebi-a-GCST90001527	TRUE	reported	igd	2	TRUE	NA	C/A
2522	rs73091371	A	C	A	C	148.1	0.220555	0.0035	0.0285333	FALSE	FALSE	FALSE	finngen_R9_I9_HYPERTROCARDMYOP	4439382	0.102351	0.135015	Hypertrophic cardiomyopathy || id:finngen_R9_I9_HYPERTROCARDMYOP	TRUE	reported	3408	9.77507e-07	20	4420029	30.2	ebi-a-GCST90001698	|| id:ebi-a-GCST90001698	TRUE	reported	igd	2	TRUE	NA	A/C
14387	rs75010615	T	C	T	C	1.402	0.220308	0.002	0.0356554	FALSE	FALSE	FALSE	finngen_R9_I9_HYPERTROCARDMYOP	40740199	0.0635697	0.118752	Hypertrophic cardiomyopathy || id:finngen_R9_I9_HYPERTROCARDMYOP	TRUE	reported	3427	4.05602e-06	17	38896451	0.3037	ebi-a-GCST90001543	|| id:ebi-a-GCST90001543	TRUE	reported	igd	2	TRUE	NA	T/C
16812	rs75010615	T	C	T	C	-1.396	0.220308	0.002	0.0356554	FALSE	FALSE	FALSE	finngen_R9_I9_HYPERTROCARDMYOP	40740199	0.0635697	0.118752	Hypertrophic cardiomyopathy || id:finngen_R9_I9_HYPERTROCARDMYOP	TRUE	reported	3427	5.29298e-06	17	38896451	0.3061	ebi-a-GCST90001575	|| id:ebi-a-GCST90001575	TRUE	reported	igd	2	TRUE	NA	T/C
6748	rs12204644	A	G	A	G	0.4135	0.220006	0.0299	0.0466571	FALSE	FALSE	FALSE	finngen_R9_I9_HYPERTROCARDMYOP	91085215	0.0376643	0.105849	Hypertrophic cardiomyopathy || id:finngen_R9_I9_HYPERTROCARDMYOP	TRUE	reported	2910	4.56604e-07	6	91794933	0.0818	ebi-a-GCST90002024	|| id:ebi-a-GCST90002024	TRUE	reported	igd	2	TRUE	NA	A/G
14848	rs144484750	T	C	T	C	1.824	0.219875	0.0016	0.0152218	FALSE	FALSE	FALSE	finngen_R9_I9_HYPERTROCARDMYOP	175224864	0.235315	0.185271	Hypertrophic cardiomyopathy || id:finngen_R9_I9_HYPERTROCARDMYOP	TRUE	reported	1858	9.93299e-06	1	175194000	0.4116	ebi-a-GCST90001523	|| id:ebi-a-GCST90001523	TRUE	reported	igd	2	TRUE	NA	T/C
6934	rs9584780	C	T	C	T	0.3691	0.219848	0.0257	0.00886569	FALSE	FALSE	FALSE	finngen_R9_I9_HYPERTROCARDMYOP	98249015	0.353535	0.236968	Hypertrophic cardiomyopathy || id:finngen_R9_I9_HYPERTROCARDMYOP	TRUE	reported	3657	1.754e-06	13	98901269	0.07708	ebi-a-GCST90001406	|| id:ebi-a-GCST90001406	TRUE	reported	igd	2	TRUE	NA	C/T
13571	rs9584780	C	T	C	T	-0.388	0.219848	0.0257	0.00886569	FALSE	FALSE	FALSE	finngen_R9_I9_HYPERTROCARDMYOP	98249015	0.353535	0.236968	Hypertrophic cardiomyopathy || id:finngen_R9_I9_HYPERTROCARDMYOP	TRUE	reported	3657	5.199e-07	13	98901269	0.07717	ebi-a-GCST90001408	|| id:ebi-a-GCST90001408	TRUE	reported	igd	2	TRUE	NA	C/T
2630	rs78524989	G	T	G	T	183	0.219561	0.0029	0.00394225	FALSE	FALSE	FALSE	finngen_R9_I9_HYPERTROCARDMYOP	94550968	0.557454	0.374276	Hypertrophic cardiomyopathy || id:finngen_R9_I9_HYPERTROCARDMYOP	TRUE	reported	3408	3.41704e-08	11	94284134	33.09	ebi-a-GCST90001698	|| id:ebi-a-GCST90001698	TRUE	reported	igd	2	TRUE	NA	G/T
1099	rs138358136	T	A	T	A	726.8	0.21905	0.0003	0.0075805	FALSE	TRUE	FALSE	finngen_R9_I9_HYPERTROCARDMYOP	194075	0.397264	0.258766	Hypertrophic cardiomyopathy || id:finngen_R9_I9_HYPERTROCARDMYOP	TRUE	reported	3408	1.25893e-18	7	194075	82.02	ebi-a-GCST90001695	|| id:ebi-a-GCST90001695	TRUE	reported	igd	2	TRUE	NA	T/A
12980	rs74839056	T	C	T	C	1.357	0.218685	0.0015	0.0210404	FALSE	FALSE	FALSE	finngen_R9_I9_HYPERTROCARDMYOP	107262473	0.161603	0.156237	Hypertrophic cardiomyopathy || id:finngen_R9_I9_HYPERTROCARDMYOP	TRUE	reported	3656	8.92093e-06	13	107914821	0.3052	ebi-a-GCST90001436	|| id:ebi-a-GCST90001436	TRUE	reported	igd	2	TRUE	NA	T/C
8039	rs55877972	G	T	G	T	0.5081	0.218635	0.0166	0.0378072	FALSE	FALSE	FALSE	finngen_R9_I9_HYPERTROCARDMYOP	94287922	0.0574897	0.115097	Hypertrophic cardiomyopathy || id:finngen_R9_I9_HYPERTROCARDMYOP	TRUE	reported	2920	1.96698e-06	14	94754259	0.1066	ebi-a-GCST90002069	|| id:ebi-a-GCST90002069	TRUE	reported	igd	2	TRUE	NA	G/T
1203	rs17180391	C	G	C	G	243.9	0.21846	0.0007	0.0325072	FALSE	TRUE	FALSE	finngen_R9_I9_HYPERTROCARDMYOP	72330547	0.0794621	0.124562	Hypertrophic cardiomyopathy || id:finngen_R9_I9_HYPERTROCARDMYOP	TRUE	reported	3408	2.28202e-07	14	72797255	47.03	ebi-a-GCST90001695	|| id:ebi-a-GCST90001695	TRUE	reported	igd	2	TRUE	NA	C/G
4258	rs10520274	C	G	C	G	-0.2858	0.218432	0.0509	0.0399391	FALSE	TRUE	FALSE	finngen_R9_I9_HYPERTROCARDMYOP	174209093	0.0527922	0.11279	Hypertrophic cardiomyopathy || id:finngen_R9_I9_HYPERTROCARDMYOP	TRUE	reported	2850	5.54996e-06	4	175130244	0.0628	ebi-a-GCST90002039	|| id:ebi-a-GCST90002039	TRUE	reported	igd	2	TRUE	NA	C/G
400	rs558625031	A	G	A	G	-0.6956	0.218267	0.0483	0.0272298	FALSE	FALSE	FALSE	finngen_R9_I9_HYPERTROCARDMYOP	51355657	0.116407	0.139021	Hypertrophic cardiomyopathy || id:finngen_R9_I9_HYPERTROCARDMYOP	TRUE	reported	1634	1.95884e-17	19	51858911	0.08096	ebi-a-GCST90001949	|| id:ebi-a-GCST90001949	TRUE	reported	igd	2	TRUE	NA	A/G
3077	rs558625031	A	G	A	G	-0.6341	0.218267	0.0483	0.0272298	FALSE	FALSE	FALSE	finngen_R9_I9_HYPERTROCARDMYOP	51355657	0.116407	0.139021	Hypertrophic cardiomyopathy || id:finngen_R9_I9_HYPERTROCARDMYOP	TRUE	reported	1634	1.66686e-14	19	51858911	0.08187	ebi-a-GCST90001946	|| id:ebi-a-GCST90001946	TRUE	reported	igd	2	TRUE	NA	A/G
6090	rs558625031	A	G	A	G	-0.6061	0.218267	0.0499	0.0272298	FALSE	FALSE	FALSE	finngen_R9_I9_HYPERTROCARDMYOP	51355657	0.116407	0.139021	Hypertrophic cardiomyopathy || id:finngen_R9_I9_HYPERTROCARDMYOP	TRUE	reported	1464	4.01606e-12	19	51858911	0.08664	ebi-a-GCST90001951	|| id:ebi-a-GCST90001951	TRUE	reported	igd	2	TRUE	NA	A/G
7154	rs558625031	A	G	A	G	-0.4523	0.218267	0.0458	0.0272298	FALSE	FALSE	FALSE	finngen_R9_I9_HYPERTROCARDMYOP	51355657	0.116407	0.139021	Hypertrophic cardiomyopathy || id:finngen_R9_I9_HYPERTROCARDMYOP	TRUE	reported	1244	5.16202e-06	19	51858911	0.0988	ebi-a-GCST90001950	|| id:ebi-a-GCST90001950	TRUE	reported	igd	2	TRUE	NA	A/G
8554	rs558625031	A	G	A	G	-0.675	0.218267	0.0484	0.0272298	FALSE	FALSE	FALSE	finngen_R9_I9_HYPERTROCARDMYOP	51355657	0.116407	0.139021	Hypertrophic cardiomyopathy || id:finngen_R9_I9_HYPERTROCARDMYOP	TRUE	reported	1633	2.00678e-16	19	51858911	0.08124	ebi-a-GCST90001948	|| id:ebi-a-GCST90001948	TRUE	reported	igd	2	TRUE	NA	A/G
10628	rs558625031	A	G	A	G	-0.7134	0.218267	0.0476	0.0272298	FALSE	FALSE	FALSE	finngen_R9_I9_HYPERTROCARDMYOP	51355657	0.116407	0.139021	Hypertrophic cardiomyopathy || id:finngen_R9_I9_HYPERTROCARDMYOP	TRUE	reported	1577	1.04208e-16	19	51858911	0.085	ebi-a-GCST90001947	|| id:ebi-a-GCST90001947	TRUE	reported	igd	2	TRUE	NA	A/G
10689	rs558625031	A	G	A	G	-0.7095	0.218267	0.0475	0.0272298	FALSE	FALSE	FALSE	finngen_R9_I9_HYPERTROCARDMYOP	51355657	0.116407	0.139021	Hypertrophic cardiomyopathy || id:finngen_R9_I9_HYPERTROCARDMYOP	TRUE	reported	1579	1.33414e-16	19	51858911	0.08484	ebi-a-GCST90001956	|| id:ebi-a-GCST90001956	TRUE	reported	igd	2	TRUE	NA	A/G
10710	rs558625031	A	G	A	G	-0.7209	0.218267	0.0475	0.0272298	FALSE	FALSE	FALSE	finngen_R9_I9_HYPERTROCARDMYOP	51355657	0.116407	0.139021	Hypertrophic cardiomyopathy || id:finngen_R9_I9_HYPERTROCARDMYOP	TRUE	reported	1578	4.46272e-17	19	51858911	0.08485	ebi-a-GCST90001957	|| id:ebi-a-GCST90001957	TRUE	reported	igd	2	TRUE	NA	A/G
508	rs3211602	A	G	A	G	-1.654	0.21812	0.0012	0.0390054	FALSE	FALSE	FALSE	finngen_R9_I9_HYPERTROCARDMYOP	57753436	0.0556801	0.113988	Hypertrophic cardiomyopathy || id:finngen_R9_I9_HYPERTROCARDMYOP	TRUE	reported	3652	3.879e-06	12	58147219	0.3577	ebi-a-GCST90001590	|| id:ebi-a-GCST90001590	TRUE	reported	igd	2	TRUE	NA	A/G
8181	rs115383271	A	C	A	C	0.2552	0.217862	0.0541	0.0163739	FALSE	FALSE	FALSE	finngen_R9_I9_HYPERTROCARDMYOP	39140392	0.217937	0.176832	Hypertrophic cardiomyopathy || id:finngen_R9_I9_HYPERTROCARDMYOP	TRUE	reported	3437	8.37202e-07	2	39367533	0.0517	ebi-a-GCST90001482	|| id:ebi-a-GCST90001482	TRUE	reported	igd	2	TRUE	NA	A/C
1753	rs7667070	C	T	C	T	-0.283	0.217808	0.0361	0.0433883	FALSE	FALSE	FALSE	finngen_R9_I9_HYPERTROCARDMYOP	38378212	0.045753	0.109031	Hypertrophic cardiomyopathy || id:finngen_R9_I9_HYPERTROCARDMYOP	TRUE	reported	3656	8.55697e-06	4	38379833	0.06349	ebi-a-GCST90001429	|| id:ebi-a-GCST90001429	TRUE	reported	igd	2	TRUE	NA	C/T
4626	rs7667070	C	T	C	T	-0.2956	0.217808	0.0361	0.0433883	FALSE	FALSE	FALSE	finngen_R9_I9_HYPERTROCARDMYOP	38378212	0.045753	0.109031	Hypertrophic cardiomyopathy || id:finngen_R9_I9_HYPERTROCARDMYOP	TRUE	reported	3656	2.36298e-06	4	38379833	0.06254	ebi-a-GCST90001392	|| id:ebi-a-GCST90001392	TRUE	reported	igd	2	TRUE	NA	C/T
12202	rs116411882	T	G	T	G	-0.2605	0.217727	0.0531	0.0064224	FALSE	FALSE	FALSE	finngen_R9_I9_HYPERTROCARDMYOP	134407548	0.433415	0.277939	Hypertrophic cardiomyopathy || id:finngen_R9_I9_HYPERTROCARDMYOP	TRUE	reported	3440	9.14008e-06	3	134126390	0.05862	ebi-a-GCST90001661	|| id:ebi-a-GCST90001661	TRUE	reported	igd	2	TRUE	NA	T/G
6845	rs9838297	C	T	C	T	0.5111	0.217624	0.0118	0.0253671	FALSE	FALSE	FALSE	finngen_R9_I9_HYPERTROCARDMYOP	151059476	0.119492	0.13978	Hypertrophic cardiomyopathy || id:finngen_R9_I9_HYPERTROCARDMYOP	TRUE	reported	3652	6.63499e-06	3	150777263	0.1133	ebi-a-GCST90001773	|| id:ebi-a-GCST90001773	TRUE	reported	igd	2	TRUE	NA	C/T
4195	rs117909439	T	C	T	C	-0.6761	0.217595	0.0089	0.0195523	FALSE	FALSE	FALSE	finngen_R9_I9_HYPERTROCARDMYOP	29449004	0.173293	0.159797	Hypertrophic cardiomyopathy || id:finngen_R9_I9_HYPERTROCARDMYOP	TRUE	reported	3043	1.81201e-06	14	29918210	0.1414	ebi-a-GCST90001449	|| id:ebi-a-GCST90001449	TRUE	reported	igd	2	TRUE	NA	T/C
7760	rs117909439	T	C	T	C	-0.6373	0.217595	0.0089	0.0195523	FALSE	FALSE	FALSE	finngen_R9_I9_HYPERTROCARDMYOP	29449004	0.173293	0.159797	Hypertrophic cardiomyopathy || id:finngen_R9_I9_HYPERTROCARDMYOP	TRUE	reported	3040	8.25392e-06	14	29918210	0.1427	ebi-a-GCST90001453	|| id:ebi-a-GCST90001453	TRUE	reported	igd	2	TRUE	NA	T/C
2034	rs113653707	C	A	C	A	93.82	0.217578	0.0075	0.00767996	FALSE	FALSE	FALSE	finngen_R9_I9_HYPERTROCARDMYOP	43975134	0.394128	0.255327	Hypertrophic cardiomyopathy || id:finngen_R9_I9_HYPERTROCARDMYOP	TRUE	reported	3408	6.375e-06	11	43996684	20.75	ebi-a-GCST90001698	|| id:ebi-a-GCST90001698	TRUE	reported	igd	2	TRUE	NA	C/A
2541	rs74842782	G	T	G	T	184.9	0.217007	0.0032	0.0191492	FALSE	FALSE	FALSE	finngen_R9_I9_HYPERTROCARDMYOP	131728582	0.183331	0.163093	Hypertrophic cardiomyopathy || id:finngen_R9_I9_HYPERTROCARDMYOP	TRUE	reported	3408	2.76701e-09	7	131413341	31.03	ebi-a-GCST90001698	|| id:ebi-a-GCST90001698	TRUE	reported	igd	2	TRUE	NA	G/T
2067	rs115660429	A	C	A	C	207.9	0.21695	0.0023	0.00698153	FALSE	FALSE	FALSE	finngen_R9_I9_HYPERTROCARDMYOP	195804133	0.407007	0.261647	Hypertrophic cardiomyopathy || id:finngen_R9_I9_HYPERTROCARDMYOP	TRUE	reported	3408	1.14501e-08	3	195531004	36.33	ebi-a-GCST90001698	|| id:ebi-a-GCST90001698	TRUE	reported	igd	2	TRUE	NA	A/C
13785	rs118114356	T	G	T	G	0.4689	0.216798	0.0123	0.00894973	FALSE	FALSE	FALSE	finngen_R9_I9_HYPERTROCARDMYOP	161822691	0.346446	0.230268	Hypertrophic cardiomyopathy || id:finngen_R9_I9_HYPERTROCARDMYOP	TRUE	reported	3668	8.96603e-06	6	162243723	0.1054	ebi-a-GCST90001606	|| id:ebi-a-GCST90001606	TRUE	reported	igd	2	TRUE	NA	T/G
12290	rs6029245	C	T	C	T	0.3071	0.216694	0.0358	0.0155728	FALSE	FALSE	FALSE	finngen_R9_I9_HYPERTROCARDMYOP	40639350	0.219999	0.176672	Hypertrophic cardiomyopathy || id:finngen_R9_I9_HYPERTROCARDMYOP	TRUE	reported	3657	3.23102e-06	20	39267990	0.06585	ebi-a-GCST90001421	|| id:ebi-a-GCST90001421	TRUE	reported	igd	2	TRUE	NA	C/T
11269	rs75334371	C	T	C	T	0.7699	0.216596	0.0071	0.0544706	FALSE	FALSE	FALSE	finngen_R9_I9_HYPERTROCARDMYOP	19788635	0.0271344	0.0980257	Hypertrophic cardiomyopathy || id:finngen_R9_I9_HYPERTROCARDMYOP	TRUE	reported	2903	2.61198e-06	5	19788744	0.1635	ebi-a-GCST90001844	|| id:ebi-a-GCST90001844	TRUE	reported	igd	2	TRUE	NA	C/T
13695	rs7002380	T	C	T	C	-0.2579	0.216563	0.0467	0.0225823	FALSE	FALSE	FALSE	finngen_R9_I9_HYPERTROCARDMYOP	123710151	0.136893	0.145592	Hypertrophic cardiomyopathy || id:finngen_R9_I9_HYPERTROCARDMYOP	TRUE	reported	3622	9.33104e-06	8	124722391	0.05811	ebi-a-GCST90002001	|| id:ebi-a-GCST90002001	TRUE	reported	igd	2	TRUE	NA	T/C
13823	rs143092602	A	T	A	T	-0.785	0.216252	0.0066	0.00342532	FALSE	TRUE	FALSE	finngen_R9_I9_HYPERTROCARDMYOP	176441463	0.577291	0.388003	Hypertrophic cardiomyopathy || id:finngen_R9_I9_HYPERTROCARDMYOP	TRUE	reported	2871	5.43701e-06	2	177306191	0.1723	ebi-a-GCST90001904	|| id:ebi-a-GCST90001904	TRUE	reported	igd	2	TRUE	NA	A/T
15253	rs12380223	A	T	A	T	-0.5815	0.215856	0.0096	0.0215858	FALSE	TRUE	FALSE	finngen_R9_I9_HYPERTROCARDMYOP	7639660	0.163748	0.155005	Hypertrophic cardiomyopathy || id:finngen_R9_I9_HYPERTROCARDMYOP	TRUE	reported	3657	5.76196e-06	9	7639660	0.128	ebi-a-GCST90001397	|| id:ebi-a-GCST90001397	TRUE	reported	igd	2	TRUE	NA	A/T
3085	rs10169360	A	G	A	G	-0.5775	0.215082	0.0094	0.00456147	FALSE	FALSE	FALSE	finngen_R9_I9_HYPERTROCARDMYOP	5418378	0.520948	0.335079	Hypertrophic cardiomyopathy || id:finngen_R9_I9_HYPERTROCARDMYOP	TRUE	reported	3657	6.58006e-06	2	5558511	0.1279	ebi-a-GCST90001710	|| id:ebi-a-GCST90001710	TRUE	reported	igd	2	TRUE	NA	A/G
10353	rs115452662	T	A	T	A	-0.2227	0.214833	0.0821	0.0193834	FALSE	TRUE	FALSE	finngen_R9_I9_HYPERTROCARDMYOP	88494682	0.179842	0.160175	Hypertrophic cardiomyopathy || id:finngen_R9_I9_HYPERTROCARDMYOP	TRUE	reported	2910	5.633e-06	2	88794200	0.04897	ebi-a-GCST90002055	|| id:ebi-a-GCST90002055	TRUE	reported	igd	2	TRUE	NA	T/A
12299	rs111772667	A	G	A	G	0.3015	0.214574	0.0431	0.0264065	FALSE	FALSE	FALSE	finngen_R9_I9_HYPERTROCARDMYOP	129322481	0.119924	0.137982	Hypertrophic cardiomyopathy || id:finngen_R9_I9_HYPERTROCARDMYOP	TRUE	reported	2911	6.67606e-06	4	130243636	0.06682	ebi-a-GCST90002101	|| id:ebi-a-GCST90002101	TRUE	reported	igd	2	TRUE	NA	A/G
14741	rs41297739	T	C	T	C	0.1661	0.214355	0.1078	0.0373777	FALSE	FALSE	FALSE	finngen_R9_I9_HYPERTROCARDMYOP	69482231	0.0632572	0.115407	Hypertrophic cardiomyopathy || id:finngen_R9_I9_HYPERTROCARDMYOP	TRUE	reported	3427	9.71606e-06	4	70347949	0.03749	ebi-a-GCST90001564	|| id:ebi-a-GCST90001564	TRUE	reported	igd	2	TRUE	NA	T/C
14441	rs182193538	A	C	A	C	0.4366	0.214222	0.0197	0.0119083	FALSE	FALSE	FALSE	finngen_R9_I9_HYPERTROCARDMYOP	89994326	0.312209	0.211975	Hypertrophic cardiomyopathy || id:finngen_R9_I9_HYPERTROCARDMYOP	TRUE	reported	3434	2.50697e-06	10	91754083	0.09258	ebi-a-GCST90001935	|| id:ebi-a-GCST90001935	TRUE	reported	igd	2	TRUE	NA	A/C
3045	rs113612962	C	G	C	G	-0.313	0.214221	0.0402	0.0208173	FALSE	TRUE	FALSE	finngen_R9_I9_HYPERTROCARDMYOP	42771440	0.166841	0.15496	Hypertrophic cardiomyopathy || id:finngen_R9_I9_HYPERTROCARDMYOP	TRUE	reported	3657	6.53296e-07	22	43167446	0.0628	ebi-a-GCST90001736	|| id:ebi-a-GCST90001736	TRUE	reported	igd	2	TRUE	NA	C/G
3796	rs113612962	C	G	C	G	-0.2905	0.214221	0.0402	0.0208173	FALSE	TRUE	FALSE	finngen_R9_I9_HYPERTROCARDMYOP	42771440	0.166841	0.15496	Hypertrophic cardiomyopathy || id:finngen_R9_I9_HYPERTROCARDMYOP	TRUE	reported	3656	3.84804e-06	22	43167446	0.06279	ebi-a-GCST90001732	|| id:ebi-a-GCST90001732	TRUE	reported	igd	2	TRUE	NA	C/G
5347	rs113612962	C	G	C	G	-0.3129	0.214221	0.0402	0.0208173	FALSE	TRUE	FALSE	finngen_R9_I9_HYPERTROCARDMYOP	42771440	0.166841	0.15496	Hypertrophic cardiomyopathy || id:finngen_R9_I9_HYPERTROCARDMYOP	TRUE	reported	3657	6.468e-07	22	43167446	0.06277	ebi-a-GCST90001733	|| id:ebi-a-GCST90001733	TRUE	reported	igd	2	TRUE	NA	C/G
9176	rs113612962	C	G	C	G	-0.3031	0.214221	0.0402	0.0208173	FALSE	TRUE	FALSE	finngen_R9_I9_HYPERTROCARDMYOP	42771440	0.166841	0.15496	Hypertrophic cardiomyopathy || id:finngen_R9_I9_HYPERTROCARDMYOP	TRUE	reported	3656	1.409e-06	22	43167446	0.06273	ebi-a-GCST90001723	|| id:ebi-a-GCST90001723	TRUE	reported	igd	2	TRUE	NA	C/G
10032	rs113612962	C	G	C	G	-0.2991	0.214221	0.0402	0.0208173	FALSE	TRUE	FALSE	finngen_R9_I9_HYPERTROCARDMYOP	42771440	0.166841	0.15496	Hypertrophic cardiomyopathy || id:finngen_R9_I9_HYPERTROCARDMYOP	TRUE	reported	3656	2.108e-06	22	43167446	0.06296	ebi-a-GCST90001724	|| id:ebi-a-GCST90001724	TRUE	reported	igd	2	TRUE	NA	C/G
12793	rs113612962	C	G	C	G	-0.3426	0.214221	0.0402	0.0208173	FALSE	TRUE	FALSE	finngen_R9_I9_HYPERTROCARDMYOP	42771440	0.166841	0.15496	Hypertrophic cardiomyopathy || id:finngen_R9_I9_HYPERTROCARDMYOP	TRUE	reported	3657	5.12802e-08	22	43167446	0.06276	ebi-a-GCST90001740	|| id:ebi-a-GCST90001740	TRUE	reported	igd	2	TRUE	NA	C/G
13275	rs113612962	C	G	C	G	-0.3441	0.214221	0.0402	0.0208173	FALSE	TRUE	FALSE	finngen_R9_I9_HYPERTROCARDMYOP	42771440	0.166841	0.15496	Hypertrophic cardiomyopathy || id:finngen_R9_I9_HYPERTROCARDMYOP	TRUE	reported	3657	3.77103e-08	22	43167446	0.06242	ebi-a-GCST90001735	|| id:ebi-a-GCST90001735	TRUE	reported	igd	2	TRUE	NA	C/G
14414	rs113612962	C	G	C	G	-0.3091	0.214221	0.0402	0.0208173	FALSE	TRUE	FALSE	finngen_R9_I9_HYPERTROCARDMYOP	42771440	0.166841	0.15496	Hypertrophic cardiomyopathy || id:finngen_R9_I9_HYPERTROCARDMYOP	TRUE	reported	3656	8.79893e-07	22	43167446	0.06276	ebi-a-GCST90001738	|| id:ebi-a-GCST90001738	TRUE	reported	igd	2	TRUE	NA	C/G
41	rs74553250	T	C	T	C	-0.2023	0.213776	0.1134	0.0103238	FALSE	FALSE	FALSE	finngen_R9_I9_HYPERTROCARDMYOP	41907272	0.34237	0.225148	Hypertrophic cardiomyopathy || id:finngen_R9_I9_HYPERTROCARDMYOP	TRUE	reported	3435	6.42096e-07	17	40063525	0.04055	ebi-a-GCST90001933	|| id:ebi-a-GCST90001933	TRUE	reported	igd	2	TRUE	NA	T/C
12956	rs74553250	T	C	T	C	-0.1839	0.213776	0.1135	0.0103238	FALSE	FALSE	FALSE	finngen_R9_I9_HYPERTROCARDMYOP	41907272	0.34237	0.225148	Hypertrophic cardiomyopathy || id:finngen_R9_I9_HYPERTROCARDMYOP	TRUE	reported	3437	4.853e-06	17	40063525	0.04016	ebi-a-GCST90001505	|| id:ebi-a-GCST90001505	TRUE	reported	igd	2	TRUE	NA	T/C
1208	rs181551194	T	A	T	A	109.8	0.213553	0.0031	0.0224409	FALSE	TRUE	FALSE	finngen_R9_I9_HYPERTROCARDMYOP	73924928	0.161104	0.152389	Hypertrophic cardiomyopathy || id:finngen_R9_I9_HYPERTROCARDMYOP	TRUE	reported	3408	6.35799e-06	7	73339258	24.29	ebi-a-GCST90001695	|| id:ebi-a-GCST90001695	TRUE	reported	igd	2	TRUE	NA	T/A
4024	rs76397707	A	T	A	T	0.5956	0.213482	0.0083	0.0395027	FALSE	TRUE	FALSE	finngen_R9_I9_HYPERTROCARDMYOP	96896074	0.0572348	0.112269	Hypertrophic cardiomyopathy || id:finngen_R9_I9_HYPERTROCARDMYOP	TRUE	reported	3668	7.18704e-06	3	96614918	0.1325	ebi-a-GCST90001591	|| id:ebi-a-GCST90001591	TRUE	reported	igd	2	TRUE	NA	A/T
1797	rs139090356	G	A	G	A	0.9354	0.213302	0.004	0.0312469	FALSE	FALSE	FALSE	finngen_R9_I9_HYPERTROCARDMYOP	7311226	0.0907027	0.126087	Hypertrophic cardiomyopathy || id:finngen_R9_I9_HYPERTROCARDMYOP	TRUE	reported	3408	4.03097e-06	2	7451357	0.2026	ebi-a-GCST90001663	|| id:ebi-a-GCST90001663	TRUE	reported	igd	2	TRUE	NA	G/A
8872	rs139090356	G	A	G	A	0.9023	0.213302	0.0038	0.0312469	FALSE	FALSE	FALSE	finngen_R9_I9_HYPERTROCARDMYOP	7311226	0.0907027	0.126087	Hypertrophic cardiomyopathy || id:finngen_R9_I9_HYPERTROCARDMYOP	TRUE	reported	3652	4.18004e-06	2	7451357	0.1958	ebi-a-GCST90001633	|| id:ebi-a-GCST90001633	TRUE	reported	igd	2	TRUE	NA	G/A
8899	rs139090356	G	A	G	A	0.892	0.213302	0.0038	0.0312469	FALSE	FALSE	FALSE	finngen_R9_I9_HYPERTROCARDMYOP	7311226	0.0907027	0.126087	Hypertrophic cardiomyopathy || id:finngen_R9_I9_HYPERTROCARDMYOP	TRUE	reported	3668	5.86206e-06	2	7451357	0.1966	ebi-a-GCST90001635	|| id:ebi-a-GCST90001635	TRUE	reported	igd	2	TRUE	NA	G/A
11331	rs139090356	G	A	G	A	0.8772	0.213302	0.0038	0.0312469	FALSE	FALSE	FALSE	finngen_R9_I9_HYPERTROCARDMYOP	7311226	0.0907027	0.126087	Hypertrophic cardiomyopathy || id:finngen_R9_I9_HYPERTROCARDMYOP	TRUE	reported	3652	5.35895e-06	2	7451357	0.1925	ebi-a-GCST90001596	|| id:ebi-a-GCST90001596	TRUE	reported	igd	2	TRUE	NA	G/A
13905	rs139090356	G	A	G	A	0.8992	0.213302	0.0038	0.0312469	FALSE	FALSE	FALSE	finngen_R9_I9_HYPERTROCARDMYOP	7311226	0.0907027	0.126087	Hypertrophic cardiomyopathy || id:finngen_R9_I9_HYPERTROCARDMYOP	TRUE	reported	3668	5.424e-06	2	7451357	0.1974	ebi-a-GCST90001634	|| id:ebi-a-GCST90001634	TRUE	reported	igd	2	TRUE	NA	G/A
9778	rs148760558	G	A	G	A	6.053	0.213261	0.0026	0.0169163	FALSE	FALSE	FALSE	finngen_R9_I9_HYPERTROCARDMYOP	74288799	0.215926	0.172341	Hypertrophic cardiomyopathy || id:finngen_R9_I9_HYPERTROCARDMYOP	TRUE	reported	3425	1.58899e-07	17	72284938	1.152	ebi-a-GCST90001697	|| id:ebi-a-GCST90001697	TRUE	reported	igd	2	TRUE	NA	G/A
2631	rs78530932	A	T	A	T	76.74	0.213248	0.0216	0.0045315	FALSE	TRUE	FALSE	finngen_R9_I9_HYPERTROCARDMYOP	80964032	0.535593	0.344232	Hypertrophic cardiomyopathy || id:finngen_R9_I9_HYPERTROCARDMYOP	TRUE	reported	3408	1.93201e-10	2	81191156	12.02	ebi-a-GCST90001698	|| id:ebi-a-GCST90001698	TRUE	reported	igd	2	TRUE	NA	A/T
14663	rs114103379	G	A	G	A	0.2367	0.213121	0.0764	0.0156163	FALSE	FALSE	FALSE	finngen_R9_I9_HYPERTROCARDMYOP	114033233	0.234893	0.179418	Hypertrophic cardiomyopathy || id:finngen_R9_I9_HYPERTROCARDMYOP	TRUE	reported	2920	4.45205e-06	4	114954389	0.05148	ebi-a-GCST90001928	|| id:ebi-a-GCST90001928	TRUE	reported	igd	2	TRUE	NA	G/A
2271	rs144528321	T	C	T	C	73.79	0.212711	0.012	0.0117996	FALSE	FALSE	FALSE	finngen_R9_I9_HYPERTROCARDMYOP	155414436	0.299748	0.205126	Hypertrophic cardiomyopathy || id:finngen_R9_I9_HYPERTROCARDMYOP	TRUE	reported	3408	5.643e-06	2	156270948	16.23	ebi-a-GCST90001698	|| id:ebi-a-GCST90001698	TRUE	reported	igd	2	TRUE	NA	T/C
10586	rs115576360	A	G	A	G	-0.4062	0.212706	0.0194	0.0136743	FALSE	FALSE	FALSE	finngen_R9_I9_HYPERTROCARDMYOP	156075492	0.273431	0.194218	Hypertrophic cardiomyopathy || id:finngen_R9_I9_HYPERTROCARDMYOP	TRUE	reported	3657	7.96196e-06	4	156996644	0.09082	ebi-a-GCST90001445	|| id:ebi-a-GCST90001445	TRUE	reported	igd	2	TRUE	NA	A/G
13947	rs185312213	G	T	G	T	-0.7215	0.212656	0.0066	0.00931577	FALSE	FALSE	FALSE	finngen_R9_I9_HYPERTROCARDMYOP	51470392	0.360952	0.232779	Hypertrophic cardiomyopathy || id:finngen_R9_I9_HYPERTROCARDMYOP	TRUE	reported	3387	4.52501e-06	14	51937110	0.1571	ebi-a-GCST90001464	|| id:ebi-a-GCST90001464	TRUE	reported	igd	2	TRUE	NA	G/T
3768	rs78384212	T	C	T	C	0.3493	0.212538	0.0523	0.0303693	FALSE	FALSE	FALSE	finngen_R9_I9_HYPERTROCARDMYOP	59825156	0.097174	0.128134	Hypertrophic cardiomyopathy || id:finngen_R9_I9_HYPERTROCARDMYOP	TRUE	reported	1856	1.071e-06	14	60291874	0.07136	ebi-a-GCST90001524	|| id:ebi-a-GCST90001524	TRUE	reported	igd	2	TRUE	NA	T/C
5620	rs78384212	T	C	T	C	0.3421	0.212538	0.0522	0.0303693	FALSE	FALSE	FALSE	finngen_R9_I9_HYPERTROCARDMYOP	59825156	0.097174	0.128134	Hypertrophic cardiomyopathy || id:finngen_R9_I9_HYPERTROCARDMYOP	TRUE	reported	1858	5.59204e-06	14	60291874	0.07511	ebi-a-GCST90001529	|| id:ebi-a-GCST90001529	TRUE	reported	igd	2	TRUE	NA	T/C
13777	rs72774507	T	C	T	C	6.249	0.212343	0.0001	0.0168634	FALSE	FALSE	FALSE	finngen_R9_I9_HYPERTROCARDMYOP	6120177	0.213659	0.170753	Hypertrophic cardiomyopathy || id:finngen_R9_I9_HYPERTROCARDMYOP	TRUE	reported	3622	4.96901e-06	16	6170178	1.366	ebi-a-GCST90001987	|| id:ebi-a-GCST90001987	TRUE	reported	igd	2	TRUE	NA	T/C
14579	rs9608041	T	C	T	C	0.2542	0.212065	0.0667	0.0747722	FALSE	FALSE	FALSE	finngen_R9_I9_HYPERTROCARDMYOP	20497137	0.00660648	0.0780782	Hypertrophic cardiomyopathy || id:finngen_R9_I9_HYPERTROCARDMYOP	TRUE	reported	3440	7.31695e-07	22	20851424	0.05123	ebi-a-GCST90001691	|| id:ebi-a-GCST90001691	TRUE	reported	igd	2	TRUE	NA	T/C
1244	rs528814030	T	C	T	C	134.4	0.21165	0.0025	0.0190538	FALSE	FALSE	FALSE	finngen_R9_I9_HYPERTROCARDMYOP	117144501	0.201834	0.165825	Hypertrophic cardiomyopathy || id:finngen_R9_I9_HYPERTROCARDMYOP	TRUE	reported	3408	6.06303e-07	11	117015217	26.88	ebi-a-GCST90001695	|| id:ebi-a-GCST90001695	TRUE	reported	igd	2	TRUE	NA	T/C
12770	rs79269061	T	C	T	C	1.2	0.211644	0.0051	0.0207889	FALSE	FALSE	FALSE	finngen_R9_I9_HYPERTROCARDMYOP	5779329	0.168383	0.153653	Hypertrophic cardiomyopathy || id:finngen_R9_I9_HYPERTROCARDMYOP	TRUE	reported	1579	6.42495e-06	20	5759975	0.265	ebi-a-GCST90002108	|| id:ebi-a-GCST90002108	TRUE	reported	igd	2	TRUE	NA	T/C
1067	rs117362948	A	G	A	G	262.2	0.211278	0.0004	0.00959461	FALSE	FALSE	FALSE	finngen_R9_I9_HYPERTROCARDMYOP	50135684	0.354108	0.228002	Hypertrophic cardiomyopathy || id:finngen_R9_I9_HYPERTROCARDMYOP	TRUE	reported	3408	8.24309e-06	16	50169595	58.71	ebi-a-GCST90001695	|| id:ebi-a-GCST90001695	TRUE	reported	igd	2	TRUE	NA	A/G
6322	rs13359589	T	C	T	C	1.382	0.210983	0.0012	0.0179879	FALSE	FALSE	FALSE	finngen_R9_I9_HYPERTROCARDMYOP	73820848	0.216253	0.170622	Hypertrophic cardiomyopathy || id:finngen_R9_I9_HYPERTROCARDMYOP	TRUE	reported	3427	6.34001e-07	5	73116673	0.2769	ebi-a-GCST90001552	|| id:ebi-a-GCST90001552	TRUE	reported	igd	2	TRUE	NA	T/C
11855	rs13359589	T	C	T	C	-1.62	0.210983	0.0012	0.0179879	FALSE	FALSE	FALSE	finngen_R9_I9_HYPERTROCARDMYOP	73820848	0.216253	0.170622	Hypertrophic cardiomyopathy || id:finngen_R9_I9_HYPERTROCARDMYOP	TRUE	reported	3427	9.50101e-06	5	73116673	0.3652	ebi-a-GCST90001556	|| id:ebi-a-GCST90001556	TRUE	reported	igd	2	TRUE	NA	T/C
14700	rs13359589	T	C	T	C	1.751	0.210983	0.0012	0.0179879	FALSE	FALSE	FALSE	finngen_R9_I9_HYPERTROCARDMYOP	73820848	0.216253	0.170622	Hypertrophic cardiomyopathy || id:finngen_R9_I9_HYPERTROCARDMYOP	TRUE	reported	3427	5.04499e-07	5	73116673	0.3478	ebi-a-GCST90001567	|| id:ebi-a-GCST90001567	TRUE	reported	igd	2	TRUE	NA	T/C
9856	rs76938777	A	G	A	G	18.92	0.210826	0.0003	0.00964016	FALSE	FALSE	FALSE	finngen_R9_I9_HYPERTROCARDMYOP	31434287	0.354488	0.227694	Hypertrophic cardiomyopathy || id:finngen_R9_I9_HYPERTROCARDMYOP	TRUE	reported	3425	1.36801e-08	7	31473901	3.324	ebi-a-GCST90001697	|| id:ebi-a-GCST90001697	TRUE	reported	igd	2	TRUE	NA	A/G
247	rs77635331	T	C	T	C	-0.2765	0.21016	0.0985	0.0121754	FALSE	FALSE	FALSE	finngen_R9_I9_HYPERTROCARDMYOP	8597804	0.302184	0.203691	Hypertrophic cardiomyopathy || id:finngen_R9_I9_HYPERTROCARDMYOP	TRUE	reported	1554	6.59295e-06	16	8691661	0.06116	ebi-a-GCST90001955	|| id:ebi-a-GCST90001955	TRUE	reported	igd	2	TRUE	NA	T/C
475	rs77635331	T	C	T	C	-0.3018	0.21016	0.0987	0.0121754	FALSE	FALSE	FALSE	finngen_R9_I9_HYPERTROCARDMYOP	8597804	0.302184	0.203691	Hypertrophic cardiomyopathy || id:finngen_R9_I9_HYPERTROCARDMYOP	TRUE	reported	1555	7.83195e-07	16	8691661	0.06084	ebi-a-GCST90001954	|| id:ebi-a-GCST90001954	TRUE	reported	igd	2	TRUE	NA	T/C
16106	rs77635331	T	C	T	C	-0.2846	0.21016	0.0985	0.0121754	FALSE	FALSE	FALSE	finngen_R9_I9_HYPERTROCARDMYOP	8597804	0.302184	0.203691	Hypertrophic cardiomyopathy || id:finngen_R9_I9_HYPERTROCARDMYOP	TRUE	reported	1558	3.23303e-06	16	8691661	0.0609	ebi-a-GCST90001953	|| id:ebi-a-GCST90001953	TRUE	reported	igd	2	TRUE	NA	T/C
5756	rs117045193	T	G	T	G	-0.6403	0.21014	0.0084	0.0132215	FALSE	FALSE	FALSE	finngen_R9_I9_HYPERTROCARDMYOP	48741263	0.279422	0.194283	Hypertrophic cardiomyopathy || id:finngen_R9_I9_HYPERTROCARDMYOP	TRUE	reported	3112	8.14104e-06	13	49315399	0.1433	ebi-a-GCST90001967	|| id:ebi-a-GCST90001967	TRUE	reported	igd	2	TRUE	NA	T/G
6572	rs141849324	A	C	A	C	-0.6389	0.210007	0.0137	0.00396895	FALSE	FALSE	FALSE	finngen_R9_I9_HYPERTROCARDMYOP	134472140	0.568524	0.368288	Hypertrophic cardiomyopathy || id:finngen_R9_I9_HYPERTROCARDMYOP	TRUE	reported	1858	8.26894e-06	5	133807831	0.1429	ebi-a-GCST90001517	|| id:ebi-a-GCST90001517	TRUE	reported	igd	2	TRUE	NA	A/C
10752	rs9501618	C	A	C	A	0.2331	0.209847	0.0819	0.00368038	FALSE	FALSE	FALSE	finngen_R9_I9_HYPERTROCARDMYOP	32372007	0.569778	0.369203	Hypertrophic cardiomyopathy || id:finngen_R9_I9_HYPERTROCARDMYOP	TRUE	reported	3668	7.14595e-06	6	32339784	0.05184	ebi-a-GCST90001614	|| id:ebi-a-GCST90001614	TRUE	reported	igd	2	TRUE	NA	C/A
11812	rs62156361	A	G	A	G	0.7449	0.209824	0.0065	0.0175505	FALSE	FALSE	FALSE	finngen_R9_I9_HYPERTROCARDMYOP	99062636	0.212052	0.168136	Hypertrophic cardiomyopathy || id:finngen_R9_I9_HYPERTROCARDMYOP	TRUE	reported	3408	7.85507e-06	2	99679099	0.1664	ebi-a-GCST90001672	|| id:ebi-a-GCST90001672	TRUE	reported	igd	2	TRUE	NA	A/G
12437	rs111855096	G	A	G	A	0.2542	0.209365	0.0649	0.0385175	FALSE	FALSE	FALSE	finngen_R9_I9_HYPERTROCARDMYOP	48297719	0.0708712	0.115908	Hypertrophic cardiomyopathy || id:finngen_R9_I9_HYPERTROCARDMYOP	TRUE	reported	2910	3.69097e-06	22	48693531	0.05482	ebi-a-GCST90001907	|| id:ebi-a-GCST90001907	TRUE	reported	igd	2	TRUE	NA	G/A
411	rs116858348	G	T	G	T	0.5202	0.209353	0.0117	0.0185375	FALSE	FALSE	FALSE	finngen_R9_I9_HYPERTROCARDMYOP	91020866	0.196828	0.162209	Hypertrophic cardiomyopathy || id:finngen_R9_I9_HYPERTROCARDMYOP	TRUE	reported	3427	5.19697e-06	10	92780623	0.114	ebi-a-GCST90001549	|| id:ebi-a-GCST90001549	TRUE	reported	igd	2	TRUE	NA	G/T
9798	rs181997131	A	T	A	T	6.916	0.209138	0.0022	0.0541835	FALSE	TRUE	FALSE	finngen_R9_I9_HYPERTROCARDMYOP	80373461	0.0301856	0.0964817	Hypertrophic cardiomyopathy || id:finngen_R9_I9_HYPERTROCARDMYOP	TRUE	reported	3425	9.749e-07	8	81285696	1.41	ebi-a-GCST90001697	|| id:ebi-a-GCST90001697	TRUE	reported	igd	2	TRUE	NA	A/T
2687	rs184665042	A	C	A	C	-1.007	0.209114	0.0035	0.0082506	FALSE	FALSE	FALSE	finngen_R9_I9_HYPERTROCARDMYOP	42330327	0.427718	0.263667	Hypertrophic cardiomyopathy || id:finngen_R9_I9_HYPERTROCARDMYOP	TRUE	reported	2848	9.80099e-06	6	42298065	0.2274	ebi-a-GCST90001834	|| id:ebi-a-GCST90001834	TRUE	reported	igd	2	TRUE	NA	A/C
1450	rs144583907	G	A	G	A	0.263	0.209069	0.0472	0.0101024	FALSE	FALSE	FALSE	finngen_R9_I9_HYPERTROCARDMYOP	216972336	0.333383	0.216132	Hypertrophic cardiomyopathy || id:finngen_R9_I9_HYPERTROCARDMYOP	TRUE	reported	3656	8.47793e-06	2	217837059	0.05897	ebi-a-GCST90001820	|| id:ebi-a-GCST90001820	TRUE	reported	igd	2	TRUE	NA	G/A
16699	rs185763975	A	G	A	G	-0.4108	0.208719	0.0243	0.0278025	FALSE	FALSE	FALSE	finngen_R9_I9_HYPERTROCARDMYOP	30959171	0.120973	0.134596	Hypertrophic cardiomyopathy || id:finngen_R9_I9_HYPERTROCARDMYOP	TRUE	reported	2649	5.40095e-06	7	30998786	0.09013	ebi-a-GCST90001852	|| id:ebi-a-GCST90001852	TRUE	reported	igd	2	TRUE	NA	A/G
10215	rs183795272	G	C	G	C	0.4045	0.208711	0.026	0.00732434	FALSE	TRUE	FALSE	finngen_R9_I9_HYPERTROCARDMYOP	225056866	0.427309	0.262924	Hypertrophic cardiomyopathy || id:finngen_R9_I9_HYPERTROCARDMYOP	TRUE	reported	2920	8.14198e-06	2	225921583	0.0905	ebi-a-GCST90002120	|| id:ebi-a-GCST90002120	TRUE	reported	igd	2	TRUE	NA	G/C
8781	rs144545136	A	G	A	G	1.112	0.208551	0.0028	0.0166513	FALSE	FALSE	FALSE	finngen_R9_I9_HYPERTROCARDMYOP	32735448	0.248558	0.180742	Hypertrophic cardiomyopathy || id:finngen_R9_I9_HYPERTROCARDMYOP	TRUE	reported	3629	5.83996e-06	17	31062466	0.2451	ebi-a-GCST90001985	|| id:ebi-a-GCST90001985	TRUE	reported	igd	2	TRUE	NA	A/G
8803	rs144545136	A	G	A	G	1.108	0.208551	0.0028	0.0166513	FALSE	FALSE	FALSE	finngen_R9_I9_HYPERTROCARDMYOP	32735448	0.248558	0.180742	Hypertrophic cardiomyopathy || id:finngen_R9_I9_HYPERTROCARDMYOP	TRUE	reported	3629	5.04301e-06	17	31062466	0.2425	ebi-a-GCST90001980	|| id:ebi-a-GCST90001980	TRUE	reported	igd	2	TRUE	NA	A/G
10859	rs4700827	G	A	G	A	-1.149	0.208514	0.0022	0.0128798	FALSE	FALSE	FALSE	finngen_R9_I9_HYPERTROCARDMYOP	179470724	0.280143	0.193069	Hypertrophic cardiomyopathy || id:finngen_R9_I9_HYPERTROCARDMYOP	TRUE	reported	3657	2.334e-06	5	178897725	0.243	ebi-a-GCST90001798	|| id:ebi-a-GCST90001798	TRUE	reported	igd	2	TRUE	NA	G/A
13860	rs13361130	A	G	A	G	-1.151	0.208354	0.0024	0.0374803	FALSE	FALSE	FALSE	finngen_R9_I9_HYPERTROCARDMYOP	177951902	0.0749532	0.117003	Hypertrophic cardiomyopathy || id:finngen_R9_I9_HYPERTROCARDMYOP	TRUE	reported	3617	1.45902e-06	5	177378903	0.2386	ebi-a-GCST90002005	|| id:ebi-a-GCST90002005	TRUE	reported	igd	2	TRUE	NA	A/G
14596	rs113934809	G	A	G	A	-1.459	0.208131	0.0012	0.0129035	FALSE	FALSE	FALSE	finngen_R9_I9_HYPERTROCARDMYOP	191119946	0.298189	0.200063	Hypertrophic cardiomyopathy || id:finngen_R9_I9_HYPERTROCARDMYOP	TRUE	reported	3654	5.87503e-06	2	191984672	0.3215	ebi-a-GCST90001764	|| id:ebi-a-GCST90001764	TRUE	reported	igd	2	TRUE	NA	G/A
7414	rs75220521	G	T	G	T	1.34	0.207881	0.0023	0.0290389	FALSE	FALSE	FALSE	finngen_R9_I9_HYPERTROCARDMYOP	80950413	0.125713	0.135761	Hypertrophic cardiomyopathy || id:finngen_R9_I9_HYPERTROCARDMYOP	TRUE	reported	3410	3.67502e-06	6	81660130	0.289	ebi-a-GCST90001469	|| id:ebi-a-GCST90001469	TRUE	reported	igd	2	TRUE	NA	G/T
8862	rs75220521	G	T	G	T	-1.36	0.207881	0.002	0.0290389	FALSE	FALSE	FALSE	finngen_R9_I9_HYPERTROCARDMYOP	80950413	0.125713	0.135761	Hypertrophic cardiomyopathy || id:finngen_R9_I9_HYPERTROCARDMYOP	TRUE	reported	3017	2.947e-06	6	81660130	0.2904	ebi-a-GCST90001452	|| id:ebi-a-GCST90001452	TRUE	reported	igd	2	TRUE	NA	G/T
13976	rs75220521	G	T	G	T	1.355	0.207881	0.0023	0.0290389	FALSE	FALSE	FALSE	finngen_R9_I9_HYPERTROCARDMYOP	80950413	0.125713	0.135761	Hypertrophic cardiomyopathy || id:finngen_R9_I9_HYPERTROCARDMYOP	TRUE	reported	3410	3.498e-06	6	81660130	0.2917	ebi-a-GCST90001463	|| id:ebi-a-GCST90001463	TRUE	reported	igd	2	TRUE	NA	G/T
12072	rs116911862	A	G	A	G	1.012	0.20745	0.0038	0.0403456	FALSE	FALSE	FALSE	finngen_R9_I9_HYPERTROCARDMYOP	755834	0.0651118	0.11247	Hypertrophic cardiomyopathy || id:finngen_R9_I9_HYPERTROCARDMYOP	TRUE	reported	3060	6.72698e-06	18	755834	0.2244	ebi-a-GCST90001850	|| id:ebi-a-GCST90001850	TRUE	reported	igd	2	TRUE	NA	A/G
15368	rs72827833	G	T	G	T	1.146	0.207267	0.0031	0.0110062	FALSE	FALSE	FALSE	finngen_R9_I9_HYPERTROCARDMYOP	16748717	0.337874	0.21627	Hypertrophic cardiomyopathy || id:finngen_R9_I9_HYPERTROCARDMYOP	TRUE	reported	2918	3.71099e-06	6	16748948	0.2472	ebi-a-GCST90001862	|| id:ebi-a-GCST90001862	TRUE	reported	igd	2	TRUE	NA	G/T
863	rs115907036	T	C	T	C	-0.4234	0.20724	0.0153	0.0453533	FALSE	FALSE	FALSE	finngen_R9_I9_HYPERTROCARDMYOP	37310534	0.0525787	0.106915	Hypertrophic cardiomyopathy || id:finngen_R9_I9_HYPERTROCARDMYOP	TRUE	reported	3437	9.86302e-06	2	37537677	0.09565	ebi-a-GCST90001502	|| id:ebi-a-GCST90001502	TRUE	reported	igd	2	TRUE	NA	T/C
16702	rs61874707	A	G	A	G	-1.009	0.20705	0.0043	0.00777473	FALSE	FALSE	FALSE	finngen_R9_I9_HYPERTROCARDMYOP	119550654	0.431507	0.263217	Hypertrophic cardiomyopathy || id:finngen_R9_I9_HYPERTROCARDMYOP	TRUE	reported	2649	1.79701e-06	10	121310166	0.2109	ebi-a-GCST90001852	|| id:ebi-a-GCST90001852	TRUE	reported	igd	2	TRUE	NA	A/G
11354	rs141851092	A	T	A	T	0.635	0.207029	0.0115	0.0111334	FALSE	TRUE	FALSE	finngen_R9_I9_HYPERTROCARDMYOP	177903696	0.329519	0.212319	Hypertrophic cardiomyopathy || id:finngen_R9_I9_HYPERTROCARDMYOP	TRUE	reported	2910	6.91799e-07	4	178824850	0.1277	ebi-a-GCST90001846	|| id:ebi-a-GCST90001846	TRUE	reported	igd	2	TRUE	NA	A/T
5807	rs140156664	T	C	T	C	-0.3233	0.206947	0.0454	0.0154792	FALSE	FALSE	FALSE	finngen_R9_I9_HYPERTROCARDMYOP	71023272	0.253228	0.181128	Hypertrophic cardiomyopathy || id:finngen_R9_I9_HYPERTROCARDMYOP	TRUE	reported	2919	7.36801e-07	7	70488258	0.06515	ebi-a-GCST90001854	|| id:ebi-a-GCST90001854	TRUE	reported	igd	2	TRUE	NA	T/C
3163	rs192157885	C	T	C	T	-0.5994	0.206813	0.0084	0.00791965	FALSE	FALSE	FALSE	finngen_R9_I9_HYPERTROCARDMYOP	26002530	0.43097	0.262609	Hypertrophic cardiomyopathy || id:finngen_R9_I9_HYPERTROCARDMYOP	TRUE	reported	3113	8.59409e-06	20	25983166	0.1345	ebi-a-GCST90001972	|| id:ebi-a-GCST90001972	TRUE	reported	igd	2	TRUE	NA	C/T
3179	rs192157885	C	T	C	T	-0.6073	0.206813	0.0084	0.00791965	FALSE	FALSE	FALSE	finngen_R9_I9_HYPERTROCARDMYOP	26002530	0.43097	0.262609	Hypertrophic cardiomyopathy || id:finngen_R9_I9_HYPERTROCARDMYOP	TRUE	reported	3113	4.64098e-06	20	25983166	0.1323	ebi-a-GCST90001971	|| id:ebi-a-GCST90001971	TRUE	reported	igd	2	TRUE	NA	C/T
3199	rs192157885	C	T	C	T	-0.6107	0.206813	0.0084	0.00791965	FALSE	FALSE	FALSE	finngen_R9_I9_HYPERTROCARDMYOP	26002530	0.43097	0.262609	Hypertrophic cardiomyopathy || id:finngen_R9_I9_HYPERTROCARDMYOP	TRUE	reported	3113	7.76998e-06	20	25983166	0.1363	ebi-a-GCST90001973	|| id:ebi-a-GCST90001973	TRUE	reported	igd	2	TRUE	NA	C/T
11968	rs74674596	T	C	T	C	0.5351	0.206638	0.0099	0.033719	FALSE	FALSE	FALSE	finngen_R9_I9_HYPERTROCARDMYOP	134766775	0.0942085	0.123469	Hypertrophic cardiomyopathy || id:finngen_R9_I9_HYPERTROCARDMYOP	TRUE	reported	3669	8.99995e-06	9	137658621	0.1204	ebi-a-GCST90001652	|| id:ebi-a-GCST90001652	TRUE	reported	igd	2	TRUE	NA	T/C
7373	rs7300908	T	C	T	C	-0.2789	0.206313	0.0525	0.00517866	FALSE	FALSE	FALSE	finngen_R9_I9_HYPERTROCARDMYOP	131920876	0.530673	0.32906	Hypertrophic cardiomyopathy || id:finngen_R9_I9_HYPERTROCARDMYOP	TRUE	reported	2912	6.92803e-06	12	132405421	0.06192	ebi-a-GCST90001839	|| id:ebi-a-GCST90001839	TRUE	reported	igd	2	TRUE	NA	T/C
3915	rs145799392	T	C	T	C	-0.3383	0.206243	0.0364	0.0388509	FALSE	FALSE	FALSE	finngen_R9_I9_HYPERTROCARDMYOP	29889826	0.0699504	0.113806	Hypertrophic cardiomyopathy || id:finngen_R9_I9_HYPERTROCARDMYOP	TRUE	reported	3060	1.95799e-06	1	30362673	0.07098	ebi-a-GCST90001849	|| id:ebi-a-GCST90001849	TRUE	reported	igd	2	TRUE	NA	T/C
1615	rs357363	G	C	G	C	0.3075	0.206079	0.9674	0.943843	FALSE	TRUE	FALSE	finngen_R9_I9_HYPERTROCARDMYOP	138291820	0.0360296	0.0982922	Hypertrophic cardiomyopathy || id:finngen_R9_I9_HYPERTROCARDMYOP	TRUE	reported	3437	6.32106e-06	7	137976565	0.06798	ebi-a-GCST90001485	|| id:ebi-a-GCST90001485	TRUE	reported	igd	2	TRUE	NA	G/C
12319	rs140019589	T	C	T	C	0.7678	0.206077	0.0075	0.000748911	FALSE	FALSE	FALSE	finngen_R9_I9_HYPERTROCARDMYOP	61608921	0.801551	0.819914	Hypertrophic cardiomyopathy || id:finngen_R9_I9_HYPERTROCARDMYOP	TRUE	reported	2919	1.265e-06	13	62183054	0.1581	ebi-a-GCST90001864	|| id:ebi-a-GCST90001864	TRUE	reported	igd	2	TRUE	NA	T/C
5110	rs73173391	T	G	T	G	0.8914	0.205993	0.0037	0.0216255	FALSE	FALSE	FALSE	finngen_R9_I9_HYPERTROCARDMYOP	45768218	0.182186	0.154411	Hypertrophic cardiomyopathy || id:finngen_R9_I9_HYPERTROCARDMYOP	TRUE	reported	3657	9.70398e-06	22	46164098	0.2012	ebi-a-GCST90001787	|| id:ebi-a-GCST90001787	TRUE	reported	igd	2	TRUE	NA	T/G
3440	rs79777035	C	T	C	T	0.7631	0.205867	0.0034	0.00656277	FALSE	FALSE	FALSE	finngen_R9_I9_HYPERTROCARDMYOP	25676429	0.47542	0.288455	Hypertrophic cardiomyopathy || id:finngen_R9_I9_HYPERTROCARDMYOP	TRUE	reported	3408	2.238e-06	3	25717920	0.161	ebi-a-GCST90001690	|| id:ebi-a-GCST90001690	TRUE	reported	igd	2	TRUE	NA	C/T
3470	rs79777035	C	T	C	T	0.7465	0.205867	0.0034	0.00656277	FALSE	FALSE	FALSE	finngen_R9_I9_HYPERTROCARDMYOP	25676429	0.47542	0.288455	Hypertrophic cardiomyopathy || id:finngen_R9_I9_HYPERTROCARDMYOP	TRUE	reported	3395	1.62002e-06	3	25717920	0.1554	ebi-a-GCST90001551	|| id:ebi-a-GCST90001551	TRUE	reported	igd	2	TRUE	NA	C/T
11041	rs79777035	C	T	C	T	0.9887	0.205867	0.0034	0.00656277	FALSE	FALSE	FALSE	finngen_R9_I9_HYPERTROCARDMYOP	25676429	0.47542	0.288455	Hypertrophic cardiomyopathy || id:finngen_R9_I9_HYPERTROCARDMYOP	TRUE	reported	3395	6.21599e-07	3	25717920	0.198	ebi-a-GCST90001560	|| id:ebi-a-GCST90001560	TRUE	reported	igd	2	TRUE	NA	C/T
8482	rs116008125	T	C	T	C	0.2624	0.205806	0.0565	0.047543	FALSE	FALSE	FALSE	finngen_R9_I9_HYPERTROCARDMYOP	228246541	0.0502829	0.105134	Hypertrophic cardiomyopathy || id:finngen_R9_I9_HYPERTROCARDMYOP	TRUE	reported	2911	9.44104e-06	2	229111257	0.05914	ebi-a-GCST90001840	|| id:ebi-a-GCST90001840	TRUE	reported	igd	2	TRUE	NA	T/C
2345	rs149582701	G	A	G	A	147	0.20572	0.0029	0.000761535	FALSE	FALSE	FALSE	finngen_R9_I9_HYPERTROCARDMYOP	61864547	0.799102	0.808302	Hypertrophic cardiomyopathy || id:finngen_R9_I9_HYPERTROCARDMYOP	TRUE	reported	3408	6.27105e-06	13	62438680	32.5	ebi-a-GCST90001698	|| id:ebi-a-GCST90001698	TRUE	reported	igd	2	TRUE	NA	G/A
14739	rs36108327	A	G	A	G	1.724	0.205648	0.0009	0.01165	FALSE	FALSE	FALSE	finngen_R9_I9_HYPERTROCARDMYOP	133730904	0.318453	0.206135	Hypertrophic cardiomyopathy || id:finngen_R9_I9_HYPERTROCARDMYOP	TRUE	reported	3427	7.39707e-06	6	134052042	0.3841	ebi-a-GCST90001564	|| id:ebi-a-GCST90001564	TRUE	reported	igd	2	TRUE	NA	A/G
546	rs141566851	A	G	A	G	-0.5188	0.205592	0.0149	0.0232556	FALSE	FALSE	FALSE	finngen_R9_I9_HYPERTROCARDMYOP	170445379	0.157316	0.145382	Hypertrophic cardiomyopathy || id:finngen_R9_I9_HYPERTROCARDMYOP	TRUE	reported	2919	5.04104e-06	3	170163167	0.1135	ebi-a-GCST90001865	|| id:ebi-a-GCST90001865	TRUE	reported	igd	2	TRUE	NA	A/G
8485	rs141566851	A	G	A	G	-0.5141	0.205592	0.0149	0.0232556	FALSE	FALSE	FALSE	finngen_R9_I9_HYPERTROCARDMYOP	170445379	0.157316	0.145382	Hypertrophic cardiomyopathy || id:finngen_R9_I9_HYPERTROCARDMYOP	TRUE	reported	2911	5.546e-06	3	170163167	0.113	ebi-a-GCST90001840	|| id:ebi-a-GCST90001840	TRUE	reported	igd	2	TRUE	NA	A/G
9707	rs113573055	A	G	A	G	1.889	0.205441	0.0239	0.00934591	FALSE	FALSE	FALSE	finngen_R9_I9_HYPERTROCARDMYOP	15631062	0.376202	0.232158	Hypertrophic cardiomyopathy || id:finngen_R9_I9_HYPERTROCARDMYOP	TRUE	reported	3425	1.80302e-06	16	15724919	0.395	ebi-a-GCST90001697	|| id:ebi-a-GCST90001697	TRUE	reported	igd	2	TRUE	NA	A/G
7344	rs314497	T	G	T	G	0.19	0.205058	0.895	0.972125	FALSE	FALSE	FALSE	finngen_R9_I9_HYPERTROCARDMYOP	115471213	0.127902	0.134691	Hypertrophic cardiomyopathy || id:finngen_R9_I9_HYPERTROCARDMYOP	TRUE	reported	3648	2.64899e-06	11	115341932	0.0404	ebi-a-GCST90001769	|| id:ebi-a-GCST90001769	TRUE	reported	igd	2	TRUE	NA	T/G
10088	rs140589274	G	C	G	C	-0.5433	0.204989	0.0153	0.00910098	FALSE	TRUE	FALSE	finngen_R9_I9_HYPERTROCARDMYOP	136002642	0.39737	0.24221	Hypertrophic cardiomyopathy || id:finngen_R9_I9_HYPERTROCARDMYOP	TRUE	reported	2971	4.82303e-07	9	138894488	0.1077	ebi-a-GCST90002077	|| id:ebi-a-GCST90002077	TRUE	reported	igd	2	TRUE	NA	G/C
2828	rs3008396	A	G	A	G	0.7995	0.204966	0.0059	0.00474372	FALSE	FALSE	FALSE	finngen_R9_I9_HYPERTROCARDMYOP	133182509	0.538902	0.333564	Hypertrophic cardiomyopathy || id:finngen_R9_I9_HYPERTROCARDMYOP	TRUE	reported	3060	5.72902e-06	10	134996013	0.1759	ebi-a-GCST90001975	|| id:ebi-a-GCST90001975	TRUE	reported	igd	2	TRUE	NA	A/G
4074	rs115707165	T	C	T	C	-1.047	0.20494	0.0033	0.0143432	FALSE	FALSE	FALSE	finngen_R9_I9_HYPERTROCARDMYOP	81478816	0.28586	0.192027	Hypertrophic cardiomyopathy || id:finngen_R9_I9_HYPERTROCARDMYOP	TRUE	reported	3437	8.49298e-06	7	81108132	0.2348	ebi-a-GCST90001479	|| id:ebi-a-GCST90001479	TRUE	reported	igd	2	TRUE	NA	T/C
11543	rs138082872	T	C	T	C	2.331	0.204658	0.0006	0.0412347	FALSE	FALSE	FALSE	finngen_R9_I9_HYPERTROCARDMYOP	43839906	0.0657431	0.111217	Hypertrophic cardiomyopathy || id:finngen_R9_I9_HYPERTROCARDMYOP	TRUE	reported	3112	4.33601e-06	19	44344058	0.5065	ebi-a-GCST90001910	|| id:ebi-a-GCST90001910	TRUE	reported	igd	2	TRUE	NA	T/C
13992	rs74680712	C	A	C	A	-0.3728	0.20423	0.0286	0.0164349	FALSE	FALSE	FALSE	finngen_R9_I9_HYPERTROCARDMYOP	97684538	0.243783	0.175217	Hypertrophic cardiomyopathy || id:finngen_R9_I9_HYPERTROCARDMYOP	TRUE	reported	3112	3.24399e-06	7	97313850	0.07995	ebi-a-GCST90001968	|| id:ebi-a-GCST90001968	TRUE	reported	igd	2	TRUE	NA	C/A
16915	rs78378365	T	C	T	C	-1.93	0.204155	0.0024	0.0169507	FALSE	FALSE	FALSE	finngen_R9_I9_HYPERTROCARDMYOP	78688366	0.228655	0.169588	Hypertrophic cardiomyopathy || id:finngen_R9_I9_HYPERTROCARDMYOP	TRUE	reported	1244	2.323e-06	1	79154051	0.4066	ebi-a-GCST90002092	|| id:ebi-a-GCST90002092	TRUE	reported	igd	2	TRUE	NA	T/C
13519	rs74535587	A	G	A	G	-0.4522	0.204084	0.014	0.0390407	FALSE	FALSE	FALSE	finngen_R9_I9_HYPERTROCARDMYOP	8254607	0.0811391	0.117012	Hypertrophic cardiomyopathy || id:finngen_R9_I9_HYPERTROCARDMYOP	TRUE	reported	3669	9.94604e-06	3	8296294	0.1022	ebi-a-GCST90001644	|| id:ebi-a-GCST90001644	TRUE	reported	igd	2	TRUE	NA	A/G
2259	rs143604762	C	T	C	T	76.34	0.204067	0.0117	0.0230627	FALSE	FALSE	FALSE	finngen_R9_I9_HYPERTROCARDMYOP	130515587	0.169032	0.148378	Hypertrophic cardiomyopathy || id:finngen_R9_I9_HYPERTROCARDMYOP	TRUE	reported	3408	3.11903e-06	12	131000132	16.34	ebi-a-GCST90001698	|| id:ebi-a-GCST90001698	TRUE	reported	igd	2	TRUE	NA	C/T
10728	rs148709019	T	G	T	G	-0.3347	0.204023	0.0387	0.00433898	FALSE	FALSE	FALSE	finngen_R9_I9_HYPERTROCARDMYOP	23188692	0.562657	0.352433	Hypertrophic cardiomyopathy || id:finngen_R9_I9_HYPERTROCARDMYOP	TRUE	reported	2920	1.67402e-06	19	23371494	0.06975	ebi-a-GCST90001922	|| id:ebi-a-GCST90001922	TRUE	reported	igd	2	TRUE	NA	T/G
3214	rs150328798	C	T	C	T	0.541	0.203993	0.0151	0.0304907	FALSE	FALSE	FALSE	finngen_R9_I9_HYPERTROCARDMYOP	123280527	0.121456	0.131719	Hypertrophic cardiomyopathy || id:finngen_R9_I9_HYPERTROCARDMYOP	TRUE	reported	2850	4.46098e-06	11	123151235	0.1177	ebi-a-GCST90001905	|| id:ebi-a-GCST90001905	TRUE	reported	igd	2	TRUE	NA	C/T
3230	rs117919713	G	C	G	C	0.2457	0.203941	0.0588	0.00721265	FALSE	TRUE	FALSE	finngen_R9_I9_HYPERTROCARDMYOP	74530871	0.441662	0.265069	Hypertrophic cardiomyopathy || id:finngen_R9_I9_HYPERTROCARDMYOP	TRUE	reported	3410	6.553e-06	9	77145787	0.05442	ebi-a-GCST90001467	|| id:ebi-a-GCST90001467	TRUE	reported	igd	2	TRUE	NA	G/C
3050	rs184318978	G	A	G	A	-0.3515	0.20371	0.0272	0.0141213	FALSE	FALSE	FALSE	finngen_R9_I9_HYPERTROCARDMYOP	37529735	0.277402	0.187548	Hypertrophic cardiomyopathy || id:finngen_R9_I9_HYPERTROCARDMYOP	TRUE	reported	3657	5.68604e-06	6	37497511	0.07734	ebi-a-GCST90001736	|| id:ebi-a-GCST90001736	TRUE	reported	igd	2	TRUE	NA	G/A
15395	rs183915	G	A	G	A	0.6186	0.20371	0.9911	0.978912	FALSE	FALSE	FALSE	finngen_R9_I9_HYPERTROCARDMYOP	39827502	0.183473	0.15315	Hypertrophic cardiomyopathy || id:finngen_R9_I9_HYPERTROCARDMYOP	TRUE	reported	3642	3.90904e-06	15	40119703	0.1338	ebi-a-GCST90001822	|| id:ebi-a-GCST90001822	TRUE	reported	igd	2	TRUE	NA	G/A
9345	rs117947776	C	G	C	G	-2.446	0.203539	0.0006	0.0115746	FALSE	TRUE	FALSE	finngen_R9_I9_HYPERTROCARDMYOP	103043170	0.32841	0.208262	Hypertrophic cardiomyopathy || id:finngen_R9_I9_HYPERTROCARDMYOP	TRUE	reported	3437	7.65403e-06	6	103491045	0.5459	ebi-a-GCST90001503	|| id:ebi-a-GCST90001503	TRUE	reported	igd	2	TRUE	NA	C/G
2454	rs373989598	C	G	C	G	734.3	0.203452	0.0006	0.0349341	FALSE	TRUE	FALSE	finngen_R9_I9_HYPERTROCARDMYOP	206398818	0.096946	0.122573	Hypertrophic cardiomyopathy || id:finngen_R9_I9_HYPERTROCARDMYOP	TRUE	reported	3408	7.50758e-27	1	206572177	67.86	ebi-a-GCST90001698	|| id:ebi-a-GCST90001698	TRUE	reported	igd	2	TRUE	NA	C/G
15702	rs150751001	T	C	T	C	-0.4566	0.203433	0.0392	0.00285988	FALSE	FALSE	FALSE	finngen_R9_I9_HYPERTROCARDMYOP	94004567	0.630104	0.422428	Hypertrophic cardiomyopathy || id:finngen_R9_I9_HYPERTROCARDMYOP	TRUE	reported	1556	1.63399e-06	6	94714285	0.09488	ebi-a-GCST90002096	|| id:ebi-a-GCST90002096	TRUE	reported	igd	2	TRUE	NA	T/C
11623	rs117509040	C	G	C	G	1.413	0.203163	0.0016	0.01819	FALSE	TRUE	FALSE	finngen_R9_I9_HYPERTROCARDMYOP	92791422	0.215606	0.164066	Hypertrophic cardiomyopathy || id:finngen_R9_I9_HYPERTROCARDMYOP	TRUE	reported	3112	8.16902e-06	8	93803650	0.3163	ebi-a-GCST90001909	|| id:ebi-a-GCST90001909	TRUE	reported	igd	2	TRUE	NA	C/G
8525	rs140690408	T	C	T	C	-0.1238	0.202962	0.3637	0.114409	FALSE	FALSE	FALSE	finngen_R9_I9_HYPERTROCARDMYOP	53305092	0.00189069	0.0653263	Hypertrophic cardiomyopathy || id:finngen_R9_I9_HYPERTROCARDMYOP	TRUE	reported	3427	1.68702e-06	16	53339004	0.02581	ebi-a-GCST90001550	|| id:ebi-a-GCST90001550	TRUE	reported	igd	2	TRUE	NA	T/C
11444	rs79865452	G	A	G	A	1.272	0.202928	0.0019	0.0118911	FALSE	FALSE	FALSE	finngen_R9_I9_HYPERTROCARDMYOP	50357191	0.307222	0.198741	Hypertrophic cardiomyopathy || id:finngen_R9_I9_HYPERTROCARDMYOP	TRUE	reported	3440	6.1e-06	22	50795620	0.2808	ebi-a-GCST90001692	|| id:ebi-a-GCST90001692	TRUE	reported	igd	2	TRUE	NA	G/A
2118	rs117433099	A	G	A	G	264.9	0.202909	0.0019	0.0142516	FALSE	FALSE	FALSE	finngen_R9_I9_HYPERTROCARDMYOP	6895261	0.29408	0.193392	Hypertrophic cardiomyopathy || id:finngen_R9_I9_HYPERTROCARDMYOP	TRUE	reported	3408	1.67494e-11	7	6934892	39.21	ebi-a-GCST90001698	|| id:ebi-a-GCST90001698	TRUE	reported	igd	2	TRUE	NA	A/G
15312	rs35579164	C	G	C	G	0.3663	0.202861	0.0249	0.0338428	FALSE	TRUE	FALSE	finngen_R9_I9_HYPERTROCARDMYOP	20619123	0.0982811	0.122705	Hypertrophic cardiomyopathy || id:finngen_R9_I9_HYPERTROCARDMYOP	TRUE	reported	3590	4.27396e-06	2	20818883	0.07954	ebi-a-GCST90001994	|| id:ebi-a-GCST90001994	TRUE	reported	igd	2	TRUE	NA	C/G
10642	rs117063850	A	G	A	G	1.455	0.202776	0.0017	0.0267091	FALSE	FALSE	FALSE	finngen_R9_I9_HYPERTROCARDMYOP	7361263	0.138378	0.136839	Hypertrophic cardiomyopathy || id:finngen_R9_I9_HYPERTROCARDMYOP	TRUE	reported	2971	9.7499e-06	9	7361263	0.3285	ebi-a-GCST90001970	|| id:ebi-a-GCST90001970	TRUE	reported	igd	2	TRUE	NA	A/G
16005	rs75116337	C	T	C	T	0.3985	0.202641	0.0208	0.0118289	FALSE	FALSE	FALSE	finngen_R9_I9_HYPERTROCARDMYOP	55002421	0.319411	0.203522	Hypertrophic cardiomyopathy || id:finngen_R9_I9_HYPERTROCARDMYOP	TRUE	reported	3656	5.99805e-06	8	55914981	0.08792	ebi-a-GCST90001427	|| id:ebi-a-GCST90001427	TRUE	reported	igd	2	TRUE	NA	C/T
5025	rs117309996	C	T	C	T	0.3995	0.202484	0.0246	0.0186451	FALSE	FALSE	FALSE	finngen_R9_I9_HYPERTROCARDMYOP	60932303	0.225259	0.166975	Hypertrophic cardiomyopathy || id:finngen_R9_I9_HYPERTROCARDMYOP	TRUE	reported	3657	3.111e-06	17	59009664	0.08554	ebi-a-GCST90001828	|| id:ebi-a-GCST90001828	TRUE	reported	igd	2	TRUE	NA	C/T
13726	rs147422381	A	G	A	G	-0.496	0.202426	0.0154	0.00687108	FALSE	FALSE	FALSE	finngen_R9_I9_HYPERTROCARDMYOP	37762682	0.445906	0.265561	Hypertrophic cardiomyopathy || id:finngen_R9_I9_HYPERTROCARDMYOP	TRUE	reported	3060	2.90001e-06	15	38054883	0.1058	ebi-a-GCST90001977	|| id:ebi-a-GCST90001977	TRUE	reported	igd	2	TRUE	NA	A/G
11033	rs6943221	A	T	A	T	0.1253	0.202352	0.2028	0.11963	FALSE	TRUE	FALSE	finngen_R9_I9_HYPERTROCARDMYOP	10035462	0.00168426	0.0644247	Hypertrophic cardiomyopathy || id:finngen_R9_I9_HYPERTROCARDMYOP	TRUE	reported	3395	4.10998e-06	7	10075089	0.02717	ebi-a-GCST90001560	|| id:ebi-a-GCST90001560	TRUE	reported	igd	2	TRUE	NA	A/T
1264	rs62409210	A	G	A	G	610.4	0.20228	0.0001	0.0202281	FALSE	FALSE	FALSE	finngen_R9_I9_HYPERTROCARDMYOP	25411151	0.195905	0.156405	Hypertrophic cardiomyopathy || id:finngen_R9_I9_HYPERTROCARDMYOP	TRUE	reported	3408	1.10999e-08	4	25412773	106.6	ebi-a-GCST90001695	|| id:ebi-a-GCST90001695	TRUE	reported	igd	2	TRUE	NA	A/G
9827	rs62409210	A	G	A	G	29.68	0.20228	0.0001	0.0202281	FALSE	FALSE	FALSE	finngen_R9_I9_HYPERTROCARDMYOP	25411151	0.195905	0.156405	Hypertrophic cardiomyopathy || id:finngen_R9_I9_HYPERTROCARDMYOP	TRUE	reported	3425	2.02801e-09	4	25412773	4.936	ebi-a-GCST90001697	|| id:ebi-a-GCST90001697	TRUE	reported	igd	2	TRUE	NA	A/G
3718	rs72805573	C	T	C	T	0.8347	0.202182	0.0051	0.0199216	FALSE	FALSE	FALSE	finngen_R9_I9_HYPERTROCARDMYOP	62481359	0.199778	0.157685	Hypertrophic cardiomyopathy || id:finngen_R9_I9_HYPERTROCARDMYOP	TRUE	reported	2919	2.509e-06	2	62708494	0.177	ebi-a-GCST90002102	|| id:ebi-a-GCST90002102	TRUE	reported	igd	2	TRUE	NA	C/T
14918	rs72805573	C	T	C	T	0.908	0.202182	0.0053	0.0199216	FALSE	FALSE	FALSE	finngen_R9_I9_HYPERTROCARDMYOP	62481359	0.199778	0.157685	Hypertrophic cardiomyopathy || id:finngen_R9_I9_HYPERTROCARDMYOP	TRUE	reported	2650	2.58399e-06	2	62708494	0.1927	ebi-a-GCST90002103	|| id:ebi-a-GCST90002103	TRUE	reported	igd	2	TRUE	NA	C/T
13756	rs139244126	A	G	A	G	0.5023	0.202147	0.0116	0.00472787	FALSE	FALSE	FALSE	finngen_R9_I9_HYPERTROCARDMYOP	68890062	0.527524	0.319958	Hypertrophic cardiomyopathy || id:finngen_R9_I9_HYPERTROCARDMYOP	TRUE	reported	3622	9.50692e-06	2	69117194	0.1133	ebi-a-GCST90001987	|| id:ebi-a-GCST90001987	TRUE	reported	igd	2	TRUE	NA	A/G
2775	rs117058083	G	A	G	A	-0.2194	0.202131	0.0902	0.010037	FALSE	FALSE	FALSE	finngen_R9_I9_HYPERTROCARDMYOP	25814618	0.361442	0.221484	Hypertrophic cardiomyopathy || id:finngen_R9_I9_HYPERTROCARDMYOP	TRUE	reported	2920	5.37799e-06	22	26210585	0.04813	ebi-a-GCST90002062	|| id:ebi-a-GCST90002062	TRUE	reported	igd	2	TRUE	NA	G/A
2043	rs114230155	A	G	A	G	324.4	0.202012	0.0023	0.0179789	FALSE	FALSE	FALSE	finngen_R9_I9_HYPERTROCARDMYOP	102330781	0.21537	0.163053	Hypertrophic cardiomyopathy || id:finngen_R9_I9_HYPERTROCARDMYOP	TRUE	reported	3408	1.00508e-17	1	102796337	37.63	ebi-a-GCST90001698	|| id:ebi-a-GCST90001698	TRUE	reported	igd	2	TRUE	NA	A/G
4690	rs114230155	A	G	A	G	9.265	0.202012	0.0023	0.0179789	FALSE	FALSE	FALSE	finngen_R9_I9_HYPERTROCARDMYOP	102330781	0.21537	0.163053	Hypertrophic cardiomyopathy || id:finngen_R9_I9_HYPERTROCARDMYOP	TRUE	reported	3425	5.46802e-09	1	102796337	1.585	ebi-a-GCST90001700	|| id:ebi-a-GCST90001700	TRUE	reported	igd	2	TRUE	NA	A/G
4288	rs41310410	T	C	T	C	-0.2675	0.201913	0.0446	0.0262347	FALSE	FALSE	FALSE	finngen_R9_I9_HYPERTROCARDMYOP	18877467	0.147284	0.139328	Hypertrophic cardiomyopathy || id:finngen_R9_I9_HYPERTROCARDMYOP	TRUE	reported	3657	7.86394e-06	1	19203961	0.05976	ebi-a-GCST90001819	|| id:ebi-a-GCST90001819	TRUE	reported	igd	2	TRUE	NA	T/C
12875	rs2204128	T	G	T	G	-0.3854	0.201631	0.9744	0.927394	FALSE	FALSE	FALSE	finngen_R9_I9_HYPERTROCARDMYOP	61702448	0.0184506	0.0855653	Hypertrophic cardiomyopathy || id:finngen_R9_I9_HYPERTROCARDMYOP	TRUE	reported	2910	6.446e-06	3	61688122	0.08527	ebi-a-GCST90001908	|| id:ebi-a-GCST90001908	TRUE	reported	igd	2	TRUE	NA	T/G
15080	rs4050551	G	T	G	T	1.249	0.201317	0.0028	0.00734419	FALSE	FALSE	FALSE	finngen_R9_I9_HYPERTROCARDMYOP	22649277	0.468846	0.277924	Hypertrophic cardiomyopathy || id:finngen_R9_I9_HYPERTROCARDMYOP	TRUE	reported	2909	8.74198e-06	22	22991747	0.2804	ebi-a-GCST90002034	|| id:ebi-a-GCST90002034	TRUE	reported	igd	2	TRUE	NA	G/T
1281	rs72996438	C	T	C	T	306.9	0.20113	0.0004	0.0250493	FALSE	FALSE	FALSE	finngen_R9_I9_HYPERTROCARDMYOP	210307490	0.154721	0.141337	Hypertrophic cardiomyopathy || id:finngen_R9_I9_HYPERTROCARDMYOP	TRUE	reported	3408	2.41602e-07	2	211172214	59.3	ebi-a-GCST90001695	|| id:ebi-a-GCST90001695	TRUE	reported	igd	2	TRUE	NA	C/T
2520	rs72996438	C	T	C	T	568.9	0.20113	0.0004	0.0250493	FALSE	FALSE	FALSE	finngen_R9_I9_HYPERTROCARDMYOP	210307490	0.154721	0.141337	Hypertrophic cardiomyopathy || id:finngen_R9_I9_HYPERTROCARDMYOP	TRUE	reported	3408	6.60085e-13	2	211172214	78.84	ebi-a-GCST90001698	|| id:ebi-a-GCST90001698	TRUE	reported	igd	2	TRUE	NA	C/T
16527	rs9394619	C	T	C	T	0.3292	0.201119	0.0365	0.0326052	FALSE	FALSE	FALSE	finngen_R9_I9_HYPERTROCARDMYOP	39606601	0.10557	0.124268	Hypertrophic cardiomyopathy || id:finngen_R9_I9_HYPERTROCARDMYOP	TRUE	reported	3657	6.32805e-07	6	39574377	0.06597	ebi-a-GCST90001576	|| id:ebi-a-GCST90001576	TRUE	reported	igd	2	TRUE	NA	C/T
2374	rs17042703	C	T	C	T	103.1	0.201082	0.0073	0.00648914	FALSE	FALSE	FALSE	finngen_R9_I9_HYPERTROCARDMYOP	76998435	0.469075	0.277743	Hypertrophic cardiomyopathy || id:finngen_R9_I9_HYPERTROCARDMYOP	TRUE	reported	3408	5.71005e-07	12	77392215	20.58	ebi-a-GCST90001698	|| id:ebi-a-GCST90001698	TRUE	reported	igd	2	TRUE	NA	C/T
3712	rs34376819	A	T	A	T	0.1875	0.200757	0.1064	0.0562863	FALSE	TRUE	FALSE	finngen_R9_I9_HYPERTROCARDMYOP	85669146	0.0342918	0.0948478	Hypertrophic cardiomyopathy || id:finngen_R9_I9_HYPERTROCARDMYOP	TRUE	reported	2919	8.81191e-06	13	86243281	0.04211	ebi-a-GCST90002102	|| id:ebi-a-GCST90002102	TRUE	reported	igd	2	TRUE	NA	A/T
15282	rs115414430	G	C	G	C	0.3537	0.200631	0.0286	0.0306581	FALSE	TRUE	FALSE	finngen_R9_I9_HYPERTROCARDMYOP	36493692	0.119858	0.128992	Hypertrophic cardiomyopathy || id:finngen_R9_I9_HYPERTROCARDMYOP	TRUE	reported	3656	2.19599e-06	2	36720835	0.07458	ebi-a-GCST90001403	|| id:ebi-a-GCST90001403	TRUE	reported	igd	2	TRUE	NA	G/C
15372	rs115414430	G	C	G	C	0.3388	0.200631	0.0286	0.0306581	FALSE	TRUE	FALSE	finngen_R9_I9_HYPERTROCARDMYOP	36493692	0.119858	0.128992	Hypertrophic cardiomyopathy || id:finngen_R9_I9_HYPERTROCARDMYOP	TRUE	reported	3656	3.29102e-06	2	36720835	0.07271	ebi-a-GCST90001438	|| id:ebi-a-GCST90001438	TRUE	reported	igd	2	TRUE	NA	G/C
607	rs149214933	G	T	G	T	-0.7343	0.200384	0.0062	0.0436731	FALSE	FALSE	FALSE	finngen_R9_I9_HYPERTROCARDMYOP	63600332	0.0655707	0.108825	Hypertrophic cardiomyopathy || id:finngen_R9_I9_HYPERTROCARDMYOP	TRUE	reported	3657	7.74694e-06	13	64174465	0.164	ebi-a-GCST90001760	|| id:ebi-a-GCST90001760	TRUE	reported	igd	2	TRUE	NA	G/T
11281	rs149214933	G	T	G	T	-0.782	0.200384	0.0062	0.0436731	FALSE	FALSE	FALSE	finngen_R9_I9_HYPERTROCARDMYOP	63600332	0.0655707	0.108825	Hypertrophic cardiomyopathy || id:finngen_R9_I9_HYPERTROCARDMYOP	TRUE	reported	3657	1.86599e-06	13	64174465	0.1638	ebi-a-GCST90001745	|| id:ebi-a-GCST90001745	TRUE	reported	igd	2	TRUE	NA	G/T
15050	rs149214933	G	T	G	T	-0.7345	0.200384	0.0062	0.0436731	FALSE	FALSE	FALSE	finngen_R9_I9_HYPERTROCARDMYOP	63600332	0.0655707	0.108825	Hypertrophic cardiomyopathy || id:finngen_R9_I9_HYPERTROCARDMYOP	TRUE	reported	3657	7.23602e-06	13	64174465	0.1635	ebi-a-GCST90001746	|| id:ebi-a-GCST90001746	TRUE	reported	igd	2	TRUE	NA	G/T
6854	rs186023757	T	C	T	C	-0.4942	0.200306	0.0134	0.0299801	FALSE	FALSE	FALSE	finngen_R9_I9_HYPERTROCARDMYOP	207379788	0.119947	0.128814	Hypertrophic cardiomyopathy || id:finngen_R9_I9_HYPERTROCARDMYOP	TRUE	reported	3669	4.18697e-06	2	208244512	0.1072	ebi-a-GCST90001623	|| id:ebi-a-GCST90001623	TRUE	reported	igd	2	TRUE	NA	T/C
6886	rs186023757	T	C	T	C	-0.5038	0.200306	0.0134	0.0299801	FALSE	FALSE	FALSE	finngen_R9_I9_HYPERTROCARDMYOP	207379788	0.119947	0.128814	Hypertrophic cardiomyopathy || id:finngen_R9_I9_HYPERTROCARDMYOP	TRUE	reported	3669	2.36799e-06	2	208244512	0.1066	ebi-a-GCST90001622	|| id:ebi-a-GCST90001622	TRUE	reported	igd	2	TRUE	NA	T/C
11863	rs542493	A	C	A	C	0.3547	0.200149	0.0241	0.0178831	FALSE	FALSE	FALSE	finngen_R9_I9_HYPERTROCARDMYOP	65042634	0.241628	0.170932	Hypertrophic cardiomyopathy || id:finngen_R9_I9_HYPERTROCARDMYOP	TRUE	reported	3427	8.64609e-06	1	65508317	0.07961	ebi-a-GCST90001556	|| id:ebi-a-GCST90001556	TRUE	reported	igd	2	TRUE	NA	A/C
11766	rs202075317	C	G	C	G	-0.9047	0.199528	0.0041	0.0258723	FALSE	TRUE	FALSE	finngen_R9_I9_HYPERTROCARDMYOP	68287536	0.14476	0.136823	Hypertrophic cardiomyopathy || id:finngen_R9_I9_HYPERTROCARDMYOP	TRUE	reported	3440	2.39602e-06	6	68997428	0.1915	ebi-a-GCST90001670	|| id:ebi-a-GCST90001670	TRUE	reported	igd	2	TRUE	NA	C/G
4928	rs188268415	T	C	T	C	-0.5571	0.199462	0.0451	0.0175081	FALSE	FALSE	FALSE	finngen_R9_I9_HYPERTROCARDMYOP	150429203	0.283502	0.185981	Hypertrophic cardiomyopathy || id:finngen_R9_I9_HYPERTROCARDMYOP	TRUE	reported	3622	1.25314e-20	1	150401679	0.05946	ebi-a-GCST90002006	|| id:ebi-a-GCST90002006	TRUE	reported	igd	2	TRUE	NA	T/C
13765	rs188268415	T	C	T	C	-0.6011	0.199462	0.0451	0.0175081	FALSE	FALSE	FALSE	finngen_R9_I9_HYPERTROCARDMYOP	150429203	0.283502	0.185981	Hypertrophic cardiomyopathy || id:finngen_R9_I9_HYPERTROCARDMYOP	TRUE	reported	3622	4.29932e-24	1	150401679	0.05895	ebi-a-GCST90001987	|| id:ebi-a-GCST90001987	TRUE	reported	igd	2	TRUE	NA	T/C
2355	rs149983528	C	T	C	T	1006	0.199451	0.0001	0.0188454	FALSE	FALSE	FALSE	finngen_R9_I9_HYPERTROCARDMYOP	61545242	0.210303	0.159212	Hypertrophic cardiomyopathy || id:finngen_R9_I9_HYPERTROCARDMYOP	TRUE	reported	3408	5.60402e-08	2	61772377	184.8	ebi-a-GCST90001698	|| id:ebi-a-GCST90001698	TRUE	reported	igd	2	TRUE	NA	C/T
15104	rs80089599	A	T	A	T	1.247	0.199445	0.0022	0.00982359	FALSE	TRUE	FALSE	finngen_R9_I9_HYPERTROCARDMYOP	18030670	0.392424	0.233207	Hypertrophic cardiomyopathy || id:finngen_R9_I9_HYPERTROCARDMYOP	TRUE	reported	3657	2.914e-06	12	18183604	0.2663	ebi-a-GCST90001815	|| id:ebi-a-GCST90001815	TRUE	reported	igd	2	TRUE	NA	A/T
3936	rs139407311	T	C	T	C	-2.122	0.199023	0.0009	0.0190852	FALSE	FALSE	FALSE	finngen_R9_I9_HYPERTROCARDMYOP	182558003	0.217704	0.161459	Hypertrophic cardiomyopathy || id:finngen_R9_I9_HYPERTROCARDMYOP	TRUE	reported	2850	1.97301e-06	1	182527138	0.4452	ebi-a-GCST90002018	|| id:ebi-a-GCST90002018	TRUE	reported	igd	2	TRUE	NA	T/C
13894	rs77899115	C	T	C	T	-0.3035	0.19841	0.0371	0.0285257	FALSE	FALSE	FALSE	finngen_R9_I9_HYPERTROCARDMYOP	83394520	0.138513	0.133938	Hypertrophic cardiomyopathy || id:finngen_R9_I9_HYPERTROCARDMYOP	TRUE	reported	3655	3.89601e-06	13	83968655	0.06563	ebi-a-GCST90001772	|| id:ebi-a-GCST90001772	TRUE	reported	igd	2	TRUE	NA	C/T
5527	rs138947942	A	G	A	G	0.3043	0.198252	0.0371	0.016288	FALSE	FALSE	FALSE	finngen_R9_I9_HYPERTROCARDMYOP	93796428	0.25132	0.172822	Hypertrophic cardiomyopathy || id:finngen_R9_I9_HYPERTROCARDMYOP	TRUE	reported	3060	5.74698e-06	9	96558710	0.06697	ebi-a-GCST90002114	|| id:ebi-a-GCST90002114	TRUE	reported	igd	2	TRUE	NA	A/G
15159	rs72691696	T	C	T	C	1.476	0.198231	0.0014	0.0369998	FALSE	FALSE	FALSE	finngen_R9_I9_HYPERTROCARDMYOP	166629445	0.086854	0.115773	Hypertrophic cardiomyopathy || id:finngen_R9_I9_HYPERTROCARDMYOP	TRUE	reported	3656	9.04899e-06	1	166598682	0.332	ebi-a-GCST90001394	|| id:ebi-a-GCST90001394	TRUE	reported	igd	2	TRUE	NA	T/C
8403	rs6751072	T	C	T	C	-0.1841	0.197949	0.0957	0.0743017	FALSE	FALSE	FALSE	finngen_R9_I9_HYPERTROCARDMYOP	1966903	0.0179151	0.0836158	Hypertrophic cardiomyopathy || id:finngen_R9_I9_HYPERTROCARDMYOP	TRUE	reported	3374	8.41492e-06	2	1970675	0.04126	ebi-a-GCST90001460	|| id:ebi-a-GCST90001460	TRUE	reported	igd	2	TRUE	NA	T/C
6536	rs79411094	A	G	A	G	0.7578	0.197797	0.0052	0.0290983	FALSE	FALSE	FALSE	finngen_R9_I9_HYPERTROCARDMYOP	20160330	0.126502	0.129444	Hypertrophic cardiomyopathy || id:finngen_R9_I9_HYPERTROCARDMYOP	TRUE	reported	3654	7.90497e-06	11	20181876	0.1694	ebi-a-GCST90001813	|| id:ebi-a-GCST90001813	TRUE	reported	igd	2	TRUE	NA	A/G
15073	rs181076711	G	A	G	A	0.3983	0.197733	0.0244	0.00941046	FALSE	FALSE	FALSE	finngen_R9_I9_HYPERTROCARDMYOP	104664536	0.407249	0.238593	Hypertrophic cardiomyopathy || id:finngen_R9_I9_HYPERTROCARDMYOP	TRUE	reported	2909	6.46994e-06	1	105207158	0.08814	ebi-a-GCST90002034	|| id:ebi-a-GCST90002034	TRUE	reported	igd	2	TRUE	NA	G/A
7529	rs180734121	G	A	G	A	1.007	0.197634	0.0052	0.00501507	FALSE	FALSE	FALSE	finngen_R9_I9_HYPERTROCARDMYOP	31264793	0.554069	0.334025	Hypertrophic cardiomyopathy || id:finngen_R9_I9_HYPERTROCARDMYOP	TRUE	reported	1838	7.15698e-06	2	31487659	0.2236	ebi-a-GCST90001799	|| id:ebi-a-GCST90001799	TRUE	reported	igd	2	TRUE	NA	G/A
5589	rs78307830	C	G	C	G	0.4819	0.197387	0.0567	0.0159011	FALSE	TRUE	FALSE	finngen_R9_I9_HYPERTROCARDMYOP	203732045	0.264794	0.177008	Hypertrophic cardiomyopathy || id:finngen_R9_I9_HYPERTROCARDMYOP	TRUE	reported	2920	5.63638e-15	2	204596768	0.06136	ebi-a-GCST90001896	|| id:ebi-a-GCST90001896	TRUE	reported	igd	2	TRUE	NA	C/G
9741	rs12597262	G	C	G	C	29.78	0.197322	0.0001	0.0130424	FALSE	TRUE	FALSE	finngen_R9_I9_HYPERTROCARDMYOP	86408969	0.312766	0.195477	Hypertrophic cardiomyopathy || id:finngen_R9_I9_HYPERTROCARDMYOP	TRUE	reported	3425	2.03301e-10	16	86442575	4.668	ebi-a-GCST90001697	|| id:ebi-a-GCST90001697	TRUE	reported	igd	2	TRUE	NA	G/C
4230	rs78102093	G	A	G	A	-0.2888	0.19633	0.0406	0.0204091	FALSE	FALSE	FALSE	finngen_R9_I9_HYPERTROCARDMYOP	12649375	0.205001	0.154904	Hypertrophic cardiomyopathy || id:finngen_R9_I9_HYPERTROCARDMYOP	TRUE	reported	3656	7.60501e-06	10	12691374	0.06443	ebi-a-GCST90001825	|| id:ebi-a-GCST90001825	TRUE	reported	igd	2	TRUE	NA	G/A
9891	rs78102093	G	A	G	A	-0.2914	0.19633	0.0406	0.0204091	FALSE	FALSE	FALSE	finngen_R9_I9_HYPERTROCARDMYOP	12649375	0.205001	0.154904	Hypertrophic cardiomyopathy || id:finngen_R9_I9_HYPERTROCARDMYOP	TRUE	reported	3656	5.65601e-06	10	12691374	0.06411	ebi-a-GCST90001821	|| id:ebi-a-GCST90001821	TRUE	reported	igd	2	TRUE	NA	G/A
620	rs77612075	T	C	T	C	0.3517	0.19597	0.0293	0.0407256	FALSE	FALSE	FALSE	finngen_R9_I9_HYPERTROCARDMYOP	163393454	0.077852	0.11114	Hypertrophic cardiomyopathy || id:finngen_R9_I9_HYPERTROCARDMYOP	TRUE	reported	3657	9.46194e-07	5	162820460	0.07161	ebi-a-GCST90001760	|| id:ebi-a-GCST90001760	TRUE	reported	igd	2	TRUE	NA	T/C
1396	rs77612075	T	C	T	C	0.3469	0.19597	0.0293	0.0407256	FALSE	FALSE	FALSE	finngen_R9_I9_HYPERTROCARDMYOP	163393454	0.077852	0.11114	Hypertrophic cardiomyopathy || id:finngen_R9_I9_HYPERTROCARDMYOP	TRUE	reported	3657	1.36e-06	5	162820460	0.07169	ebi-a-GCST90001752	|| id:ebi-a-GCST90001752	TRUE	reported	igd	2	TRUE	NA	T/C
5950	rs77612075	T	C	T	C	0.3425	0.19597	0.0293	0.0407256	FALSE	FALSE	FALSE	finngen_R9_I9_HYPERTROCARDMYOP	163393454	0.077852	0.11114	Hypertrophic cardiomyopathy || id:finngen_R9_I9_HYPERTROCARDMYOP	TRUE	reported	3657	2.00401e-06	5	162820460	0.07195	ebi-a-GCST90001761	|| id:ebi-a-GCST90001761	TRUE	reported	igd	2	TRUE	NA	T/C
10275	rs77612075	T	C	T	C	0.3325	0.19597	0.0293	0.0407256	FALSE	FALSE	FALSE	finngen_R9_I9_HYPERTROCARDMYOP	163393454	0.077852	0.11114	Hypertrophic cardiomyopathy || id:finngen_R9_I9_HYPERTROCARDMYOP	TRUE	reported	3657	3.33403e-06	5	162820460	0.0714	ebi-a-GCST90001757	|| id:ebi-a-GCST90001757	TRUE	reported	igd	2	TRUE	NA	T/C
10445	rs77612075	T	C	T	C	0.3457	0.19597	0.0293	0.0407256	FALSE	FALSE	FALSE	finngen_R9_I9_HYPERTROCARDMYOP	163393454	0.077852	0.11114	Hypertrophic cardiomyopathy || id:finngen_R9_I9_HYPERTROCARDMYOP	TRUE	reported	3658	1.52799e-06	5	162820460	0.0718	ebi-a-GCST90001762	|| id:ebi-a-GCST90001762	TRUE	reported	igd	2	TRUE	NA	T/C
11297	rs77612075	T	C	T	C	0.3243	0.19597	0.0293	0.0407256	FALSE	FALSE	FALSE	finngen_R9_I9_HYPERTROCARDMYOP	163393454	0.077852	0.11114	Hypertrophic cardiomyopathy || id:finngen_R9_I9_HYPERTROCARDMYOP	TRUE	reported	3657	6.047e-06	5	162820460	0.07158	ebi-a-GCST90001745	|| id:ebi-a-GCST90001745	TRUE	reported	igd	2	TRUE	NA	T/C
11516	rs77612075	T	C	T	C	0.3439	0.19597	0.0293	0.0407256	FALSE	FALSE	FALSE	finngen_R9_I9_HYPERTROCARDMYOP	163393454	0.077852	0.11114	Hypertrophic cardiomyopathy || id:finngen_R9_I9_HYPERTROCARDMYOP	TRUE	reported	3657	1.55099e-06	5	162820460	0.07146	ebi-a-GCST90001758	|| id:ebi-a-GCST90001758	TRUE	reported	igd	2	TRUE	NA	T/C
16684	rs77612075	T	C	T	C	0.3491	0.19597	0.0292	0.0407256	FALSE	FALSE	FALSE	finngen_R9_I9_HYPERTROCARDMYOP	163393454	0.077852	0.11114	Hypertrophic cardiomyopathy || id:finngen_R9_I9_HYPERTROCARDMYOP	TRUE	reported	3660	1.287e-06	5	162820460	0.07197	ebi-a-GCST90001743	|| id:ebi-a-GCST90001743	TRUE	reported	igd	2	TRUE	NA	T/C
15107	rs115076391	C	T	C	T	-0.8503	0.195792	0.0078	0.0614958	FALSE	FALSE	FALSE	finngen_R9_I9_HYPERTROCARDMYOP	873131	0.0306344	0.0905695	Hypertrophic cardiomyopathy || id:finngen_R9_I9_HYPERTROCARDMYOP	TRUE	reported	1857	5.35599e-06	6	873131	0.1863	ebi-a-GCST90001516	|| id:ebi-a-GCST90001516	TRUE	reported	igd	2	TRUE	NA	C/T
16296	rs28383305	G	T	G	T	0.1908	0.195432	0.1734	0.116505	FALSE	FALSE	FALSE	finngen_R9_I9_HYPERTROCARDMYOP	32618944	0.00250213	0.0646465	Hypertrophic cardiomyopathy || id:finngen_R9_I9_HYPERTROCARDMYOP	TRUE	reported	3112	9.6781e-07	6	32586721	0.03889	ebi-a-GCST90002028	|| id:ebi-a-GCST90002028	TRUE	reported	igd	2	TRUE	NA	G/T
5633	rs35574803	C	T	C	T	-0.2808	0.195336	0.0562	0.0105072	FALSE	FALSE	FALSE	finngen_R9_I9_HYPERTROCARDMYOP	32491754	0.3749	0.220138	Hypertrophic cardiomyopathy || id:finngen_R9_I9_HYPERTROCARDMYOP	TRUE	reported	3656	2.01999e-07	3	32533246	0.05393	ebi-a-GCST90001401	|| id:ebi-a-GCST90001401	TRUE	reported	igd	2	TRUE	NA	C/T
6409	rs35574803	C	T	C	T	0.9344	0.195336	0.0564	0.0105072	FALSE	FALSE	FALSE	finngen_R9_I9_HYPERTROCARDMYOP	32491754	0.3749	0.220138	Hypertrophic cardiomyopathy || id:finngen_R9_I9_HYPERTROCARDMYOP	TRUE	reported	1836	1.07994e-38	3	32533246	0.07016	ebi-a-GCST90001801	|| id:ebi-a-GCST90001801	TRUE	reported	igd	2	TRUE	NA	C/T
7533	rs35574803	C	T	C	T	0.3669	0.195336	0.0566	0.0105072	FALSE	FALSE	FALSE	finngen_R9_I9_HYPERTROCARDMYOP	32491754	0.3749	0.220138	Hypertrophic cardiomyopathy || id:finngen_R9_I9_HYPERTROCARDMYOP	TRUE	reported	1838	9.5971e-08	3	32533246	0.06851	ebi-a-GCST90001799	|| id:ebi-a-GCST90001799	TRUE	reported	igd	2	TRUE	NA	C/T
8014	rs35574803	C	T	C	T	0.6995	0.195336	0.0562	0.0105072	FALSE	FALSE	FALSE	finngen_R9_I9_HYPERTROCARDMYOP	32491754	0.3749	0.220138	Hypertrophic cardiomyopathy || id:finngen_R9_I9_HYPERTROCARDMYOP	TRUE	reported	3657	1.02e-38	3	32533246	0.05313	ebi-a-GCST90001808	|| id:ebi-a-GCST90001808	TRUE	reported	igd	2	TRUE	NA	C/T
8099	rs35574803	C	T	C	T	0.7463	0.195336	0.0561	0.0105072	FALSE	FALSE	FALSE	finngen_R9_I9_HYPERTROCARDMYOP	32491754	0.3749	0.220138	Hypertrophic cardiomyopathy || id:finngen_R9_I9_HYPERTROCARDMYOP	TRUE	reported	3656	2.34585e-43	3	32533246	0.05335	ebi-a-GCST90001800	|| id:ebi-a-GCST90001800	TRUE	reported	igd	2	TRUE	NA	C/T
10193	rs35574803	C	T	C	T	0.7465	0.195336	0.0561	0.0105072	FALSE	FALSE	FALSE	finngen_R9_I9_HYPERTROCARDMYOP	32491754	0.3749	0.220138	Hypertrophic cardiomyopathy || id:finngen_R9_I9_HYPERTROCARDMYOP	TRUE	reported	3656	8.01863e-44	3	32533246	0.05306	ebi-a-GCST90001806	|| id:ebi-a-GCST90001806	TRUE	reported	igd	2	TRUE	NA	C/T
10546	rs35574803	C	T	C	T	0.6071	0.195336	0.0562	0.0105072	FALSE	FALSE	FALSE	finngen_R9_I9_HYPERTROCARDMYOP	32491754	0.3749	0.220138	Hypertrophic cardiomyopathy || id:finngen_R9_I9_HYPERTROCARDMYOP	TRUE	reported	3657	2.73905e-29	3	32533246	0.05356	ebi-a-GCST90001802	|| id:ebi-a-GCST90001802	TRUE	reported	igd	2	TRUE	NA	C/T
10782	rs35574803	C	T	C	T	0.6708	0.195336	0.0562	0.0105072	FALSE	FALSE	FALSE	finngen_R9_I9_HYPERTROCARDMYOP	32491754	0.3749	0.220138	Hypertrophic cardiomyopathy || id:finngen_R9_I9_HYPERTROCARDMYOP	TRUE	reported	3657	1.49211e-35	3	32533246	0.05333	ebi-a-GCST90001805	|| id:ebi-a-GCST90001805	TRUE	reported	igd	2	TRUE	NA	C/T
10814	rs35574803	C	T	C	T	0.6579	0.195336	0.0562	0.0105072	FALSE	FALSE	FALSE	finngen_R9_I9_HYPERTROCARDMYOP	32491754	0.3749	0.220138	Hypertrophic cardiomyopathy || id:finngen_R9_I9_HYPERTROCARDMYOP	TRUE	reported	3657	3.41822e-35	3	32533246	0.05259	ebi-a-GCST90001804	|| id:ebi-a-GCST90001804	TRUE	reported	igd	2	TRUE	NA	C/T
10828	rs35574803	C	T	C	T	-0.3526	0.195336	0.0562	0.0105072	FALSE	FALSE	FALSE	finngen_R9_I9_HYPERTROCARDMYOP	32491754	0.3749	0.220138	Hypertrophic cardiomyopathy || id:finngen_R9_I9_HYPERTROCARDMYOP	TRUE	reported	3657	5.92243e-11	3	32533246	0.05371	ebi-a-GCST90001399	|| id:ebi-a-GCST90001399	TRUE	reported	igd	2	TRUE	NA	C/T
10858	rs35574803	C	T	C	T	0.7589	0.195336	0.0562	0.0105072	FALSE	FALSE	FALSE	finngen_R9_I9_HYPERTROCARDMYOP	32491754	0.3749	0.220138	Hypertrophic cardiomyopathy || id:finngen_R9_I9_HYPERTROCARDMYOP	TRUE	reported	3657	3.63413e-46	3	32533246	0.05246	ebi-a-GCST90001798	|| id:ebi-a-GCST90001798	TRUE	reported	igd	2	TRUE	NA	C/T
11595	rs35574803	C	T	C	T	-0.3044	0.195336	0.0562	0.0105072	FALSE	FALSE	FALSE	finngen_R9_I9_HYPERTROCARDMYOP	32491754	0.3749	0.220138	Hypertrophic cardiomyopathy || id:finngen_R9_I9_HYPERTROCARDMYOP	TRUE	reported	3656	1.83101e-08	3	32533246	0.05397	ebi-a-GCST90001433	|| id:ebi-a-GCST90001433	TRUE	reported	igd	2	TRUE	NA	C/T
6014	rs35698683	G	A	G	A	-0.293	0.195243	0.0447	0.0617369	FALSE	FALSE	FALSE	finngen_R9_I9_HYPERTROCARDMYOP	11588619	0.0347344	0.0924688	Hypertrophic cardiomyopathy || id:finngen_R9_I9_HYPERTROCARDMYOP	TRUE	reported	3657	8.17504e-07	4	11590243	0.05931	ebi-a-GCST90001417	|| id:ebi-a-GCST90001417	TRUE	reported	igd	2	TRUE	NA	G/A
6916	rs35698683	G	A	G	A	-0.2768	0.195243	0.0447	0.0617369	FALSE	FALSE	FALSE	finngen_R9_I9_HYPERTROCARDMYOP	11588619	0.0347344	0.0924688	Hypertrophic cardiomyopathy || id:finngen_R9_I9_HYPERTROCARDMYOP	TRUE	reported	3657	3.09899e-06	4	11590243	0.05925	ebi-a-GCST90001406	|| id:ebi-a-GCST90001406	TRUE	reported	igd	2	TRUE	NA	G/A
12427	rs35698683	G	A	G	A	0.2735	0.195243	0.0447	0.0617369	FALSE	FALSE	FALSE	finngen_R9_I9_HYPERTROCARDMYOP	11588619	0.0347344	0.0924688	Hypertrophic cardiomyopathy || id:finngen_R9_I9_HYPERTROCARDMYOP	TRUE	reported	3657	5.36402e-06	4	11590243	0.06003	ebi-a-GCST90001415	|| id:ebi-a-GCST90001415	TRUE	reported	igd	2	TRUE	NA	G/A
13554	rs35698683	G	A	G	A	0.2687	0.195243	0.0447	0.0617369	FALSE	FALSE	FALSE	finngen_R9_I9_HYPERTROCARDMYOP	11588619	0.0347344	0.0924688	Hypertrophic cardiomyopathy || id:finngen_R9_I9_HYPERTROCARDMYOP	TRUE	reported	3657	6.16595e-06	4	11590243	0.05935	ebi-a-GCST90001408	|| id:ebi-a-GCST90001408	TRUE	reported	igd	2	TRUE	NA	G/A
11989	rs3845488	C	T	C	T	-1.242	0.194935	0.0024	0.035758	FALSE	FALSE	FALSE	finngen_R9_I9_HYPERTROCARDMYOP	36953428	0.103156	0.119611	Hypertrophic cardiomyopathy || id:finngen_R9_I9_HYPERTROCARDMYOP	TRUE	reported	2971	8.43199e-06	1	37419029	0.2784	ebi-a-GCST90002117	|| id:ebi-a-GCST90002117	TRUE	reported	igd	2	TRUE	NA	C/T
4784	rs180697858	G	A	G	A	9.438	0.19438	0.0015	0.0186228	FALSE	FALSE	FALSE	finngen_R9_I9_HYPERTROCARDMYOP	1746507	0.251533	0.169522	Hypertrophic cardiomyopathy || id:finngen_R9_I9_HYPERTROCARDMYOP	TRUE	reported	3425	3.51099e-06	17	1649801	2.031	ebi-a-GCST90001700	|| id:ebi-a-GCST90001700	TRUE	reported	igd	2	TRUE	NA	G/A
12888	rs113731203	C	T	C	T	-0.4916	0.194369	0.0184	0.0113634	FALSE	FALSE	FALSE	finngen_R9_I9_HYPERTROCARDMYOP	64255135	0.33795	0.202843	Hypertrophic cardiomyopathy || id:finngen_R9_I9_HYPERTROCARDMYOP	TRUE	reported	2910	4.10696e-06	6	64965028	0.1065	ebi-a-GCST90001842	|| id:ebi-a-GCST90001842	TRUE	reported	igd	2	TRUE	NA	C/T
4872	rs9408992	G	C	G	C	5.704	0.194206	0.0036	0.0105993	FALSE	TRUE	FALSE	finngen_R9_I9_HYPERTROCARDMYOP	99584922	0.37055	0.216882	Hypertrophic cardiomyopathy || id:finngen_R9_I9_HYPERTROCARDMYOP	TRUE	reported	3425	7.28903e-06	9	102347204	1.27	ebi-a-GCST90001700	|| id:ebi-a-GCST90001700	TRUE	reported	igd	2	TRUE	NA	G/C
11252	rs139058742	G	A	G	A	1.352	0.194054	0.0024	0.0248959	FALSE	FALSE	FALSE	finngen_R9_I9_HYPERTROCARDMYOP	2784214	0.178943	0.144384	Hypertrophic cardiomyopathy || id:finngen_R9_I9_HYPERTROCARDMYOP	TRUE	reported	2903	1.14401e-06	9	2784214	0.2774	ebi-a-GCST90001844	|| id:ebi-a-GCST90001844	TRUE	reported	igd	2	TRUE	NA	G/A
582	rs10047088	C	T	C	T	0.1915	0.193967	0.8832	0.97782	FALSE	FALSE	FALSE	finngen_R9_I9_HYPERTROCARDMYOP	227816439	0.200102	0.151387	Hypertrophic cardiomyopathy || id:finngen_R9_I9_HYPERTROCARDMYOP	TRUE	reported	3060	3.378e-06	1	228004140	0.04113	ebi-a-GCST90001959	|| id:ebi-a-GCST90001959	TRUE	reported	igd	2	TRUE	NA	C/T
1425	rs115062208	G	A	G	A	-0.7874	0.193875	0.0115	0.0277208	FALSE	FALSE	FALSE	finngen_R9_I9_HYPERTROCARDMYOP	15954604	0.157258	0.137076	Hypertrophic cardiomyopathy || id:finngen_R9_I9_HYPERTROCARDMYOP	TRUE	reported	3656	5.47898e-11	4	15956227	0.1197	ebi-a-GCST90001816	|| id:ebi-a-GCST90001816	TRUE	reported	igd	2	TRUE	NA	G/A
4279	rs115062208	G	A	G	A	-0.912	0.193875	0.0115	0.0277208	FALSE	FALSE	FALSE	finngen_R9_I9_HYPERTROCARDMYOP	15954604	0.157258	0.137076	Hypertrophic cardiomyopathy || id:finngen_R9_I9_HYPERTROCARDMYOP	TRUE	reported	3657	1.68694e-14	4	15956227	0.1184	ebi-a-GCST90001819	|| id:ebi-a-GCST90001819	TRUE	reported	igd	2	TRUE	NA	G/A
6516	rs115062208	G	A	G	A	-0.8972	0.193875	0.0115	0.0277208	FALSE	FALSE	FALSE	finngen_R9_I9_HYPERTROCARDMYOP	15954604	0.157258	0.137076	Hypertrophic cardiomyopathy || id:finngen_R9_I9_HYPERTROCARDMYOP	TRUE	reported	3654	1.7108e-13	4	15956227	0.1213	ebi-a-GCST90001813	|| id:ebi-a-GCST90001813	TRUE	reported	igd	2	TRUE	NA	G/A
10368	rs115062208	G	A	G	A	-0.6992	0.193875	0.0115	0.0277208	FALSE	FALSE	FALSE	finngen_R9_I9_HYPERTROCARDMYOP	15954604	0.157258	0.137076	Hypertrophic cardiomyopathy || id:finngen_R9_I9_HYPERTROCARDMYOP	TRUE	reported	3656	7.96508e-09	4	15956227	0.1209	ebi-a-GCST90001811	|| id:ebi-a-GCST90001811	TRUE	reported	igd	2	TRUE	NA	G/A
14581	rs115062208	G	A	G	A	-0.5779	0.193875	0.0115	0.0277208	FALSE	FALSE	FALSE	finngen_R9_I9_HYPERTROCARDMYOP	15954604	0.157258	0.137076	Hypertrophic cardiomyopathy || id:finngen_R9_I9_HYPERTROCARDMYOP	TRUE	reported	3652	1.20301e-06	4	15956227	0.1188	ebi-a-GCST90001812	|| id:ebi-a-GCST90001812	TRUE	reported	igd	2	TRUE	NA	G/A
15089	rs115062208	G	A	G	A	-0.8942	0.193875	0.0115	0.0277208	FALSE	FALSE	FALSE	finngen_R9_I9_HYPERTROCARDMYOP	15954604	0.157258	0.137076	Hypertrophic cardiomyopathy || id:finngen_R9_I9_HYPERTROCARDMYOP	TRUE	reported	3657	3.33887e-14	4	15956227	0.1174	ebi-a-GCST90001815	|| id:ebi-a-GCST90001815	TRUE	reported	igd	2	TRUE	NA	G/A
311	rs182236332	G	A	G	A	4.274	0.193861	0.0001	0.00448301	FALSE	FALSE	FALSE	finngen_R9_I9_HYPERTROCARDMYOP	125314889	0.578738	0.349155	Hypertrophic cardiomyopathy || id:finngen_R9_I9_HYPERTROCARDMYOP	TRUE	reported	3440	1.23299e-06	7	124954943	0.8797	ebi-a-GCST90001689	|| id:ebi-a-GCST90001689	TRUE	reported	igd	2	TRUE	NA	G/A
749	rs182236332	G	A	G	A	4.616	0.193861	0.0001	0.00448301	FALSE	FALSE	FALSE	finngen_R9_I9_HYPERTROCARDMYOP	125314889	0.578738	0.349155	Hypertrophic cardiomyopathy || id:finngen_R9_I9_HYPERTROCARDMYOP	TRUE	reported	3408	7.68493e-06	7	124954943	1.03	ebi-a-GCST90001666	|| id:ebi-a-GCST90001666	TRUE	reported	igd	2	TRUE	NA	G/A
3411	rs182236332	G	A	G	A	3.905	0.193861	0.0001	0.00448301	FALSE	FALSE	FALSE	finngen_R9_I9_HYPERTROCARDMYOP	125314889	0.578738	0.349155	Hypertrophic cardiomyopathy || id:finngen_R9_I9_HYPERTROCARDMYOP	TRUE	reported	3408	1.67101e-06	7	124954943	0.8139	ebi-a-GCST90001690	|| id:ebi-a-GCST90001690	TRUE	reported	igd	2	TRUE	NA	G/A
3584	rs182236332	G	A	G	A	4.848	0.193861	0.0001	0.00448301	FALSE	FALSE	FALSE	finngen_R9_I9_HYPERTROCARDMYOP	125314889	0.578738	0.349155	Hypertrophic cardiomyopathy || id:finngen_R9_I9_HYPERTROCARDMYOP	TRUE	reported	3440	2.34202e-09	7	124954943	0.8097	ebi-a-GCST90001688	|| id:ebi-a-GCST90001688	TRUE	reported	igd	2	TRUE	NA	G/A
5103	rs144182927	T	G	T	G	-0.4156	0.193756	0.0191	0.0110058	FALSE	FALSE	FALSE	finngen_R9_I9_HYPERTROCARDMYOP	21741384	0.36112	0.212165	Hypertrophic cardiomyopathy || id:finngen_R9_I9_HYPERTROCARDMYOP	TRUE	reported	3657	2.246e-06	21	23113704	0.08772	ebi-a-GCST90001787	|| id:ebi-a-GCST90001787	TRUE	reported	igd	2	TRUE	NA	T/G
8366	rs144182927	T	G	T	G	-0.3841	0.193756	0.0191	0.0110058	FALSE	FALSE	FALSE	finngen_R9_I9_HYPERTROCARDMYOP	21741384	0.36112	0.212165	Hypertrophic cardiomyopathy || id:finngen_R9_I9_HYPERTROCARDMYOP	TRUE	reported	3657	9.81002e-06	21	23113704	0.08676	ebi-a-GCST90001777	|| id:ebi-a-GCST90001777	TRUE	reported	igd	2	TRUE	NA	T/G
13349	rs144182927	T	G	T	G	-0.3944	0.193756	0.0191	0.0110058	FALSE	FALSE	FALSE	finngen_R9_I9_HYPERTROCARDMYOP	21741384	0.36112	0.212165	Hypertrophic cardiomyopathy || id:finngen_R9_I9_HYPERTROCARDMYOP	TRUE	reported	3657	5.97806e-06	21	23113704	0.08698	ebi-a-GCST90001790	|| id:ebi-a-GCST90001790	TRUE	reported	igd	2	TRUE	NA	T/G
16725	rs144182927	T	G	T	G	-0.413	0.193756	0.0191	0.0110058	FALSE	FALSE	FALSE	finngen_R9_I9_HYPERTROCARDMYOP	21741384	0.36112	0.212165	Hypertrophic cardiomyopathy || id:finngen_R9_I9_HYPERTROCARDMYOP	TRUE	reported	3657	2.47503e-06	21	23113704	0.08755	ebi-a-GCST90001793	|| id:ebi-a-GCST90001793	TRUE	reported	igd	2	TRUE	NA	T/G
6938	rs12374328	A	T	A	T	-0.2445	0.193439	0.0685	0.0486429	FALSE	TRUE	FALSE	finngen_R9_I9_HYPERTROCARDMYOP	60486922	0.0584844	0.102238	Hypertrophic cardiomyopathy || id:finngen_R9_I9_HYPERTROCARDMYOP	TRUE	reported	3658	1.88599e-06	4	61352640	0.05123	ebi-a-GCST90001734	|| id:ebi-a-GCST90001734	TRUE	reported	igd	2	TRUE	NA	A/T
14285	rs78124306	T	G	T	G	0.2021	0.193237	0.1104	0.0167149	FALSE	FALSE	FALSE	finngen_R9_I9_HYPERTROCARDMYOP	22082374	0.263562	0.17284	Hypertrophic cardiomyopathy || id:finngen_R9_I9_HYPERTROCARDMYOP	TRUE	reported	2920	6.29898e-06	7	22121992	0.04468	ebi-a-GCST90001926	|| id:ebi-a-GCST90001926	TRUE	reported	igd	2	TRUE	NA	T/G
5008	rs188505795	T	G	T	G	0.3047	0.193212	0.0388	0.0033016	FALSE	FALSE	FALSE	finngen_R9_I9_HYPERTROCARDMYOP	28212052	0.636621	0.408976	Hypertrophic cardiomyopathy || id:finngen_R9_I9_HYPERTROCARDMYOP	TRUE	reported	3405	2.87197e-06	16	28223373	0.065	ebi-a-GCST90001513	|| id:ebi-a-GCST90001513	TRUE	reported	igd	2	TRUE	NA	T/G
12926	rs188505795	T	G	T	G	0.2962	0.193212	0.0388	0.0033016	FALSE	FALSE	FALSE	finngen_R9_I9_HYPERTROCARDMYOP	28212052	0.636621	0.408976	Hypertrophic cardiomyopathy || id:finngen_R9_I9_HYPERTROCARDMYOP	TRUE	reported	3405	7.79005e-06	16	28223373	0.06616	ebi-a-GCST90001504	|| id:ebi-a-GCST90001504	TRUE	reported	igd	2	TRUE	NA	T/G
6256	rs148991751	C	A	C	A	-2.9	0.193079	0.0004	0.0128649	FALSE	FALSE	FALSE	finngen_R9_I9_HYPERTROCARDMYOP	52720625	0.328426	0.197566	Hypertrophic cardiomyopathy || id:finngen_R9_I9_HYPERTROCARDMYOP	TRUE	reported	3405	4.78101e-06	12	53114409	0.633	ebi-a-GCST90001486	|| id:ebi-a-GCST90001486	TRUE	reported	igd	2	TRUE	NA	C/A
487	rs142551447	G	C	G	C	0.2811	0.193077	0.0387	0.00330212	FALSE	TRUE	FALSE	finngen_R9_I9_HYPERTROCARDMYOP	28192373	0.636829	0.408944	Hypertrophic cardiomyopathy || id:finngen_R9_I9_HYPERTROCARDMYOP	TRUE	reported	3653	8.66303e-06	16	28203694	0.06311	ebi-a-GCST90001601	|| id:ebi-a-GCST90001601	TRUE	reported	igd	2	TRUE	NA	G/C
8249	rs578114150	A	G	A	G	-1.044	0.192918	0.0063	0.0673078	FALSE	FALSE	FALSE	finngen_R9_I9_HYPERTROCARDMYOP	65779453	0.0292698	0.0885016	Hypertrophic cardiomyopathy || id:finngen_R9_I9_HYPERTROCARDMYOP	TRUE	reported	1835	6.70394e-06	7	65244440	0.2312	ebi-a-GCST90001781	|| id:ebi-a-GCST90001781	TRUE	reported	igd	2	TRUE	NA	A/G
3169	rs9825166	G	A	G	A	-0.4881	0.192753	0.0145	0.0258045	FALSE	FALSE	FALSE	finngen_R9_I9_HYPERTROCARDMYOP	72178246	0.168846	0.14009	Hypertrophic cardiomyopathy || id:finngen_R9_I9_HYPERTROCARDMYOP	TRUE	reported	3113	3.42302e-06	3	72227397	0.1049	ebi-a-GCST90001972	|| id:ebi-a-GCST90001972	TRUE	reported	igd	2	TRUE	NA	G/A
2494	rs62397109	C	T	C	T	171.2	0.192708	0.0034	0.0660968	FALSE	FALSE	FALSE	finngen_R9_I9_HYPERTROCARDMYOP	53920391	0.0290275	0.0882721	Hypertrophic cardiomyopathy || id:finngen_R9_I9_HYPERTROCARDMYOP	TRUE	reported	3408	2.53402e-07	6	53785189	33.14	ebi-a-GCST90001698	|| id:ebi-a-GCST90001698	TRUE	reported	igd	2	TRUE	NA	C/T
5272	rs111689986	T	C	T	C	0.1564	0.192531	0.1945	0.0691941	FALSE	FALSE	FALSE	finngen_R9_I9_HYPERTROCARDMYOP	51141970	0.0286497	0.087983	Hypertrophic cardiomyopathy || id:finngen_R9_I9_HYPERTROCARDMYOP	TRUE	reported	2871	9.96093e-06	12	51535753	0.03533	ebi-a-GCST90002036	|| id:ebi-a-GCST90002036	TRUE	reported	igd	2	TRUE	NA	T/C
12031	rs111689986	T	C	T	C	0.1605	0.192531	0.1945	0.0691941	FALSE	FALSE	FALSE	finngen_R9_I9_HYPERTROCARDMYOP	51141970	0.0286497	0.087983	Hypertrophic cardiomyopathy || id:finngen_R9_I9_HYPERTROCARDMYOP	TRUE	reported	2871	5.51303e-06	12	51535753	0.03524	ebi-a-GCST90002035	|| id:ebi-a-GCST90002035	TRUE	reported	igd	2	TRUE	NA	T/C
2057	rs115040341	T	C	T	C	160.1	0.192469	0.0054	0.00372831	FALSE	FALSE	FALSE	finngen_R9_I9_HYPERTROCARDMYOP	64557936	0.604352	0.371453	Hypertrophic cardiomyopathy || id:finngen_R9_I9_HYPERTROCARDMYOP	TRUE	reported	3408	1.20809e-11	3	64543612	23.53	ebi-a-GCST90001698	|| id:ebi-a-GCST90001698	TRUE	reported	igd	2	TRUE	NA	T/C
16286	rs117541942	A	C	A	C	-0.2044	0.192326	0.0954	0.0336562	FALSE	FALSE	FALSE	finngen_R9_I9_HYPERTROCARDMYOP	57594911	0.114814	0.121963	Hypertrophic cardiomyopathy || id:finngen_R9_I9_HYPERTROCARDMYOP	TRUE	reported	3112	9.97401e-06	8	58507470	0.04619	ebi-a-GCST90002028	|| id:ebi-a-GCST90002028	TRUE	reported	igd	2	TRUE	NA	A/C
7093	rs115431394	C	A	C	A	0.5986	0.192083	0.0096	0.0228517	FALSE	FALSE	FALSE	finngen_R9_I9_HYPERTROCARDMYOP	1599670	0.190354	0.14668	Hypertrophic cardiomyopathy || id:finngen_R9_I9_HYPERTROCARDMYOP	TRUE	reported	3018	8.26704e-06	3	1641354	0.134	ebi-a-GCST90001454	|| id:ebi-a-GCST90001454	TRUE	reported	igd	2	TRUE	NA	C/A
9733	rs117586879	G	T	G	T	32.49	0.191916	0.0001	0.00767535	FALSE	FALSE	FALSE	finngen_R9_I9_HYPERTROCARDMYOP	17220683	0.448691	0.253322	Hypertrophic cardiomyopathy || id:finngen_R9_I9_HYPERTROCARDMYOP	TRUE	reported	3425	4.07399e-07	20	17201328	6.401	ebi-a-GCST90001697	|| id:ebi-a-GCST90001697	TRUE	reported	igd	2	TRUE	NA	G/T
13735	rs7939069	A	G	A	G	-0.8086	0.191717	0.0052	0.0138374	FALSE	FALSE	FALSE	finngen_R9_I9_HYPERTROCARDMYOP	47666907	0.302454	0.185919	Hypertrophic cardiomyopathy || id:finngen_R9_I9_HYPERTROCARDMYOP	TRUE	reported	3060	6.48097e-06	11	47688459	0.179	ebi-a-GCST90001977	|| id:ebi-a-GCST90001977	TRUE	reported	igd	2	TRUE	NA	A/G
10649	rs141070453	G	A	G	A	-0.3895	0.19163	0.0284	0.0280745	FALSE	FALSE	FALSE	finngen_R9_I9_HYPERTROCARDMYOP	29224590	0.160049	0.136401	Hypertrophic cardiomyopathy || id:finngen_R9_I9_HYPERTROCARDMYOP	TRUE	reported	2971	2.57798e-06	15	29516794	0.08268	ebi-a-GCST90001970	|| id:ebi-a-GCST90001970	TRUE	reported	igd	2	TRUE	NA	G/A
533	rs34764986	C	T	C	T	-0.2347	0.191512	0.0699	0.0291039	FALSE	FALSE	FALSE	finngen_R9_I9_HYPERTROCARDMYOP	61351498	0.141129	0.130139	Hypertrophic cardiomyopathy || id:finngen_R9_I9_HYPERTROCARDMYOP	TRUE	reported	3656	1.08201e-06	20	59926554	0.04805	ebi-a-GCST90001409	|| id:ebi-a-GCST90001409	TRUE	reported	igd	2	TRUE	NA	C/T
15156	rs34764986	C	T	C	T	-0.2175	0.191512	0.0699	0.0291039	FALSE	FALSE	FALSE	finngen_R9_I9_HYPERTROCARDMYOP	61351498	0.141129	0.130139	Hypertrophic cardiomyopathy || id:finngen_R9_I9_HYPERTROCARDMYOP	TRUE	reported	3656	3.31497e-06	20	59926554	0.04671	ebi-a-GCST90001394	|| id:ebi-a-GCST90001394	TRUE	reported	igd	2	TRUE	NA	C/T
15174	rs34764986	C	T	C	T	-0.2158	0.191512	0.0699	0.0291039	FALSE	FALSE	FALSE	finngen_R9_I9_HYPERTROCARDMYOP	61351498	0.141129	0.130139	Hypertrophic cardiomyopathy || id:finngen_R9_I9_HYPERTROCARDMYOP	TRUE	reported	3656	6.69607e-06	20	59926554	0.04786	ebi-a-GCST90001416	|| id:ebi-a-GCST90001416	TRUE	reported	igd	2	TRUE	NA	C/T
8951	rs145755586	T	C	T	C	0.8603	0.191505	0.0037	0.0218737	FALSE	FALSE	FALSE	finngen_R9_I9_HYPERTROCARDMYOP	151751846	0.217021	0.155129	Hypertrophic cardiomyopathy || id:finngen_R9_I9_HYPERTROCARDMYOP	TRUE	reported	3657	9.1199e-06	7	151448932	0.1936	ebi-a-GCST90001778	|| id:ebi-a-GCST90001778	TRUE	reported	igd	2	TRUE	NA	T/C
13396	rs147143327	C	G	C	G	-0.2868	0.191461	0.0369	0.00201097	FALSE	TRUE	FALSE	finngen_R9_I9_HYPERTROCARDMYOP	244329614	0.703372	0.502821	Hypertrophic cardiomyopathy || id:finngen_R9_I9_HYPERTROCARDMYOP	TRUE	reported	3595	5.12897e-06	1	244492916	0.0628	ebi-a-GCST90001629	|| id:ebi-a-GCST90001629	TRUE	reported	igd	2	TRUE	NA	C/G
2593	rs76808079	C	A	C	A	364.4	0.191356	0.001	0.0381185	FALSE	FALSE	FALSE	finngen_R9_I9_HYPERTROCARDMYOP	25155975	0.103161	0.117417	Hypertrophic cardiomyopathy || id:finngen_R9_I9_HYPERTROCARDMYOP	TRUE	reported	3408	2.73779e-11	18	22735939	54.53	ebi-a-GCST90001698	|| id:ebi-a-GCST90001698	TRUE	reported	igd	2	TRUE	NA	C/A
2235	rs141481912	C	T	C	T	117.2	0.191252	0.0056	0.0156876	FALSE	FALSE	FALSE	finngen_R9_I9_HYPERTROCARDMYOP	97458438	0.279521	0.176856	Hypertrophic cardiomyopathy || id:finngen_R9_I9_HYPERTROCARDMYOP	TRUE	reported	3408	7.42506e-07	14	97924775	23.63	ebi-a-GCST90001698	|| id:ebi-a-GCST90001698	TRUE	reported	igd	2	TRUE	NA	C/T
299	rs116767883	T	C	T	C	7.798	0.191169	NA	0.0145014	FALSE	FALSE	FALSE	finngen_R9_I9_HYPERTROCARDMYOP	24745085	0.299961	0.184434	Hypertrophic cardiomyopathy || id:finngen_R9_I9_HYPERTROCARDMYOP	TRUE	reported	3440	6.16098e-06	6	24745313	1.722	ebi-a-GCST90001689	|| id:ebi-a-GCST90001689	TRUE	reported	igd	2	TRUE	NA	T/C
3537	rs116767883	T	C	T	C	9.1	0.191169	NA	0.0145014	FALSE	FALSE	FALSE	finngen_R9_I9_HYPERTROCARDMYOP	24745085	0.299961	0.184434	Hypertrophic cardiomyopathy || id:finngen_R9_I9_HYPERTROCARDMYOP	TRUE	reported	3440	9.87711e-09	6	24745313	1.583	ebi-a-GCST90001688	|| id:ebi-a-GCST90001688	TRUE	reported	igd	2	TRUE	NA	T/C
[truncated: 15,740 more rows]
