# Supplementary material for: A causal association between immune cells and hypertrophic cardiomyopathy: A bidirectional Mendelian randomization study
Source: Genes Dis. 2025 Jan 21;12(4):101539. doi: 10.1016/j.gendis.2025.101539 (PMC11994319; doi:10.1016/j.gendis.2025.101539)
Supplement: Multimedia component 4 [file mmc4.xls]

## Sheet: TabS3 SNPs basic information ta
	SNP	effect_allele.exposure	other_allele.exposure	effect_allele.outcome	other_allele.outcome	beta.exposure	beta.outcome	eaf.exposure	eaf.outcome	remove	palindromic	ambiguous	id.outcome	chr	pos	se.outcome	samplesize.outcome	pval.outcome	outcome	originalname.outcome	outcome.deprecated	mr_keep.outcome	data_source.outcome	pos.exposure	pval.exposure	se.exposure	exposure	mr_keep.exposure	pval_origin.exposure	id.exposure	action	mr_keep
1	rs10203647	T	C	T	C	0.202833	0.01612	0.630765	0.5972	FALSE	FALSE	FALSE	ebi-a-GCST90001391	2	107543156	0.02537	3658	0.5252	IgD+ B cell %B cell	IgD+ B cell %B cell	IgD+ B cell %B cell || ||	TRUE	igd	106926700	9.49445e-06	0.0458029	Hypertrophic cardiomyopathy || id:finngen_R9_I9_HYPERTROCARDMYOP	TRUE	reported	finngen_R9_I9_HYPERTROCARDMYOP	2	TRUE
2	rs10213404	C	A	C	A	-0.224495	0.006264	0.334157	0.1811	FALSE	FALSE	FALSE	ebi-a-GCST90001391	4	104240255	0.0318	3658	0.8439	IgD+ B cell %B cell	IgD+ B cell %B cell	IgD+ B cell %B cell || ||	TRUE	igd	103319098	2.08622e-06	0.0473129	Hypertrophic cardiomyopathy || id:finngen_R9_I9_HYPERTROCARDMYOP	TRUE	reported	finngen_R9_I9_HYPERTROCARDMYOP	2	TRUE
3	rs1087254	G	A	G	A	-0.20449	-0.01028	0.580208	0.6036	FALSE	FALSE	FALSE	ebi-a-GCST90001391	3	107033296	0.02576	3658	0.6899	IgD+ B cell %B cell	IgD+ B cell %B cell	IgD+ B cell %B cell || ||	TRUE	igd	107314449	3.06916e-06	0.0438243	Hypertrophic cardiomyopathy || id:finngen_R9_I9_HYPERTROCARDMYOP	TRUE	reported	finngen_R9_I9_HYPERTROCARDMYOP	2	TRUE
4	rs111857153	C	G	C	G	0.727844	-0.07396	0.0173379	0.0062	FALSE	TRUE	FALSE	ebi-a-GCST90001391	15	63375237	0.1529	3658	0.628599	IgD+ B cell %B cell	IgD+ B cell %B cell	IgD+ B cell %B cell || ||	TRUE	igd	63083038	2.02913e-08	0.129752	Hypertrophic cardiomyopathy || id:finngen_R9_I9_HYPERTROCARDMYOP	TRUE	reported	finngen_R9_I9_HYPERTROCARDMYOP	2	TRUE
5	rs113002363	T	C	T	C	0.813868	-0.0422	0.00876356	0.0491	FALSE	FALSE	FALSE	ebi-a-GCST90001391	11	68448137	0.05754	3658	0.4634	IgD+ B cell %B cell	IgD+ B cell %B cell	IgD+ B cell %B cell || ||	TRUE	igd	68680669	8.82551e-06	0.183134	Hypertrophic cardiomyopathy || id:finngen_R9_I9_HYPERTROCARDMYOP	TRUE	reported	finngen_R9_I9_HYPERTROCARDMYOP	2	TRUE
6	rs115766721	T	G	T	G	0.568887	-1.119	0.020056	0.0003	FALSE	FALSE	FALSE	ebi-a-GCST90001391	1	243548308	0.7253	3658	0.123	IgD+ B cell %B cell	IgD+ B cell %B cell	IgD+ B cell %B cell || ||	TRUE	igd	243385006	9.23868e-06	0.128293	Hypertrophic cardiomyopathy || id:finngen_R9_I9_HYPERTROCARDMYOP	TRUE	reported	finngen_R9_I9_HYPERTROCARDMYOP	2	TRUE
7	rs11838934	G	A	G	A	-0.496461	-0.03679	0.067168	0.0373	FALSE	FALSE	FALSE	ebi-a-GCST90001391	13	32627358	0.06514	3658	0.5723	IgD+ B cell %B cell	IgD+ B cell %B cell	IgD+ B cell %B cell || ||	TRUE	igd	32053221	4.64922e-07	0.0984992	Hypertrophic cardiomyopathy || id:finngen_R9_I9_HYPERTROCARDMYOP	TRUE	reported	finngen_R9_I9_HYPERTROCARDMYOP	2	TRUE
8	rs11918229	G	A	G	A	0.201778	0.0092	0.391703	0.0894	FALSE	FALSE	FALSE	ebi-a-GCST90001391	3	32192625	0.04355	3658	0.8327	IgD+ B cell %B cell	IgD+ B cell %B cell	IgD+ B cell %B cell || ||	TRUE	igd	32151133	4.29536e-06	0.0438977	Hypertrophic cardiomyopathy || id:finngen_R9_I9_HYPERTROCARDMYOP	TRUE	reported	finngen_R9_I9_HYPERTROCARDMYOP	2	TRUE
9	rs144298547	G	C	G	C	0.68648	0.01886	0.0217311	0.0277	FALSE	TRUE	FALSE	ebi-a-GCST90001391	15	67257392	0.07546	3658	0.8026	IgD+ B cell %B cell	IgD+ B cell %B cell	IgD+ B cell %B cell || ||	TRUE	igd	66965054	8.34353e-09	0.119152	Hypertrophic cardiomyopathy || id:finngen_R9_I9_HYPERTROCARDMYOP	TRUE	reported	finngen_R9_I9_HYPERTROCARDMYOP	2	TRUE
10	rs145008680	C	A	C	A	0.941357	-0.2147	0.010976	0.009	FALSE	FALSE	FALSE	ebi-a-GCST90001391	15	63141760	0.1308	3658	0.1007	IgD+ B cell %B cell	IgD+ B cell %B cell	IgD+ B cell %B cell || ||	TRUE	igd	62849561	4.07455e-09	0.160064	Hypertrophic cardiomyopathy || id:finngen_R9_I9_HYPERTROCARDMYOP	TRUE	reported	finngen_R9_I9_HYPERTROCARDMYOP	2	TRUE
11	rs147663430	C	T	C	T	0.591943	-0.1466	0.0205411	0.0023	FALSE	FALSE	FALSE	ebi-a-GCST90001391	15	68432551	0.2317	3658	0.5271	IgD+ B cell %B cell	IgD+ B cell %B cell	IgD+ B cell %B cell || ||	TRUE	igd	68140213	2.17686e-06	0.124981	Hypertrophic cardiomyopathy || id:finngen_R9_I9_HYPERTROCARDMYOP	TRUE	reported	finngen_R9_I9_HYPERTROCARDMYOP	2	TRUE
12	rs149174045	A	G	A	G	1.59639	-0.009665	0.00821829	0.0126	FALSE	FALSE	FALSE	ebi-a-GCST90001391	11	50705199	0.137	3658	0.9437	IgD+ B cell %B cell	IgD+ B cell %B cell	IgD+ B cell %B cell || ||	TRUE	igd	50746028	1.12564e-27	0.146429	Hypertrophic cardiomyopathy || id:finngen_R9_I9_HYPERTROCARDMYOP	TRUE	reported	finngen_R9_I9_HYPERTROCARDMYOP	2	TRUE
13	rs150493778	A	G	A	G	3.83532	-0.4753	0.000684326	0.0004	FALSE	FALSE	FALSE	ebi-a-GCST90001391	11	57967968	0.5472	3658	0.3851	IgD+ B cell %B cell	IgD+ B cell %B cell	IgD+ B cell %B cell || ||	TRUE	igd	58200496	3.24713e-73	0.211908	Hypertrophic cardiomyopathy || id:finngen_R9_I9_HYPERTROCARDMYOP	TRUE	reported	finngen_R9_I9_HYPERTROCARDMYOP	2	TRUE
14	rs17241676	T	C	T	C	0.236804	0.02937	0.292611	0.4049	FALSE	FALSE	FALSE	ebi-a-GCST90001391	16	60406863	0.02506	3658	0.2413	IgD+ B cell %B cell	IgD+ B cell %B cell	IgD+ B cell %B cell || ||	TRUE	igd	60372959	3.39211e-07	0.0464298	Hypertrophic cardiomyopathy || id:finngen_R9_I9_HYPERTROCARDMYOP	TRUE	reported	finngen_R9_I9_HYPERTROCARDMYOP	2	TRUE
15	rs1804972	T	C	T	C	0.768166	0.04525	0.0190588	0.0339	FALSE	FALSE	FALSE	ebi-a-GCST90001391	11	60658301	0.06871	3658	0.510199	IgD+ B cell %B cell	IgD+ B cell %B cell	IgD+ B cell %B cell || ||	TRUE	igd	60890829	6.12266e-10	0.124153	Hypertrophic cardiomyopathy || id:finngen_R9_I9_HYPERTROCARDMYOP	TRUE	reported	finngen_R9_I9_HYPERTROCARDMYOP	2	TRUE
16	rs187248124	C	T	C	T	0.720269	-0.4302	0.0195937	0.0003	FALSE	FALSE	FALSE	ebi-a-GCST90001391	15	65368655	0.681	3658	0.5276	IgD+ B cell %B cell	IgD+ B cell %B cell	IgD+ B cell %B cell || ||	TRUE	igd	65076317	8.98421e-09	0.125289	Hypertrophic cardiomyopathy || id:finngen_R9_I9_HYPERTROCARDMYOP	TRUE	reported	finngen_R9_I9_HYPERTROCARDMYOP	2	TRUE
17	rs30410	G	A	G	A	-0.299416	-0.09907	0.896229	0.9735	FALSE	FALSE	FALSE	ebi-a-GCST90001391	16	79627692	0.0768	3658	0.1971	IgD+ B cell %B cell	IgD+ B cell %B cell	IgD+ B cell %B cell || ||	TRUE	igd	79593795	5.47318e-06	0.0658668	Hypertrophic cardiomyopathy || id:finngen_R9_I9_HYPERTROCARDMYOP	TRUE	reported	finngen_R9_I9_HYPERTROCARDMYOP	2	TRUE
18	rs4971463	G	A	G	A	-0.20777	0.03054	0.480613	0.4606	FALSE	FALSE	FALSE	ebi-a-GCST90001391	2	1116648	0.0246	3658	0.2145	IgD+ B cell %B cell	IgD+ B cell %B cell	IgD+ B cell %B cell || ||	TRUE	igd	1120962	1.72703e-06	0.0434394	Hypertrophic cardiomyopathy || id:finngen_R9_I9_HYPERTROCARDMYOP	TRUE	reported	finngen_R9_I9_HYPERTROCARDMYOP	2	TRUE
19	rs55756397	A	G	A	G	1.10396	0.01824	0.0144216	0.0056	FALSE	FALSE	FALSE	ebi-a-GCST90001391	11	60285564	0.1601	3658	0.9093	IgD+ B cell %B cell	IgD+ B cell %B cell	IgD+ B cell %B cell || ||	TRUE	igd	60518091	4.45554e-19	0.123693	Hypertrophic cardiomyopathy || id:finngen_R9_I9_HYPERTROCARDMYOP	TRUE	reported	finngen_R9_I9_HYPERTROCARDMYOP	2	TRUE
20	rs558524282	C	T	C	T	1.69471	-0.09376	0.00504912	0.0071	FALSE	FALSE	FALSE	ebi-a-GCST90001391	11	62609104	0.1466	3658	0.5226	IgD+ B cell %B cell	IgD+ B cell %B cell	IgD+ B cell %B cell || ||	TRUE	igd	62841632	3.08035e-23	0.170664	Hypertrophic cardiomyopathy || id:finngen_R9_I9_HYPERTROCARDMYOP	TRUE	reported	finngen_R9_I9_HYPERTROCARDMYOP	2	TRUE
21	rs60617331	C	T	C	T	1.30478	0.06687	0.00377312	0.0332	FALSE	FALSE	FALSE	ebi-a-GCST90001391	11	69715453	0.06941	3658	0.3354	IgD+ B cell %B cell	IgD+ B cell %B cell	IgD+ B cell %B cell || ||	TRUE	igd	69900694	4.00857e-08	0.237645	Hypertrophic cardiomyopathy || id:finngen_R9_I9_HYPERTROCARDMYOP	TRUE	reported	finngen_R9_I9_HYPERTROCARDMYOP	2	TRUE
22	rs62427638	T	C	T	C	-1.17832	0.03538	0.0141119	0.1248	FALSE	FALSE	FALSE	ebi-a-GCST90001391	6	107332591	0.03735	3658	0.3435	IgD+ B cell %B cell	IgD+ B cell %B cell	IgD+ B cell %B cell || ||	TRUE	igd	107011387	9.02381e-06	0.265427	Hypertrophic cardiomyopathy || id:finngen_R9_I9_HYPERTROCARDMYOP	TRUE	reported	finngen_R9_I9_HYPERTROCARDMYOP	2	TRUE
23	rs74566099	A	G	A	G	0.947646	-0.1046	0.0169059	0.0008	FALSE	FALSE	FALSE	ebi-a-GCST90001391	11	45953104	0.4036	3658	0.7954	IgD+ B cell %B cell	IgD+ B cell %B cell	IgD+ B cell %B cell || ||	TRUE	igd	45931553	1.02825e-14	0.122503	Hypertrophic cardiomyopathy || id:finngen_R9_I9_HYPERTROCARDMYOP	TRUE	reported	finngen_R9_I9_HYPERTROCARDMYOP	2	TRUE
24	rs79460469	T	C	T	C	2.15793	0.08032	0.00409611	0.015	FALSE	FALSE	FALSE	ebi-a-GCST90001391	11	57305574	0.1032	3658	0.4366	IgD+ B cell %B cell	IgD+ B cell %B cell	IgD+ B cell %B cell || ||	TRUE	igd	57538101	1.70098e-38	0.166317	Hypertrophic cardiomyopathy || id:finngen_R9_I9_HYPERTROCARDMYOP	TRUE	reported	finngen_R9_I9_HYPERTROCARDMYOP	2	TRUE
25	rs79847151	T	C	T	C	0.273658	-0.02944	0.130553	0.1402	FALSE	FALSE	FALSE	ebi-a-GCST90001391	7	33802894	0.03578	3658	0.4107	IgD+ B cell %B cell	IgD+ B cell %B cell	IgD+ B cell %B cell || ||	TRUE	igd	33763282	5.68971e-06	0.060309	Hypertrophic cardiomyopathy || id:finngen_R9_I9_HYPERTROCARDMYOP	TRUE	reported	finngen_R9_I9_HYPERTROCARDMYOP	2	TRUE
26	rs10203647	T	C	T	C	0.202833	0.0188	0.630765	0.5971	FALSE	FALSE	FALSE	ebi-a-GCST90001392	2	107543156	0.02447	3656	0.4423	IgD+ CD38+ B cell Absolute Count	IgD+ CD38+ B cell Absolute Count	IgD+ CD38+ B cell Absolute Count || ||	TRUE	igd	106926700	9.49445e-06	0.0458029	Hypertrophic cardiomyopathy || id:finngen_R9_I9_HYPERTROCARDMYOP	TRUE	reported	finngen_R9_I9_HYPERTROCARDMYOP	2	TRUE
27	rs10213404	C	A	C	A	-0.224495	0.01022	0.334157	0.1812	FALSE	FALSE	FALSE	ebi-a-GCST90001392	4	104240255	0.03066	3656	0.738901	IgD+ CD38+ B cell Absolute Count	IgD+ CD38+ B cell Absolute Count	IgD+ CD38+ B cell Absolute Count || ||	TRUE	igd	103319098	2.08622e-06	0.0473129	Hypertrophic cardiomyopathy || id:finngen_R9_I9_HYPERTROCARDMYOP	TRUE	reported	finngen_R9_I9_HYPERTROCARDMYOP	2	TRUE
28	rs1087254	G	A	G	A	-0.20449	-0.01319	0.580208	0.6037	FALSE	FALSE	FALSE	ebi-a-GCST90001392	3	107033296	0.02485	3656	0.5955	IgD+ CD38+ B cell Absolute Count	IgD+ CD38+ B cell Absolute Count	IgD+ CD38+ B cell Absolute Count || ||	TRUE	igd	107314449	3.06916e-06	0.0438243	Hypertrophic cardiomyopathy || id:finngen_R9_I9_HYPERTROCARDMYOP	TRUE	reported	finngen_R9_I9_HYPERTROCARDMYOP	2	TRUE
29	rs111857153	C	G	C	G	0.727844	-0.1058	0.0173379	0.0062	FALSE	TRUE	FALSE	ebi-a-GCST90001392	15	63375237	0.1474	3656	0.4729	IgD+ CD38+ B cell Absolute Count	IgD+ CD38+ B cell Absolute Count	IgD+ CD38+ B cell Absolute Count || ||	TRUE	igd	63083038	2.02913e-08	0.129752	Hypertrophic cardiomyopathy || id:finngen_R9_I9_HYPERTROCARDMYOP	TRUE	reported	finngen_R9_I9_HYPERTROCARDMYOP	2	TRUE
30	rs113002363	T	C	T	C	0.813868	0.1644	0.00876356	0.0491	FALSE	FALSE	FALSE	ebi-a-GCST90001392	11	68448137	0.05544	3656	0.00303802	IgD+ CD38+ B cell Absolute Count	IgD+ CD38+ B cell Absolute Count	IgD+ CD38+ B cell Absolute Count || ||	TRUE	igd	68680669	8.82551e-06	0.183134	Hypertrophic cardiomyopathy || id:finngen_R9_I9_HYPERTROCARDMYOP	TRUE	reported	finngen_R9_I9_HYPERTROCARDMYOP	2	TRUE
31	rs115766721	T	G	T	G	0.568887	-2.087	0.020056	0.0003	FALSE	FALSE	FALSE	ebi-a-GCST90001392	1	243548308	0.6989	3656	0.002844	IgD+ CD38+ B cell Absolute Count	IgD+ CD38+ B cell Absolute Count	IgD+ CD38+ B cell Absolute Count || ||	TRUE	igd	243385006	9.23868e-06	0.128293	Hypertrophic cardiomyopathy || id:finngen_R9_I9_HYPERTROCARDMYOP	TRUE	reported	finngen_R9_I9_HYPERTROCARDMYOP	2	TRUE
32	rs11838934	G	A	G	A	-0.496461	-0.01649	0.067168	0.0373	FALSE	FALSE	FALSE	ebi-a-GCST90001392	13	32627358	0.06283	3656	0.793	IgD+ CD38+ B cell Absolute Count	IgD+ CD38+ B cell Absolute Count	IgD+ CD38+ B cell Absolute Count || ||	TRUE	igd	32053221	4.64922e-07	0.0984992	Hypertrophic cardiomyopathy || id:finngen_R9_I9_HYPERTROCARDMYOP	TRUE	reported	finngen_R9_I9_HYPERTROCARDMYOP	2	TRUE
33	rs11918229	G	A	G	A	0.201778	0.1106	0.391703	0.0894	FALSE	FALSE	FALSE	ebi-a-GCST90001392	3	32192625	0.04197	3656	0.00842597	IgD+ CD38+ B cell Absolute Count	IgD+ CD38+ B cell Absolute Count	IgD+ CD38+ B cell Absolute Count || ||	TRUE	igd	32151133	4.29536e-06	0.0438977	Hypertrophic cardiomyopathy || id:finngen_R9_I9_HYPERTROCARDMYOP	TRUE	reported	finngen_R9_I9_HYPERTROCARDMYOP	2	TRUE
34	rs144298547	G	C	G	C	0.68648	0.007857	0.0217311	0.0278	FALSE	TRUE	FALSE	ebi-a-GCST90001392	15	67257392	0.07278	3656	0.914	IgD+ CD38+ B cell Absolute Count	IgD+ CD38+ B cell Absolute Count	IgD+ CD38+ B cell Absolute Count || ||	TRUE	igd	66965054	8.34353e-09	0.119152	Hypertrophic cardiomyopathy || id:finngen_R9_I9_HYPERTROCARDMYOP	TRUE	reported	finngen_R9_I9_HYPERTROCARDMYOP	2	TRUE
35	rs145008680	C	A	C	A	0.941357	0.01493	0.010976	0.009	FALSE	FALSE	FALSE	ebi-a-GCST90001392	15	63141760	0.1262	3656	0.9058	IgD+ CD38+ B cell Absolute Count	IgD+ CD38+ B cell Absolute Count	IgD+ CD38+ B cell Absolute Count || ||	TRUE	igd	62849561	4.07455e-09	0.160064	Hypertrophic cardiomyopathy || id:finngen_R9_I9_HYPERTROCARDMYOP	TRUE	reported	finngen_R9_I9_HYPERTROCARDMYOP	2	TRUE
36	rs147663430	C	T	C	T	0.591943	0.07481	0.0205411	0.0023	FALSE	FALSE	FALSE	ebi-a-GCST90001392	15	68432551	0.2235	3656	0.737901	IgD+ CD38+ B cell Absolute Count	IgD+ CD38+ B cell Absolute Count	IgD+ CD38+ B cell Absolute Count || ||	TRUE	igd	68140213	2.17686e-06	0.124981	Hypertrophic cardiomyopathy || id:finngen_R9_I9_HYPERTROCARDMYOP	TRUE	reported	finngen_R9_I9_HYPERTROCARDMYOP	2	TRUE
37	rs149174045	A	G	A	G	1.59639	-0.04648	0.00821829	0.0126	FALSE	FALSE	FALSE	ebi-a-GCST90001392	11	50705199	0.1321	3656	0.7249	IgD+ CD38+ B cell Absolute Count	IgD+ CD38+ B cell Absolute Count	IgD+ CD38+ B cell Absolute Count || ||	TRUE	igd	50746028	1.12564e-27	0.146429	Hypertrophic cardiomyopathy || id:finngen_R9_I9_HYPERTROCARDMYOP	TRUE	reported	finngen_R9_I9_HYPERTROCARDMYOP	2	TRUE
38	rs150493778	A	G	A	G	3.83532	-0.3751	0.000684326	0.0004	FALSE	FALSE	FALSE	ebi-a-GCST90001392	11	57967968	0.5274	3656	0.4769	IgD+ CD38+ B cell Absolute Count	IgD+ CD38+ B cell Absolute Count	IgD+ CD38+ B cell Absolute Count || ||	TRUE	igd	58200496	3.24713e-73	0.211908	Hypertrophic cardiomyopathy || id:finngen_R9_I9_HYPERTROCARDMYOP	TRUE	reported	finngen_R9_I9_HYPERTROCARDMYOP	2	TRUE
39	rs17241676	T	C	T	C	0.236804	0.02944	0.292611	0.4045	FALSE	FALSE	FALSE	ebi-a-GCST90001392	16	60406863	0.02419	3656	0.2236	IgD+ CD38+ B cell Absolute Count	IgD+ CD38+ B cell Absolute Count	IgD+ CD38+ B cell Absolute Count || ||	TRUE	igd	60372959	3.39211e-07	0.0464298	Hypertrophic cardiomyopathy || id:finngen_R9_I9_HYPERTROCARDMYOP	TRUE	reported	finngen_R9_I9_HYPERTROCARDMYOP	2	TRUE
40	rs1804972	T	C	T	C	0.768166	0.08167	0.0190588	0.0339	FALSE	FALSE	FALSE	ebi-a-GCST90001392	11	60658301	0.06624	3656	0.2177	IgD+ CD38+ B cell Absolute Count	IgD+ CD38+ B cell Absolute Count	IgD+ CD38+ B cell Absolute Count || ||	TRUE	igd	60890829	6.12266e-10	0.124153	Hypertrophic cardiomyopathy || id:finngen_R9_I9_HYPERTROCARDMYOP	TRUE	reported	finngen_R9_I9_HYPERTROCARDMYOP	2	TRUE
41	rs187248124	C	T	C	T	0.720269	-0.6451	0.0195937	0.0003	FALSE	FALSE	FALSE	ebi-a-GCST90001392	15	65368655	0.6567	3656	0.326	IgD+ CD38+ B cell Absolute Count	IgD+ CD38+ B cell Absolute Count	IgD+ CD38+ B cell Absolute Count || ||	TRUE	igd	65076317	8.98421e-09	0.125289	Hypertrophic cardiomyopathy || id:finngen_R9_I9_HYPERTROCARDMYOP	TRUE	reported	finngen_R9_I9_HYPERTROCARDMYOP	2	TRUE
42	rs30410	G	A	G	A	-0.299416	-0.05811	0.896229	0.9735	FALSE	FALSE	FALSE	ebi-a-GCST90001392	16	79627692	0.07407	3656	0.4328	IgD+ CD38+ B cell Absolute Count	IgD+ CD38+ B cell Absolute Count	IgD+ CD38+ B cell Absolute Count || ||	TRUE	igd	79593795	5.47318e-06	0.0658668	Hypertrophic cardiomyopathy || id:finngen_R9_I9_HYPERTROCARDMYOP	TRUE	reported	finngen_R9_I9_HYPERTROCARDMYOP	2	TRUE
43	rs4971463	G	A	G	A	-0.20777	-9.241e-05	0.480613	0.4607	FALSE	FALSE	FALSE	ebi-a-GCST90001392	2	1116648	0.02374	3656	0.9969	IgD+ CD38+ B cell Absolute Count	IgD+ CD38+ B cell Absolute Count	IgD+ CD38+ B cell Absolute Count || ||	TRUE	igd	1120962	1.72703e-06	0.0434394	Hypertrophic cardiomyopathy || id:finngen_R9_I9_HYPERTROCARDMYOP	TRUE	reported	finngen_R9_I9_HYPERTROCARDMYOP	2	TRUE
44	rs55756397	A	G	A	G	1.10396	-0.2275	0.0144216	0.0056	FALSE	FALSE	FALSE	ebi-a-GCST90001392	11	60285564	0.1544	3656	0.1408	IgD+ CD38+ B cell Absolute Count	IgD+ CD38+ B cell Absolute Count	IgD+ CD38+ B cell Absolute Count || ||	TRUE	igd	60518091	4.45554e-19	0.123693	Hypertrophic cardiomyopathy || id:finngen_R9_I9_HYPERTROCARDMYOP	TRUE	reported	finngen_R9_I9_HYPERTROCARDMYOP	2	TRUE
45	rs558524282	C	T	C	T	1.69471	-0.2462	0.00504912	0.0071	FALSE	FALSE	FALSE	ebi-a-GCST90001392	11	62609104	0.1414	3656	0.0817109	IgD+ CD38+ B cell Absolute Count	IgD+ CD38+ B cell Absolute Count	IgD+ CD38+ B cell Absolute Count || ||	TRUE	igd	62841632	3.08035e-23	0.170664	Hypertrophic cardiomyopathy || id:finngen_R9_I9_HYPERTROCARDMYOP	TRUE	reported	finngen_R9_I9_HYPERTROCARDMYOP	2	TRUE
46	rs60617331	C	T	C	T	1.30478	0.007944	0.00377312	0.0332	FALSE	FALSE	FALSE	ebi-a-GCST90001392	11	69715453	0.06695	3656	0.9056	IgD+ CD38+ B cell Absolute Count	IgD+ CD38+ B cell Absolute Count	IgD+ CD38+ B cell Absolute Count || ||	TRUE	igd	69900694	4.00857e-08	0.237645	Hypertrophic cardiomyopathy || id:finngen_R9_I9_HYPERTROCARDMYOP	TRUE	reported	finngen_R9_I9_HYPERTROCARDMYOP	2	TRUE
47	rs62427638	T	C	T	C	-1.17832	0.004677	0.0141119	0.1247	FALSE	FALSE	FALSE	ebi-a-GCST90001392	6	107332591	0.03604	3656	0.8968	IgD+ CD38+ B cell Absolute Count	IgD+ CD38+ B cell Absolute Count	IgD+ CD38+ B cell Absolute Count || ||	TRUE	igd	107011387	9.02381e-06	0.265427	Hypertrophic cardiomyopathy || id:finngen_R9_I9_HYPERTROCARDMYOP	TRUE	reported	finngen_R9_I9_HYPERTROCARDMYOP	2	TRUE
48	rs74566099	A	G	A	G	0.947646	-0.1137	0.0169059	0.0008	FALSE	FALSE	FALSE	ebi-a-GCST90001392	11	45953104	0.3891	3656	0.770201	IgD+ CD38+ B cell Absolute Count	IgD+ CD38+ B cell Absolute Count	IgD+ CD38+ B cell Absolute Count || ||	TRUE	igd	45931553	1.02825e-14	0.122503	Hypertrophic cardiomyopathy || id:finngen_R9_I9_HYPERTROCARDMYOP	TRUE	reported	finngen_R9_I9_HYPERTROCARDMYOP	2	TRUE
49	rs79460469	T	C	T	C	2.15793	0.08019	0.00409611	0.015	FALSE	FALSE	FALSE	ebi-a-GCST90001392	11	57305574	0.09958	3656	0.4207	IgD+ CD38+ B cell Absolute Count	IgD+ CD38+ B cell Absolute Count	IgD+ CD38+ B cell Absolute Count || ||	TRUE	igd	57538101	1.70098e-38	0.166317	Hypertrophic cardiomyopathy || id:finngen_R9_I9_HYPERTROCARDMYOP	TRUE	reported	finngen_R9_I9_HYPERTROCARDMYOP	2	TRUE
50	rs79847151	T	C	T	C	0.273658	0.004333	0.130553	0.1402	FALSE	FALSE	FALSE	ebi-a-GCST90001392	7	33802894	0.03452	3656	0.9001	IgD+ CD38+ B cell Absolute Count	IgD+ CD38+ B cell Absolute Count	IgD+ CD38+ B cell Absolute Count || ||	TRUE	igd	33763282	5.68971e-06	0.060309	Hypertrophic cardiomyopathy || id:finngen_R9_I9_HYPERTROCARDMYOP	TRUE	reported	finngen_R9_I9_HYPERTROCARDMYOP	2	TRUE
51	rs10203647	T	C	T	C	0.202833	0.01102	0.630765	0.5971	FALSE	FALSE	FALSE	ebi-a-GCST90001393	2	107543156	0.02526	3657	0.6625	IgD+ CD38dim B cell %B cell	IgD+ CD38dim B cell %B cell	IgD+ CD38dim B cell %B cell || ||	TRUE	igd	106926700	9.49445e-06	0.0458029	Hypertrophic cardiomyopathy || id:finngen_R9_I9_HYPERTROCARDMYOP	TRUE	reported	finngen_R9_I9_HYPERTROCARDMYOP	2	TRUE
52	rs10213404	C	A	C	A	-0.224495	-0.003019	0.334157	0.1812	FALSE	FALSE	FALSE	ebi-a-GCST90001393	4	104240255	0.03164	3657	0.924	IgD+ CD38dim B cell %B cell	IgD+ CD38dim B cell %B cell	IgD+ CD38dim B cell %B cell || ||	TRUE	igd	103319098	2.08622e-06	0.0473129	Hypertrophic cardiomyopathy || id:finngen_R9_I9_HYPERTROCARDMYOP	TRUE	reported	finngen_R9_I9_HYPERTROCARDMYOP	2	TRUE
53	rs1087254	G	A	G	A	-0.20449	-0.01046	0.580208	0.6038	FALSE	FALSE	FALSE	ebi-a-GCST90001393	3	107033296	0.02566	3657	0.6836	IgD+ CD38dim B cell %B cell	IgD+ CD38dim B cell %B cell	IgD+ CD38dim B cell %B cell || ||	TRUE	igd	107314449	3.06916e-06	0.0438243	Hypertrophic cardiomyopathy || id:finngen_R9_I9_HYPERTROCARDMYOP	TRUE	reported	finngen_R9_I9_HYPERTROCARDMYOP	2	TRUE
54	rs111857153	C	G	C	G	0.727844	-0.08127	0.0173379	0.0062	FALSE	TRUE	FALSE	ebi-a-GCST90001393	15	63375237	0.1523	3657	0.5937	IgD+ CD38dim B cell %B cell	IgD+ CD38dim B cell %B cell	IgD+ CD38dim B cell %B cell || ||	TRUE	igd	63083038	2.02913e-08	0.129752	Hypertrophic cardiomyopathy || id:finngen_R9_I9_HYPERTROCARDMYOP	TRUE	reported	finngen_R9_I9_HYPERTROCARDMYOP	2	TRUE
55	rs113002363	T	C	T	C	0.813868	0.03311	0.00876356	0.0491	FALSE	FALSE	FALSE	ebi-a-GCST90001393	11	68448137	0.05736	3657	0.5638	IgD+ CD38dim B cell %B cell	IgD+ CD38dim B cell %B cell	IgD+ CD38dim B cell %B cell || ||	TRUE	igd	68680669	8.82551e-06	0.183134	Hypertrophic cardiomyopathy || id:finngen_R9_I9_HYPERTROCARDMYOP	TRUE	reported	finngen_R9_I9_HYPERTROCARDMYOP	2	TRUE
56	rs115766721	T	G	T	G	0.568887	-1.433	0.020056	0.0003	FALSE	FALSE	FALSE	ebi-a-GCST90001393	1	243548308	0.729	3657	0.0493696	IgD+ CD38dim B cell %B cell	IgD+ CD38dim B cell %B cell	IgD+ CD38dim B cell %B cell || ||	TRUE	igd	243385006	9.23868e-06	0.128293	Hypertrophic cardiomyopathy || id:finngen_R9_I9_HYPERTROCARDMYOP	TRUE	reported	finngen_R9_I9_HYPERTROCARDMYOP	2	TRUE
57	rs11838934	G	A	G	A	-0.496461	0.01875	0.067168	0.0373	FALSE	FALSE	FALSE	ebi-a-GCST90001393	13	32627358	0.06484	3657	0.772499	IgD+ CD38dim B cell %B cell	IgD+ CD38dim B cell %B cell	IgD+ CD38dim B cell %B cell || ||	TRUE	igd	32053221	4.64922e-07	0.0984992	Hypertrophic cardiomyopathy || id:finngen_R9_I9_HYPERTROCARDMYOP	TRUE	reported	finngen_R9_I9_HYPERTROCARDMYOP	2	TRUE
58	rs11918229	G	A	G	A	0.201778	0.067	0.391703	0.0894	FALSE	FALSE	FALSE	ebi-a-GCST90001393	3	32192625	0.04334	3657	0.1222	IgD+ CD38dim B cell %B cell	IgD+ CD38dim B cell %B cell	IgD+ CD38dim B cell %B cell || ||	TRUE	igd	32151133	4.29536e-06	0.0438977	Hypertrophic cardiomyopathy || id:finngen_R9_I9_HYPERTROCARDMYOP	TRUE	reported	finngen_R9_I9_HYPERTROCARDMYOP	2	TRUE
59	rs144298547	G	C	G	C	0.68648	-0.008397	0.0217311	0.0278	FALSE	TRUE	FALSE	ebi-a-GCST90001393	15	67257392	0.07499	3657	0.9109	IgD+ CD38dim B cell %B cell	IgD+ CD38dim B cell %B cell	IgD+ CD38dim B cell %B cell || ||	TRUE	igd	66965054	8.34353e-09	0.119152	Hypertrophic cardiomyopathy || id:finngen_R9_I9_HYPERTROCARDMYOP	TRUE	reported	finngen_R9_I9_HYPERTROCARDMYOP	2	TRUE
60	rs145008680	C	A	C	A	0.941357	-0.2007	0.010976	0.009	FALSE	FALSE	FALSE	ebi-a-GCST90001393	15	63141760	0.1305	3657	0.1242	IgD+ CD38dim B cell %B cell	IgD+ CD38dim B cell %B cell	IgD+ CD38dim B cell %B cell || ||	TRUE	igd	62849561	4.07455e-09	0.160064	Hypertrophic cardiomyopathy || id:finngen_R9_I9_HYPERTROCARDMYOP	TRUE	reported	finngen_R9_I9_HYPERTROCARDMYOP	2	TRUE
61	rs147663430	C	T	C	T	0.591943	0.0631	0.0205411	0.0023	FALSE	FALSE	FALSE	ebi-a-GCST90001393	15	68432551	0.232	3657	0.785599	IgD+ CD38dim B cell %B cell	IgD+ CD38dim B cell %B cell	IgD+ CD38dim B cell %B cell || ||	TRUE	igd	68140213	2.17686e-06	0.124981	Hypertrophic cardiomyopathy || id:finngen_R9_I9_HYPERTROCARDMYOP	TRUE	reported	finngen_R9_I9_HYPERTROCARDMYOP	2	TRUE
62	rs149174045	A	G	A	G	1.59639	0.04875	0.00821829	0.0126	FALSE	FALSE	FALSE	ebi-a-GCST90001393	11	50705199	0.136	3657	0.719999	IgD+ CD38dim B cell %B cell	IgD+ CD38dim B cell %B cell	IgD+ CD38dim B cell %B cell || ||	TRUE	igd	50746028	1.12564e-27	0.146429	Hypertrophic cardiomyopathy || id:finngen_R9_I9_HYPERTROCARDMYOP	TRUE	reported	finngen_R9_I9_HYPERTROCARDMYOP	2	TRUE
63	rs150493778	A	G	A	G	3.83532	-0.4621	0.000684326	0.0004	FALSE	FALSE	FALSE	ebi-a-GCST90001393	11	57967968	0.547	3657	0.3982	IgD+ CD38dim B cell %B cell	IgD+ CD38dim B cell %B cell	IgD+ CD38dim B cell %B cell || ||	TRUE	igd	58200496	3.24713e-73	0.211908	Hypertrophic cardiomyopathy || id:finngen_R9_I9_HYPERTROCARDMYOP	TRUE	reported	finngen_R9_I9_HYPERTROCARDMYOP	2	TRUE
64	rs17241676	T	C	T	C	0.236804	0.007803	0.292611	0.4047	FALSE	FALSE	FALSE	ebi-a-GCST90001393	16	60406863	0.02497	3657	0.754699	IgD+ CD38dim B cell %B cell	IgD+ CD38dim B cell %B cell	IgD+ CD38dim B cell %B cell || ||	TRUE	igd	60372959	3.39211e-07	0.0464298	Hypertrophic cardiomyopathy || id:finngen_R9_I9_HYPERTROCARDMYOP	TRUE	reported	finngen_R9_I9_HYPERTROCARDMYOP	2	TRUE
65	rs1804972	T	C	T	C	0.768166	0.08083	0.0190588	0.0339	FALSE	FALSE	FALSE	ebi-a-GCST90001393	11	60658301	0.06841	3657	0.2375	IgD+ CD38dim B cell %B cell	IgD+ CD38dim B cell %B cell	IgD+ CD38dim B cell %B cell || ||	TRUE	igd	60890829	6.12266e-10	0.124153	Hypertrophic cardiomyopathy || id:finngen_R9_I9_HYPERTROCARDMYOP	TRUE	reported	finngen_R9_I9_HYPERTROCARDMYOP	2	TRUE
66	rs187248124	C	T	C	T	0.720269	-0.3678	0.0195937	0.0003	FALSE	FALSE	FALSE	ebi-a-GCST90001393	15	65368655	0.6854	3657	0.5916	IgD+ CD38dim B cell %B cell	IgD+ CD38dim B cell %B cell	IgD+ CD38dim B cell %B cell || ||	TRUE	igd	65076317	8.98421e-09	0.125289	Hypertrophic cardiomyopathy || id:finngen_R9_I9_HYPERTROCARDMYOP	TRUE	reported	finngen_R9_I9_HYPERTROCARDMYOP	2	TRUE
67	rs30410	G	A	G	A	-0.299416	-0.1243	0.896229	0.9735	FALSE	FALSE	FALSE	ebi-a-GCST90001393	16	79627692	0.07645	3657	0.104	IgD+ CD38dim B cell %B cell	IgD+ CD38dim B cell %B cell	IgD+ CD38dim B cell %B cell || ||	TRUE	igd	79593795	5.47318e-06	0.0658668	Hypertrophic cardiomyopathy || id:finngen_R9_I9_HYPERTROCARDMYOP	TRUE	reported	finngen_R9_I9_HYPERTROCARDMYOP	2	TRUE
68	rs4971463	G	A	G	A	-0.20777	0.02944	0.480613	0.4606	FALSE	FALSE	FALSE	ebi-a-GCST90001393	2	1116648	0.02449	3657	0.2295	IgD+ CD38dim B cell %B cell	IgD+ CD38dim B cell %B cell	IgD+ CD38dim B cell %B cell || ||	TRUE	igd	1120962	1.72703e-06	0.0434394	Hypertrophic cardiomyopathy || id:finngen_R9_I9_HYPERTROCARDMYOP	TRUE	reported	finngen_R9_I9_HYPERTROCARDMYOP	2	TRUE
69	rs55756397	A	G	A	G	1.10396	-0.135	0.0144216	0.0056	FALSE	FALSE	FALSE	ebi-a-GCST90001393	11	60285564	0.1598	3657	0.3983	IgD+ CD38dim B cell %B cell	IgD+ CD38dim B cell %B cell	IgD+ CD38dim B cell %B cell || ||	TRUE	igd	60518091	4.45554e-19	0.123693	Hypertrophic cardiomyopathy || id:finngen_R9_I9_HYPERTROCARDMYOP	TRUE	reported	finngen_R9_I9_HYPERTROCARDMYOP	2	TRUE
70	rs558524282	C	T	C	T	1.69471	-0.1137	0.00504912	0.0071	FALSE	FALSE	FALSE	ebi-a-GCST90001393	11	62609104	0.1462	3657	0.4368	IgD+ CD38dim B cell %B cell	IgD+ CD38dim B cell %B cell	IgD+ CD38dim B cell %B cell || ||	TRUE	igd	62841632	3.08035e-23	0.170664	Hypertrophic cardiomyopathy || id:finngen_R9_I9_HYPERTROCARDMYOP	TRUE	reported	finngen_R9_I9_HYPERTROCARDMYOP	2	TRUE
71	rs60617331	C	T	C	T	1.30478	0.07445	0.00377312	0.0332	FALSE	FALSE	FALSE	ebi-a-GCST90001393	11	69715453	0.06916	3657	0.2818	IgD+ CD38dim B cell %B cell	IgD+ CD38dim B cell %B cell	IgD+ CD38dim B cell %B cell || ||	TRUE	igd	69900694	4.00857e-08	0.237645	Hypertrophic cardiomyopathy || id:finngen_R9_I9_HYPERTROCARDMYOP	TRUE	reported	finngen_R9_I9_HYPERTROCARDMYOP	2	TRUE
72	rs62427638	T	C	T	C	-1.17832	0.07719	0.0141119	0.1247	FALSE	FALSE	FALSE	ebi-a-GCST90001393	6	107332591	0.03713	3657	0.0376903	IgD+ CD38dim B cell %B cell	IgD+ CD38dim B cell %B cell	IgD+ CD38dim B cell %B cell || ||	TRUE	igd	107011387	9.02381e-06	0.265427	Hypertrophic cardiomyopathy || id:finngen_R9_I9_HYPERTROCARDMYOP	TRUE	reported	finngen_R9_I9_HYPERTROCARDMYOP	2	TRUE
73	rs74566099	A	G	A	G	0.947646	-0.1999	0.0169059	0.0008	FALSE	FALSE	FALSE	ebi-a-GCST90001393	11	45953104	0.4038	3657	0.6206	IgD+ CD38dim B cell %B cell	IgD+ CD38dim B cell %B cell	IgD+ CD38dim B cell %B cell || ||	TRUE	igd	45931553	1.02825e-14	0.122503	Hypertrophic cardiomyopathy || id:finngen_R9_I9_HYPERTROCARDMYOP	TRUE	reported	finngen_R9_I9_HYPERTROCARDMYOP	2	TRUE
74	rs79460469	T	C	T	C	2.15793	0.1151	0.00409611	0.015	FALSE	FALSE	FALSE	ebi-a-GCST90001393	11	57305574	0.1026	3657	0.2622	IgD+ CD38dim B cell %B cell	IgD+ CD38dim B cell %B cell	IgD+ CD38dim B cell %B cell || ||	TRUE	igd	57538101	1.70098e-38	0.166317	Hypertrophic cardiomyopathy || id:finngen_R9_I9_HYPERTROCARDMYOP	TRUE	reported	finngen_R9_I9_HYPERTROCARDMYOP	2	TRUE
75	rs79847151	T	C	T	C	0.273658	0.02083	0.130553	0.1403	FALSE	FALSE	FALSE	ebi-a-GCST90001393	7	33802894	0.03564	3657	0.559099	IgD+ CD38dim B cell %B cell	IgD+ CD38dim B cell %B cell	IgD+ CD38dim B cell %B cell || ||	TRUE	igd	33763282	5.68971e-06	0.060309	Hypertrophic cardiomyopathy || id:finngen_R9_I9_HYPERTROCARDMYOP	TRUE	reported	finngen_R9_I9_HYPERTROCARDMYOP	2	TRUE
76	rs10203647	T	C	T	C	0.202833	0.0351	0.630765	0.5971	FALSE	FALSE	FALSE	ebi-a-GCST90001394	2	107543156	0.0246	3656	0.1537	IgD+ CD38dim B cell Absolute Count	IgD+ CD38dim B cell Absolute Count	IgD+ CD38dim B cell Absolute Count || ||	TRUE	igd	106926700	9.49445e-06	0.0458029	Hypertrophic cardiomyopathy || id:finngen_R9_I9_HYPERTROCARDMYOP	TRUE	reported	finngen_R9_I9_HYPERTROCARDMYOP	2	TRUE
77	rs10213404	C	A	C	A	-0.224495	-0.004234	0.334157	0.1812	FALSE	FALSE	FALSE	ebi-a-GCST90001394	4	104240255	0.03081	3656	0.8907	IgD+ CD38dim B cell Absolute Count	IgD+ CD38dim B cell Absolute Count	IgD+ CD38dim B cell Absolute Count || ||	TRUE	igd	103319098	2.08622e-06	0.0473129	Hypertrophic cardiomyopathy || id:finngen_R9_I9_HYPERTROCARDMYOP	TRUE	reported	finngen_R9_I9_HYPERTROCARDMYOP	2	TRUE
78	rs1087254	G	A	G	A	-0.20449	-0.007576	0.580208	0.6037	FALSE	FALSE	FALSE	ebi-a-GCST90001394	3	107033296	0.02496	3656	0.7615	IgD+ CD38dim B cell Absolute Count	IgD+ CD38dim B cell Absolute Count	IgD+ CD38dim B cell Absolute Count || ||	TRUE	igd	107314449	3.06916e-06	0.0438243	Hypertrophic cardiomyopathy || id:finngen_R9_I9_HYPERTROCARDMYOP	TRUE	reported	finngen_R9_I9_HYPERTROCARDMYOP	2	TRUE
79	rs111857153	C	G	C	G	0.727844	-0.02463	0.0173379	0.0062	FALSE	TRUE	FALSE	ebi-a-GCST90001394	15	63375237	0.148	3656	0.8678	IgD+ CD38dim B cell Absolute Count	IgD+ CD38dim B cell Absolute Count	IgD+ CD38dim B cell Absolute Count || ||	TRUE	igd	63083038	2.02913e-08	0.129752	Hypertrophic cardiomyopathy || id:finngen_R9_I9_HYPERTROCARDMYOP	TRUE	reported	finngen_R9_I9_HYPERTROCARDMYOP	2	TRUE
80	rs113002363	T	C	T	C	0.813868	0.1514	0.00876356	0.0491	FALSE	FALSE	FALSE	ebi-a-GCST90001394	11	68448137	0.05566	3656	0.00656493	IgD+ CD38dim B cell Absolute Count	IgD+ CD38dim B cell Absolute Count	IgD+ CD38dim B cell Absolute Count || ||	TRUE	igd	68680669	8.82551e-06	0.183134	Hypertrophic cardiomyopathy || id:finngen_R9_I9_HYPERTROCARDMYOP	TRUE	reported	finngen_R9_I9_HYPERTROCARDMYOP	2	TRUE
81	rs115766721	T	G	T	G	0.568887	-1.28	0.020056	0.0003	FALSE	FALSE	FALSE	ebi-a-GCST90001394	1	243548308	0.696	3656	0.06601	IgD+ CD38dim B cell Absolute Count	IgD+ CD38dim B cell Absolute Count	IgD+ CD38dim B cell Absolute Count || ||	TRUE	igd	243385006	9.23868e-06	0.128293	Hypertrophic cardiomyopathy || id:finngen_R9_I9_HYPERTROCARDMYOP	TRUE	reported	finngen_R9_I9_HYPERTROCARDMYOP	2	TRUE
82	rs11838934	G	A	G	A	-0.496461	0.007985	0.067168	0.0373	FALSE	FALSE	FALSE	ebi-a-GCST90001394	13	32627358	0.06314	3656	0.8994	IgD+ CD38dim B cell Absolute Count	IgD+ CD38dim B cell Absolute Count	IgD+ CD38dim B cell Absolute Count || ||	TRUE	igd	32053221	4.64922e-07	0.0984992	Hypertrophic cardiomyopathy || id:finngen_R9_I9_HYPERTROCARDMYOP	TRUE	reported	finngen_R9_I9_HYPERTROCARDMYOP	2	TRUE
83	rs11918229	G	A	G	A	0.201778	0.07744	0.391703	0.0894	FALSE	FALSE	FALSE	ebi-a-GCST90001394	3	32192625	0.04221	3656	0.06665	IgD+ CD38dim B cell Absolute Count	IgD+ CD38dim B cell Absolute Count	IgD+ CD38dim B cell Absolute Count || ||	TRUE	igd	32151133	4.29536e-06	0.0438977	Hypertrophic cardiomyopathy || id:finngen_R9_I9_HYPERTROCARDMYOP	TRUE	reported	finngen_R9_I9_HYPERTROCARDMYOP	2	TRUE
84	rs144298547	G	C	G	C	0.68648	-0.02447	0.0217311	0.0278	FALSE	TRUE	FALSE	ebi-a-GCST90001394	15	67257392	0.07324	3656	0.7383	IgD+ CD38dim B cell Absolute Count	IgD+ CD38dim B cell Absolute Count	IgD+ CD38dim B cell Absolute Count || ||	TRUE	igd	66965054	8.34353e-09	0.119152	Hypertrophic cardiomyopathy || id:finngen_R9_I9_HYPERTROCARDMYOP	TRUE	reported	finngen_R9_I9_HYPERTROCARDMYOP	2	TRUE
85	rs145008680	C	A	C	A	0.941357	-0.1474	0.010976	0.009	FALSE	FALSE	FALSE	ebi-a-GCST90001394	15	63141760	0.1264	3656	0.2436	IgD+ CD38dim B cell Absolute Count	IgD+ CD38dim B cell Absolute Count	IgD+ CD38dim B cell Absolute Count || ||	TRUE	igd	62849561	4.07455e-09	0.160064	Hypertrophic cardiomyopathy || id:finngen_R9_I9_HYPERTROCARDMYOP	TRUE	reported	finngen_R9_I9_HYPERTROCARDMYOP	2	TRUE
86	rs147663430	C	T	C	T	0.591943	0.2434	0.0205411	0.0023	FALSE	FALSE	FALSE	ebi-a-GCST90001394	15	68432551	0.2234	3656	0.276	IgD+ CD38dim B cell Absolute Count	IgD+ CD38dim B cell Absolute Count	IgD+ CD38dim B cell Absolute Count || ||	TRUE	igd	68140213	2.17686e-06	0.124981	Hypertrophic cardiomyopathy || id:finngen_R9_I9_HYPERTROCARDMYOP	TRUE	reported	finngen_R9_I9_HYPERTROCARDMYOP	2	TRUE
87	rs149174045	A	G	A	G	1.59639	-0.07922	0.00821829	0.0126	FALSE	FALSE	FALSE	ebi-a-GCST90001394	11	50705199	0.133	3656	0.551501	IgD+ CD38dim B cell Absolute Count	IgD+ CD38dim B cell Absolute Count	IgD+ CD38dim B cell Absolute Count || ||	TRUE	igd	50746028	1.12564e-27	0.146429	Hypertrophic cardiomyopathy || id:finngen_R9_I9_HYPERTROCARDMYOP	TRUE	reported	finngen_R9_I9_HYPERTROCARDMYOP	2	TRUE
88	rs150493778	A	G	A	G	3.83532	-1.192	0.000684326	0.0004	FALSE	FALSE	FALSE	ebi-a-GCST90001394	11	57967968	0.5271	3656	0.02377	IgD+ CD38dim B cell Absolute Count	IgD+ CD38dim B cell Absolute Count	IgD+ CD38dim B cell Absolute Count || ||	TRUE	igd	58200496	3.24713e-73	0.211908	Hypertrophic cardiomyopathy || id:finngen_R9_I9_HYPERTROCARDMYOP	TRUE	reported	finngen_R9_I9_HYPERTROCARDMYOP	2	TRUE
89	rs17241676	T	C	T	C	0.236804	0.01901	0.292611	0.4045	FALSE	FALSE	FALSE	ebi-a-GCST90001394	16	60406863	0.0243	3656	0.434	IgD+ CD38dim B cell Absolute Count	IgD+ CD38dim B cell Absolute Count	IgD+ CD38dim B cell Absolute Count || ||	TRUE	igd	60372959	3.39211e-07	0.0464298	Hypertrophic cardiomyopathy || id:finngen_R9_I9_HYPERTROCARDMYOP	TRUE	reported	finngen_R9_I9_HYPERTROCARDMYOP	2	TRUE
90	rs1804972	T	C	T	C	0.768166	0.101	0.0190588	0.0339	FALSE	FALSE	FALSE	ebi-a-GCST90001394	11	60658301	0.06653	3656	0.1289	IgD+ CD38dim B cell Absolute Count	IgD+ CD38dim B cell Absolute Count	IgD+ CD38dim B cell Absolute Count || ||	TRUE	igd	60890829	6.12266e-10	0.124153	Hypertrophic cardiomyopathy || id:finngen_R9_I9_HYPERTROCARDMYOP	TRUE	reported	finngen_R9_I9_HYPERTROCARDMYOP	2	TRUE
91	rs187248124	C	T	C	T	0.720269	-0.5162	0.0195937	0.0003	FALSE	FALSE	FALSE	ebi-a-GCST90001394	15	65368655	0.6528	3656	0.4291	IgD+ CD38dim B cell Absolute Count	IgD+ CD38dim B cell Absolute Count	IgD+ CD38dim B cell Absolute Count || ||	TRUE	igd	65076317	8.98421e-09	0.125289	Hypertrophic cardiomyopathy || id:finngen_R9_I9_HYPERTROCARDMYOP	TRUE	reported	finngen_R9_I9_HYPERTROCARDMYOP	2	TRUE
92	rs30410	G	A	G	A	-0.299416	0.001443	0.896229	0.9735	FALSE	FALSE	FALSE	ebi-a-GCST90001394	16	79627692	0.07441	3656	0.9845	IgD+ CD38dim B cell Absolute Count	IgD+ CD38dim B cell Absolute Count	IgD+ CD38dim B cell Absolute Count || ||	TRUE	igd	79593795	5.47318e-06	0.0658668	Hypertrophic cardiomyopathy || id:finngen_R9_I9_HYPERTROCARDMYOP	TRUE	reported	finngen_R9_I9_HYPERTROCARDMYOP	2	TRUE
93	rs4971463	G	A	G	A	-0.20777	0.01515	0.480613	0.4607	FALSE	FALSE	FALSE	ebi-a-GCST90001394	2	1116648	0.02385	3656	0.5254	IgD+ CD38dim B cell Absolute Count	IgD+ CD38dim B cell Absolute Count	IgD+ CD38dim B cell Absolute Count || ||	TRUE	igd	1120962	1.72703e-06	0.0434394	Hypertrophic cardiomyopathy || id:finngen_R9_I9_HYPERTROCARDMYOP	TRUE	reported	finngen_R9_I9_HYPERTROCARDMYOP	2	TRUE
94	rs55756397	A	G	A	G	1.10396	-0.105	0.0144216	0.0056	FALSE	FALSE	FALSE	ebi-a-GCST90001394	11	60285564	0.1548	3656	0.4975	IgD+ CD38dim B cell Absolute Count	IgD+ CD38dim B cell Absolute Count	IgD+ CD38dim B cell Absolute Count || ||	TRUE	igd	60518091	4.45554e-19	0.123693	Hypertrophic cardiomyopathy || id:finngen_R9_I9_HYPERTROCARDMYOP	TRUE	reported	finngen_R9_I9_HYPERTROCARDMYOP	2	TRUE
95	rs558524282	C	T	C	T	1.69471	-0.1231	0.00504912	0.0071	FALSE	FALSE	FALSE	ebi-a-GCST90001394	11	62609104	0.1419	3656	0.3859	IgD+ CD38dim B cell Absolute Count	IgD+ CD38dim B cell Absolute Count	IgD+ CD38dim B cell Absolute Count || ||	TRUE	igd	62841632	3.08035e-23	0.170664	Hypertrophic cardiomyopathy || id:finngen_R9_I9_HYPERTROCARDMYOP	TRUE	reported	finngen_R9_I9_HYPERTROCARDMYOP	2	TRUE
96	rs60617331	C	T	C	T	1.30478	0.0001786	0.00377312	0.0332	FALSE	FALSE	FALSE	ebi-a-GCST90001394	11	69715453	0.06719	3656	0.9979	IgD+ CD38dim B cell Absolute Count	IgD+ CD38dim B cell Absolute Count	IgD+ CD38dim B cell Absolute Count || ||	TRUE	igd	69900694	4.00857e-08	0.237645	Hypertrophic cardiomyopathy || id:finngen_R9_I9_HYPERTROCARDMYOP	TRUE	reported	finngen_R9_I9_HYPERTROCARDMYOP	2	TRUE
97	rs62427638	T	C	T	C	-1.17832	0.008481	0.0141119	0.1247	FALSE	FALSE	FALSE	ebi-a-GCST90001394	6	107332591	0.03626	3656	0.8151	IgD+ CD38dim B cell Absolute Count	IgD+ CD38dim B cell Absolute Count	IgD+ CD38dim B cell Absolute Count || ||	TRUE	igd	107011387	9.02381e-06	0.265427	Hypertrophic cardiomyopathy || id:finngen_R9_I9_HYPERTROCARDMYOP	TRUE	reported	finngen_R9_I9_HYPERTROCARDMYOP	2	TRUE
98	rs74566099	A	G	A	G	0.947646	0.3339	0.0169059	0.0008	FALSE	FALSE	FALSE	ebi-a-GCST90001394	11	45953104	0.389	3656	0.3908	IgD+ CD38dim B cell Absolute Count	IgD+ CD38dim B cell Absolute Count	IgD+ CD38dim B cell Absolute Count || ||	TRUE	igd	45931553	1.02825e-14	0.122503	Hypertrophic cardiomyopathy || id:finngen_R9_I9_HYPERTROCARDMYOP	TRUE	reported	finngen_R9_I9_HYPERTROCARDMYOP	2	TRUE
99	rs79460469	T	C	T	C	2.15793	0.1635	0.00409611	0.015	FALSE	FALSE	FALSE	ebi-a-GCST90001394	11	57305574	0.1002	3656	0.1029	IgD+ CD38dim B cell Absolute Count	IgD+ CD38dim B cell Absolute Count	IgD+ CD38dim B cell Absolute Count || ||	TRUE	igd	57538101	1.70098e-38	0.166317	Hypertrophic cardiomyopathy || id:finngen_R9_I9_HYPERTROCARDMYOP	TRUE	reported	finngen_R9_I9_HYPERTROCARDMYOP	2	TRUE
100	rs79847151	T	C	T	C	0.273658	-0.01256	0.130553	0.1402	FALSE	FALSE	FALSE	ebi-a-GCST90001394	7	33802894	0.03465	3656	0.7171	IgD+ CD38dim B cell Absolute Count	IgD+ CD38dim B cell Absolute Count	IgD+ CD38dim B cell Absolute Count || ||	TRUE	igd	33763282	5.68971e-06	0.060309	Hypertrophic cardiomyopathy || id:finngen_R9_I9_HYPERTROCARDMYOP	TRUE	reported	finngen_R9_I9_HYPERTROCARDMYOP	2	TRUE
101	rs10203647	T	C	T	C	0.202833	0.01469	0.630765	0.5971	FALSE	FALSE	FALSE	ebi-a-GCST90001395	2	107543156	0.02509	3657	0.5581	IgD+ CD38- B cell %B cell	IgD+ CD38- B cell %B cell	IgD+ CD38- B cell %B cell || ||	TRUE	igd	106926700	9.49445e-06	0.0458029	Hypertrophic cardiomyopathy || id:finngen_R9_I9_HYPERTROCARDMYOP	TRUE	reported	finngen_R9_I9_HYPERTROCARDMYOP	2	TRUE
102	rs10213404	C	A	C	A	-0.224495	0.02288	0.334157	0.1812	FALSE	FALSE	FALSE	ebi-a-GCST90001395	4	104240255	0.03143	3657	0.4666	IgD+ CD38- B cell %B cell	IgD+ CD38- B cell %B cell	IgD+ CD38- B cell %B cell || ||	TRUE	igd	103319098	2.08622e-06	0.0473129	Hypertrophic cardiomyopathy || id:finngen_R9_I9_HYPERTROCARDMYOP	TRUE	reported	finngen_R9_I9_HYPERTROCARDMYOP	2	TRUE
103	rs1087254	G	A	G	A	-0.20449	-0.007374	0.580208	0.6038	FALSE	FALSE	FALSE	ebi-a-GCST90001395	3	107033296	0.02549	3657	0.7724	IgD+ CD38- B cell %B cell	IgD+ CD38- B cell %B cell	IgD+ CD38- B cell %B cell || ||	TRUE	igd	107314449	3.06916e-06	0.0438243	Hypertrophic cardiomyopathy || id:finngen_R9_I9_HYPERTROCARDMYOP	TRUE	reported	finngen_R9_I9_HYPERTROCARDMYOP	2	TRUE
104	rs111857153	C	G	C	G	0.727844	0.07707	0.0173379	0.0062	FALSE	TRUE	FALSE	ebi-a-GCST90001395	15	63375237	0.1513	3657	0.6106	IgD+ CD38- B cell %B cell	IgD+ CD38- B cell %B cell	IgD+ CD38- B cell %B cell || ||	TRUE	igd	63083038	2.02913e-08	0.129752	Hypertrophic cardiomyopathy || id:finngen_R9_I9_HYPERTROCARDMYOP	TRUE	reported	finngen_R9_I9_HYPERTROCARDMYOP	2	TRUE
105	rs113002363	T	C	T	C	0.813868	-0.06392	0.00876356	0.0491	FALSE	FALSE	FALSE	ebi-a-GCST90001395	11	68448137	0.05697	3657	0.262	IgD+ CD38- B cell %B cell	IgD+ CD38- B cell %B cell	IgD+ CD38- B cell %B cell || ||	TRUE	igd	68680669	8.82551e-06	0.183134	Hypertrophic cardiomyopathy || id:finngen_R9_I9_HYPERTROCARDMYOP	TRUE	reported	finngen_R9_I9_HYPERTROCARDMYOP	2	TRUE
106	rs115766721	T	G	T	G	0.568887	1.298	0.020056	0.0003	FALSE	FALSE	FALSE	ebi-a-GCST90001395	1	243548308	0.7243	3657	0.0732706	IgD+ CD38- B cell %B cell	IgD+ CD38- B cell %B cell	IgD+ CD38- B cell %B cell || ||	TRUE	igd	243385006	9.23868e-06	0.128293	Hypertrophic cardiomyopathy || id:finngen_R9_I9_HYPERTROCARDMYOP	TRUE	reported	finngen_R9_I9_HYPERTROCARDMYOP	2	TRUE
107	rs11838934	G	A	G	A	-0.496461	-0.1143	0.067168	0.0373	FALSE	FALSE	FALSE	ebi-a-GCST90001395	13	32627358	0.06438	3657	0.0760501	IgD+ CD38- B cell %B cell	IgD+ CD38- B cell %B cell	IgD+ CD38- B cell %B cell || ||	TRUE	igd	32053221	4.64922e-07	0.0984992	Hypertrophic cardiomyopathy || id:finngen_R9_I9_HYPERTROCARDMYOP	TRUE	reported	finngen_R9_I9_HYPERTROCARDMYOP	2	TRUE
108	rs11918229	G	A	G	A	0.201778	-0.1061	0.391703	0.0894	FALSE	FALSE	FALSE	ebi-a-GCST90001395	3	32192625	0.04303	3657	0.0137199	IgD+ CD38- B cell %B cell	IgD+ CD38- B cell %B cell	IgD+ CD38- B cell %B cell || ||	TRUE	igd	32151133	4.29536e-06	0.0438977	Hypertrophic cardiomyopathy || id:finngen_R9_I9_HYPERTROCARDMYOP	TRUE	reported	finngen_R9_I9_HYPERTROCARDMYOP	2	TRUE
109	rs144298547	G	C	G	C	0.68648	0.04187	0.0217311	0.0278	FALSE	TRUE	FALSE	ebi-a-GCST90001395	15	67257392	0.0745	3657	0.574101	IgD+ CD38- B cell %B cell	IgD+ CD38- B cell %B cell	IgD+ CD38- B cell %B cell || ||	TRUE	igd	66965054	8.34353e-09	0.119152	Hypertrophic cardiomyopathy || id:finngen_R9_I9_HYPERTROCARDMYOP	TRUE	reported	finngen_R9_I9_HYPERTROCARDMYOP	2	TRUE
110	rs145008680	C	A	C	A	0.941357	0.05748	0.010976	0.009	FALSE	FALSE	FALSE	ebi-a-GCST90001395	15	63141760	0.1297	3657	0.6576	IgD+ CD38- B cell %B cell	IgD+ CD38- B cell %B cell	IgD+ CD38- B cell %B cell || ||	TRUE	igd	62849561	4.07455e-09	0.160064	Hypertrophic cardiomyopathy || id:finngen_R9_I9_HYPERTROCARDMYOP	TRUE	reported	finngen_R9_I9_HYPERTROCARDMYOP	2	TRUE
111	rs147663430	C	T	C	T	0.591943	-0.2714	0.0205411	0.0023	FALSE	FALSE	FALSE	ebi-a-GCST90001395	15	68432551	0.2304	3657	0.2389	IgD+ CD38- B cell %B cell	IgD+ CD38- B cell %B cell	IgD+ CD38- B cell %B cell || ||	TRUE	igd	68140213	2.17686e-06	0.124981	Hypertrophic cardiomyopathy || id:finngen_R9_I9_HYPERTROCARDMYOP	TRUE	reported	finngen_R9_I9_HYPERTROCARDMYOP	2	TRUE
112	rs149174045	A	G	A	G	1.59639	0.008371	0.00821829	0.0126	FALSE	FALSE	FALSE	ebi-a-GCST90001395	11	50705199	0.1351	3657	0.9506	IgD+ CD38- B cell %B cell	IgD+ CD38- B cell %B cell	IgD+ CD38- B cell %B cell || ||	TRUE	igd	50746028	1.12564e-27	0.146429	Hypertrophic cardiomyopathy || id:finngen_R9_I9_HYPERTROCARDMYOP	TRUE	reported	finngen_R9_I9_HYPERTROCARDMYOP	2	TRUE
113	rs150493778	A	G	A	G	3.83532	0.2427	0.000684326	0.0004	FALSE	FALSE	FALSE	ebi-a-GCST90001395	11	57967968	0.5434	3657	0.655101	IgD+ CD38- B cell %B cell	IgD+ CD38- B cell %B cell	IgD+ CD38- B cell %B cell || ||	TRUE	igd	58200496	3.24713e-73	0.211908	Hypertrophic cardiomyopathy || id:finngen_R9_I9_HYPERTROCARDMYOP	TRUE	reported	finngen_R9_I9_HYPERTROCARDMYOP	2	TRUE
114	rs17241676	T	C	T	C	0.236804	0.003414	0.292611	0.4047	FALSE	FALSE	FALSE	ebi-a-GCST90001395	16	60406863	0.0248	3657	0.8905	IgD+ CD38- B cell %B cell	IgD+ CD38- B cell %B cell	IgD+ CD38- B cell %B cell || ||	TRUE	igd	60372959	3.39211e-07	0.0464298	Hypertrophic cardiomyopathy || id:finngen_R9_I9_HYPERTROCARDMYOP	TRUE	reported	finngen_R9_I9_HYPERTROCARDMYOP	2	TRUE
115	rs1804972	T	C	T	C	0.768166	-0.04147	0.0190588	0.0339	FALSE	FALSE	FALSE	ebi-a-GCST90001395	11	60658301	0.06797	3657	0.5419	IgD+ CD38- B cell %B cell	IgD+ CD38- B cell %B cell	IgD+ CD38- B cell %B cell || ||	TRUE	igd	60890829	6.12266e-10	0.124153	Hypertrophic cardiomyopathy || id:finngen_R9_I9_HYPERTROCARDMYOP	TRUE	reported	finngen_R9_I9_HYPERTROCARDMYOP	2	TRUE
116	rs187248124	C	T	C	T	0.720269	0.3452	0.0195937	0.0003	FALSE	FALSE	FALSE	ebi-a-GCST90001395	15	65368655	0.6809	3657	0.6122	IgD+ CD38- B cell %B cell	IgD+ CD38- B cell %B cell	IgD+ CD38- B cell %B cell || ||	TRUE	igd	65076317	8.98421e-09	0.125289	Hypertrophic cardiomyopathy || id:finngen_R9_I9_HYPERTROCARDMYOP	TRUE	reported	finngen_R9_I9_HYPERTROCARDMYOP	2	TRUE
117	rs30410	G	A	G	A	-0.299416	0.07104	0.896229	0.9735	FALSE	FALSE	FALSE	ebi-a-GCST90001395	16	79627692	0.07597	3657	0.3498	IgD+ CD38- B cell %B cell	IgD+ CD38- B cell %B cell	IgD+ CD38- B cell %B cell || ||	TRUE	igd	79593795	5.47318e-06	0.0658668	Hypertrophic cardiomyopathy || id:finngen_R9_I9_HYPERTROCARDMYOP	TRUE	reported	finngen_R9_I9_HYPERTROCARDMYOP	2	TRUE
118	rs4971463	G	A	G	A	-0.20777	-0.01684	0.480613	0.4606	FALSE	FALSE	FALSE	ebi-a-GCST90001395	2	1116648	0.02434	3657	0.4891	IgD+ CD38- B cell %B cell	IgD+ CD38- B cell %B cell	IgD+ CD38- B cell %B cell || ||	TRUE	igd	1120962	1.72703e-06	0.0434394	Hypertrophic cardiomyopathy || id:finngen_R9_I9_HYPERTROCARDMYOP	TRUE	reported	finngen_R9_I9_HYPERTROCARDMYOP	2	TRUE
119	rs55756397	A	G	A	G	1.10396	0.2566	0.0144216	0.0056	FALSE	FALSE	FALSE	ebi-a-GCST90001395	11	60285564	0.1587	3657	0.106	IgD+ CD38- B cell %B cell	IgD+ CD38- B cell %B cell	IgD+ CD38- B cell %B cell || ||	TRUE	igd	60518091	4.45554e-19	0.123693	Hypertrophic cardiomyopathy || id:finngen_R9_I9_HYPERTROCARDMYOP	TRUE	reported	finngen_R9_I9_HYPERTROCARDMYOP	2	TRUE
120	rs558524282	C	T	C	T	1.69471	0.1179	0.00504912	0.0071	FALSE	FALSE	FALSE	ebi-a-GCST90001395	11	62609104	0.1453	3657	0.417	IgD+ CD38- B cell %B cell	IgD+ CD38- B cell %B cell	IgD+ CD38- B cell %B cell || ||	TRUE	igd	62841632	3.08035e-23	0.170664	Hypertrophic cardiomyopathy || id:finngen_R9_I9_HYPERTROCARDMYOP	TRUE	reported	finngen_R9_I9_HYPERTROCARDMYOP	2	TRUE
121	rs60617331	C	T	C	T	1.30478	-0.05454	0.00377312	0.0332	FALSE	FALSE	FALSE	ebi-a-GCST90001395	11	69715453	0.06871	3657	0.4274	IgD+ CD38- B cell %B cell	IgD+ CD38- B cell %B cell	IgD+ CD38- B cell %B cell || ||	TRUE	igd	69900694	4.00857e-08	0.237645	Hypertrophic cardiomyopathy || id:finngen_R9_I9_HYPERTROCARDMYOP	TRUE	reported	finngen_R9_I9_HYPERTROCARDMYOP	2	TRUE
122	rs62427638	T	C	T	C	-1.17832	-0.07728	0.0141119	0.1247	FALSE	FALSE	FALSE	ebi-a-GCST90001395	6	107332591	0.03688	3657	0.0362001	IgD+ CD38- B cell %B cell	IgD+ CD38- B cell %B cell	IgD+ CD38- B cell %B cell || ||	TRUE	igd	107011387	9.02381e-06	0.265427	Hypertrophic cardiomyopathy || id:finngen_R9_I9_HYPERTROCARDMYOP	TRUE	reported	finngen_R9_I9_HYPERTROCARDMYOP	2	TRUE
123	rs74566099	A	G	A	G	0.947646	0.3007	0.0169059	0.0008	FALSE	FALSE	FALSE	ebi-a-GCST90001395	11	45953104	0.4012	3657	0.4536	IgD+ CD38- B cell %B cell	IgD+ CD38- B cell %B cell	IgD+ CD38- B cell %B cell || ||	TRUE	igd	45931553	1.02825e-14	0.122503	Hypertrophic cardiomyopathy || id:finngen_R9_I9_HYPERTROCARDMYOP	TRUE	reported	finngen_R9_I9_HYPERTROCARDMYOP	2	TRUE
124	rs79460469	T	C	T	C	2.15793	-0.02868	0.00409611	0.015	FALSE	FALSE	FALSE	ebi-a-GCST90001395	11	57305574	0.102	3657	0.778501	IgD+ CD38- B cell %B cell	IgD+ CD38- B cell %B cell	IgD+ CD38- B cell %B cell || ||	TRUE	igd	57538101	1.70098e-38	0.166317	Hypertrophic cardiomyopathy || id:finngen_R9_I9_HYPERTROCARDMYOP	TRUE	reported	finngen_R9_I9_HYPERTROCARDMYOP	2	TRUE
125	rs79847151	T	C	T	C	0.273658	-0.06504	0.130553	0.1403	FALSE	FALSE	FALSE	ebi-a-GCST90001395	7	33802894	0.03539	3657	0.0661805	IgD+ CD38- B cell %B cell	IgD+ CD38- B cell %B cell	IgD+ CD38- B cell %B cell || ||	TRUE	igd	33763282	5.68971e-06	0.060309	Hypertrophic cardiomyopathy || id:finngen_R9_I9_HYPERTROCARDMYOP	TRUE	reported	finngen_R9_I9_HYPERTROCARDMYOP	2	TRUE
126	rs10203647	T	C	T	C	0.202833	0.02419	0.630765	0.5971	FALSE	FALSE	FALSE	ebi-a-GCST90001396	2	107543156	0.02546	3656	0.3422	IgD+ CD38- B cell Absolute Count	IgD+ CD38- B cell Absolute Count	IgD+ CD38- B cell Absolute Count || ||	TRUE	igd	106926700	9.49445e-06	0.0458029	Hypertrophic cardiomyopathy || id:finngen_R9_I9_HYPERTROCARDMYOP	TRUE	reported	finngen_R9_I9_HYPERTROCARDMYOP	2	TRUE
127	rs10213404	C	A	C	A	-0.224495	0.008271	0.334157	0.1812	FALSE	FALSE	FALSE	ebi-a-GCST90001396	4	104240255	0.0319	3656	0.7954	IgD+ CD38- B cell Absolute Count	IgD+ CD38- B cell Absolute Count	IgD+ CD38- B cell Absolute Count || ||	TRUE	igd	103319098	2.08622e-06	0.0473129	Hypertrophic cardiomyopathy || id:finngen_R9_I9_HYPERTROCARDMYOP	TRUE	reported	finngen_R9_I9_HYPERTROCARDMYOP	2	TRUE
128	rs1087254	G	A	G	A	-0.20449	-0.01833	0.580208	0.6037	FALSE	FALSE	FALSE	ebi-a-GCST90001396	3	107033296	0.02583	3656	0.4781	IgD+ CD38- B cell Absolute Count	IgD+ CD38- B cell Absolute Count	IgD+ CD38- B cell Absolute Count || ||	TRUE	igd	107314449	3.06916e-06	0.0438243	Hypertrophic cardiomyopathy || id:finngen_R9_I9_HYPERTROCARDMYOP	TRUE	reported	finngen_R9_I9_HYPERTROCARDMYOP	2	TRUE
129	rs111857153	C	G	C	G	0.727844	0.04072	0.0173379	0.0062	FALSE	TRUE	FALSE	ebi-a-GCST90001396	15	63375237	0.1532	3656	0.7904	IgD+ CD38- B cell Absolute Count	IgD+ CD38- B cell Absolute Count	IgD+ CD38- B cell Absolute Count || ||	TRUE	igd	63083038	2.02913e-08	0.129752	Hypertrophic cardiomyopathy || id:finngen_R9_I9_HYPERTROCARDMYOP	TRUE	reported	finngen_R9_I9_HYPERTROCARDMYOP	2	TRUE
130	rs113002363	T	C	T	C	0.813868	0.05558	0.00876356	0.0491	FALSE	FALSE	FALSE	ebi-a-GCST90001396	11	68448137	0.05766	3656	0.3352	IgD+ CD38- B cell Absolute Count	IgD+ CD38- B cell Absolute Count	IgD+ CD38- B cell Absolute Count || ||	TRUE	igd	68680669	8.82551e-06	0.183134	Hypertrophic cardiomyopathy || id:finngen_R9_I9_HYPERTROCARDMYOP	TRUE	reported	finngen_R9_I9_HYPERTROCARDMYOP	2	TRUE
131	rs115766721	T	G	T	G	0.568887	0.5606	0.020056	0.0003	FALSE	FALSE	FALSE	ebi-a-GCST90001396	1	243548308	0.7207	3656	0.4367	IgD+ CD38- B cell Absolute Count	IgD+ CD38- B cell Absolute Count	IgD+ CD38- B cell Absolute Count || ||	TRUE	igd	243385006	9.23868e-06	0.128293	Hypertrophic cardiomyopathy || id:finngen_R9_I9_HYPERTROCARDMYOP	TRUE	reported	finngen_R9_I9_HYPERTROCARDMYOP	2	TRUE
132	rs11838934	G	A	G	A	-0.496461	-0.08159	0.067168	0.0373	FALSE	FALSE	FALSE	ebi-a-GCST90001396	13	32627358	0.06534	3656	0.2119	IgD+ CD38- B cell Absolute Count	IgD+ CD38- B cell Absolute Count	IgD+ CD38- B cell Absolute Count || ||	TRUE	igd	32053221	4.64922e-07	0.0984992	Hypertrophic cardiomyopathy || id:finngen_R9_I9_HYPERTROCARDMYOP	TRUE	reported	finngen_R9_I9_HYPERTROCARDMYOP	2	TRUE
133	rs11918229	G	A	G	A	0.201778	-0.03939	0.391703	0.0894	FALSE	FALSE	FALSE	ebi-a-GCST90001396	3	32192625	0.04371	3656	0.3675	IgD+ CD38- B cell Absolute Count	IgD+ CD38- B cell Absolute Count	IgD+ CD38- B cell Absolute Count || ||	TRUE	igd	32151133	4.29536e-06	0.0438977	Hypertrophic cardiomyopathy || id:finngen_R9_I9_HYPERTROCARDMYOP	TRUE	reported	finngen_R9_I9_HYPERTROCARDMYOP	2	TRUE
134	rs144298547	G	C	G	C	0.68648	0.002703	0.0217311	0.0278	FALSE	TRUE	FALSE	ebi-a-GCST90001396	15	67257392	0.07581	3656	0.9716	IgD+ CD38- B cell Absolute Count	IgD+ CD38- B cell Absolute Count	IgD+ CD38- B cell Absolute Count || ||	TRUE	igd	66965054	8.34353e-09	0.119152	Hypertrophic cardiomyopathy || id:finngen_R9_I9_HYPERTROCARDMYOP	TRUE	reported	finngen_R9_I9_HYPERTROCARDMYOP	2	TRUE
135	rs145008680	C	A	C	A	0.941357	0.008701	0.010976	0.009	FALSE	FALSE	FALSE	ebi-a-GCST90001396	15	63141760	0.1309	3656	0.947	IgD+ CD38- B cell Absolute Count	IgD+ CD38- B cell Absolute Count	IgD+ CD38- B cell Absolute Count || ||	TRUE	igd	62849561	4.07455e-09	0.160064	Hypertrophic cardiomyopathy || id:finngen_R9_I9_HYPERTROCARDMYOP	TRUE	reported	finngen_R9_I9_HYPERTROCARDMYOP	2	TRUE
136	rs147663430	C	T	C	T	0.591943	-0.01717	0.0205411	0.0023	FALSE	FALSE	FALSE	ebi-a-GCST90001396	15	68432551	0.2313	3656	0.9408	IgD+ CD38- B cell Absolute Count	IgD+ CD38- B cell Absolute Count	IgD+ CD38- B cell Absolute Count || ||	TRUE	igd	68140213	2.17686e-06	0.124981	Hypertrophic cardiomyopathy || id:finngen_R9_I9_HYPERTROCARDMYOP	TRUE	reported	finngen_R9_I9_HYPERTROCARDMYOP	2	TRUE
137	rs149174045	A	G	A	G	1.59639	-0.08872	0.00821829	0.0126	FALSE	FALSE	FALSE	ebi-a-GCST90001396	11	50705199	0.1377	3656	0.5194	IgD+ CD38- B cell Absolute Count	IgD+ CD38- B cell Absolute Count	IgD+ CD38- B cell Absolute Count || ||	TRUE	igd	50746028	1.12564e-27	0.146429	Hypertrophic cardiomyopathy || id:finngen_R9_I9_HYPERTROCARDMYOP	TRUE	reported	finngen_R9_I9_HYPERTROCARDMYOP	2	TRUE
138	rs150493778	A	G	A	G	3.83532	-0.719	0.000684326	0.0004	FALSE	FALSE	FALSE	ebi-a-GCST90001396	11	57967968	0.5459	3656	0.1879	IgD+ CD38- B cell Absolute Count	IgD+ CD38- B cell Absolute Count	IgD+ CD38- B cell Absolute Count || ||	TRUE	igd	58200496	3.24713e-73	0.211908	Hypertrophic cardiomyopathy || id:finngen_R9_I9_HYPERTROCARDMYOP	TRUE	reported	finngen_R9_I9_HYPERTROCARDMYOP	2	TRUE
139	rs17241676	T	C	T	C	0.236804	0.01562	0.292611	0.4045	FALSE	FALSE	FALSE	ebi-a-GCST90001396	16	60406863	0.02515	3656	0.5347	IgD+ CD38- B cell Absolute Count	IgD+ CD38- B cell Absolute Count	IgD+ CD38- B cell Absolute Count || ||	TRUE	igd	60372959	3.39211e-07	0.0464298	Hypertrophic cardiomyopathy || id:finngen_R9_I9_HYPERTROCARDMYOP	TRUE	reported	finngen_R9_I9_HYPERTROCARDMYOP	2	TRUE
140	rs1804972	T	C	T	C	0.768166	0.02021	0.0190588	0.0339	FALSE	FALSE	FALSE	ebi-a-GCST90001396	11	60658301	0.06889	3656	0.7692	IgD+ CD38- B cell Absolute Count	IgD+ CD38- B cell Absolute Count	IgD+ CD38- B cell Absolute Count || ||	TRUE	igd	60890829	6.12266e-10	0.124153	Hypertrophic cardiomyopathy || id:finngen_R9_I9_HYPERTROCARDMYOP	TRUE	reported	finngen_R9_I9_HYPERTROCARDMYOP	2	TRUE
141	rs187248124	C	T	C	T	0.720269	-0.006025	0.0195937	0.0003	FALSE	FALSE	FALSE	ebi-a-GCST90001396	15	65368655	0.6758	3656	0.9929	IgD+ CD38- B cell Absolute Count	IgD+ CD38- B cell Absolute Count	IgD+ CD38- B cell Absolute Count || ||	TRUE	igd	65076317	8.98421e-09	0.125289	Hypertrophic cardiomyopathy || id:finngen_R9_I9_HYPERTROCARDMYOP	TRUE	reported	finngen_R9_I9_HYPERTROCARDMYOP	2	TRUE
142	rs30410	G	A	G	A	-0.299416	0.1132	0.896229	0.9735	FALSE	FALSE	FALSE	ebi-a-GCST90001396	16	79627692	0.07701	3656	0.1417	IgD+ CD38- B cell Absolute Count	IgD+ CD38- B cell Absolute Count	IgD+ CD38- B cell Absolute Count || ||	TRUE	igd	79593795	5.47318e-06	0.0658668	Hypertrophic cardiomyopathy || id:finngen_R9_I9_HYPERTROCARDMYOP	TRUE	reported	finngen_R9_I9_HYPERTROCARDMYOP	2	TRUE
143	rs4971463	G	A	G	A	-0.20777	-0.003285	0.480613	0.4607	FALSE	FALSE	FALSE	ebi-a-GCST90001396	2	1116648	0.02469	3656	0.8942	IgD+ CD38- B cell Absolute Count	IgD+ CD38- B cell Absolute Count	IgD+ CD38- B cell Absolute Count || ||	TRUE	igd	1120962	1.72703e-06	0.0434394	Hypertrophic cardiomyopathy || id:finngen_R9_I9_HYPERTROCARDMYOP	TRUE	reported	finngen_R9_I9_HYPERTROCARDMYOP	2	TRUE
144	rs55756397	A	G	A	G	1.10396	0.1954	0.0144216	0.0056	FALSE	FALSE	FALSE	ebi-a-GCST90001396	11	60285564	0.1602	3656	0.2225	IgD+ CD38- B cell Absolute Count	IgD+ CD38- B cell Absolute Count	IgD+ CD38- B cell Absolute Count || ||	TRUE	igd	60518091	4.45554e-19	0.123693	Hypertrophic cardiomyopathy || id:finngen_R9_I9_HYPERTROCARDMYOP	TRUE	reported	finngen_R9_I9_HYPERTROCARDMYOP	2	TRUE
145	rs558524282	C	T	C	T	1.69471	0.04832	0.00504912	0.0071	FALSE	FALSE	FALSE	ebi-a-GCST90001396	11	62609104	0.1469	3656	0.742299	IgD+ CD38- B cell Absolute Count	IgD+ CD38- B cell Absolute Count	IgD+ CD38- B cell Absolute Count || ||	TRUE	igd	62841632	3.08035e-23	0.170664	Hypertrophic cardiomyopathy || id:finngen_R9_I9_HYPERTROCARDMYOP	TRUE	reported	finngen_R9_I9_HYPERTROCARDMYOP	2	TRUE
146	rs60617331	C	T	C	T	1.30478	-0.05656	0.00377312	0.0332	FALSE	FALSE	FALSE	ebi-a-GCST90001396	11	69715453	0.06954	3656	0.4161	IgD+ CD38- B cell Absolute Count	IgD+ CD38- B cell Absolute Count	IgD+ CD38- B cell Absolute Count || ||	TRUE	igd	69900694	4.00857e-08	0.237645	Hypertrophic cardiomyopathy || id:finngen_R9_I9_HYPERTROCARDMYOP	TRUE	reported	finngen_R9_I9_HYPERTROCARDMYOP	2	TRUE
147	rs62427638	T	C	T	C	-1.17832	-0.0838	0.0141119	0.1247	FALSE	FALSE	FALSE	ebi-a-GCST90001396	6	107332591	0.03751	3656	0.02552	IgD+ CD38- B cell Absolute Count	IgD+ CD38- B cell Absolute Count	IgD+ CD38- B cell Absolute Count || ||	TRUE	igd	107011387	9.02381e-06	0.265427	Hypertrophic cardiomyopathy || id:finngen_R9_I9_HYPERTROCARDMYOP	TRUE	reported	finngen_R9_I9_HYPERTROCARDMYOP	2	TRUE
148	rs74566099	A	G	A	G	0.947646	0.5735	0.0169059	0.0008	FALSE	FALSE	FALSE	ebi-a-GCST90001396	11	45953104	0.4026	3656	0.1544	IgD+ CD38- B cell Absolute Count	IgD+ CD38- B cell Absolute Count	IgD+ CD38- B cell Absolute Count || ||	TRUE	igd	45931553	1.02825e-14	0.122503	Hypertrophic cardiomyopathy || id:finngen_R9_I9_HYPERTROCARDMYOP	TRUE	reported	finngen_R9_I9_HYPERTROCARDMYOP	2	TRUE
149	rs79460469	T	C	T	C	2.15793	0.07355	0.00409611	0.015	FALSE	FALSE	FALSE	ebi-a-GCST90001396	11	57305574	0.1038	3656	0.4785	IgD+ CD38- B cell Absolute Count	IgD+ CD38- B cell Absolute Count	IgD+ CD38- B cell Absolute Count || ||	TRUE	igd	57538101	1.70098e-38	0.166317	Hypertrophic cardiomyopathy || id:finngen_R9_I9_HYPERTROCARDMYOP	TRUE	reported	finngen_R9_I9_HYPERTROCARDMYOP	2	TRUE
150	rs79847151	T	C	T	C	0.273658	-0.06393	0.130553	0.1402	FALSE	FALSE	FALSE	ebi-a-GCST90001396	7	33802894	0.03586	3656	0.0746707	IgD+ CD38- B cell Absolute Count	IgD+ CD38- B cell Absolute Count	IgD+ CD38- B cell Absolute Count || ||	TRUE	igd	33763282	5.68971e-06	0.060309	Hypertrophic cardiomyopathy || id:finngen_R9_I9_HYPERTROCARDMYOP	TRUE	reported	finngen_R9_I9_HYPERTROCARDMYOP	2	TRUE
151	rs10203647	T	C	T	C	0.202833	0.03502	0.630765	0.5971	FALSE	FALSE	FALSE	ebi-a-GCST90001397	2	107543156	0.02565	3657	0.1723	Unswitched memory B cell %B cell	Unswitched memory B cell %B cell	Unswitched memory B cell %B cell || ||	TRUE	igd	106926700	9.49445e-06	0.0458029	Hypertrophic cardiomyopathy || id:finngen_R9_I9_HYPERTROCARDMYOP	TRUE	reported	finngen_R9_I9_HYPERTROCARDMYOP	2	TRUE
152	rs10213404	C	A	C	A	-0.224495	0.001225	0.334157	0.1812	FALSE	FALSE	FALSE	ebi-a-GCST90001397	4	104240255	0.0321	3657	0.9696	Unswitched memory B cell %B cell	Unswitched memory B cell %B cell	Unswitched memory B cell %B cell || ||	TRUE	igd	103319098	2.08622e-06	0.0473129	Hypertrophic cardiomyopathy || id:finngen_R9_I9_HYPERTROCARDMYOP	TRUE	reported	finngen_R9_I9_HYPERTROCARDMYOP	2	TRUE
153	rs1087254	G	A	G	A	-0.20449	-0.01721	0.580208	0.6038	FALSE	FALSE	FALSE	ebi-a-GCST90001397	3	107033296	0.02596	3657	0.507399	Unswitched memory B cell %B cell	Unswitched memory B cell %B cell	Unswitched memory B cell %B cell || ||	TRUE	igd	107314449	3.06916e-06	0.0438243	Hypertrophic cardiomyopathy || id:finngen_R9_I9_HYPERTROCARDMYOP	TRUE	reported	finngen_R9_I9_HYPERTROCARDMYOP	2	TRUE
154	rs111857153	C	G	C	G	0.727844	0.1642	0.0173379	0.0062	FALSE	TRUE	FALSE	ebi-a-GCST90001397	15	63375237	0.1534	3657	0.2848	Unswitched memory B cell %B cell	Unswitched memory B cell %B cell	Unswitched memory B cell %B cell || ||	TRUE	igd	63083038	2.02913e-08	0.129752	Hypertrophic cardiomyopathy || id:finngen_R9_I9_HYPERTROCARDMYOP	TRUE	reported	finngen_R9_I9_HYPERTROCARDMYOP	2	TRUE
155	rs113002363	T	C	T	C	0.813868	-0.0296	0.00876356	0.0491	FALSE	FALSE	FALSE	ebi-a-GCST90001397	11	68448137	0.05788	3657	0.609101	Unswitched memory B cell %B cell	Unswitched memory B cell %B cell	Unswitched memory B cell %B cell || ||	TRUE	igd	68680669	8.82551e-06	0.183134	Hypertrophic cardiomyopathy || id:finngen_R9_I9_HYPERTROCARDMYOP	TRUE	reported	finngen_R9_I9_HYPERTROCARDMYOP	2	TRUE
156	rs115766721	T	G	T	G	0.568887	1.514	0.020056	0.0003	FALSE	FALSE	FALSE	ebi-a-GCST90001397	1	243548308	0.7113	3657	0.0333304	Unswitched memory B cell %B cell	Unswitched memory B cell %B cell	Unswitched memory B cell %B cell || ||	TRUE	igd	243385006	9.23868e-06	0.128293	Hypertrophic cardiomyopathy || id:finngen_R9_I9_HYPERTROCARDMYOP	TRUE	reported	finngen_R9_I9_HYPERTROCARDMYOP	2	TRUE
157	rs11838934	G	A	G	A	-0.496461	-0.03907	0.067168	0.0373	FALSE	FALSE	FALSE	ebi-a-GCST90001397	13	32627358	0.06573	3657	0.5523	Unswitched memory B cell %B cell	Unswitched memory B cell %B cell	Unswitched memory B cell %B cell || ||	TRUE	igd	32053221	4.64922e-07	0.0984992	Hypertrophic cardiomyopathy || id:finngen_R9_I9_HYPERTROCARDMYOP	TRUE	reported	finngen_R9_I9_HYPERTROCARDMYOP	2	TRUE
158	rs11918229	G	A	G	A	0.201778	-0.08302	0.391703	0.0894	FALSE	FALSE	FALSE	ebi-a-GCST90001397	3	32192625	0.04401	3657	0.0593198	Unswitched memory B cell %B cell	Unswitched memory B cell %B cell	Unswitched memory B cell %B cell || ||	TRUE	igd	32151133	4.29536e-06	0.0438977	Hypertrophic cardiomyopathy || id:finngen_R9_I9_HYPERTROCARDMYOP	TRUE	reported	finngen_R9_I9_HYPERTROCARDMYOP	2	TRUE
159	rs144298547	G	C	G	C	0.68648	0.03011	0.0217311	0.0278	FALSE	TRUE	FALSE	ebi-a-GCST90001397	15	67257392	0.07649	3657	0.6939	Unswitched memory B cell %B cell	Unswitched memory B cell %B cell	Unswitched memory B cell %B cell || ||	TRUE	igd	66965054	8.34353e-09	0.119152	Hypertrophic cardiomyopathy || id:finngen_R9_I9_HYPERTROCARDMYOP	TRUE	reported	finngen_R9_I9_HYPERTROCARDMYOP	2	TRUE
160	rs145008680	C	A	C	A	0.941357	0.03386	0.010976	0.009	FALSE	FALSE	FALSE	ebi-a-GCST90001397	15	63141760	0.131	3657	0.796	Unswitched memory B cell %B cell	Unswitched memory B cell %B cell	Unswitched memory B cell %B cell || ||	TRUE	igd	62849561	4.07455e-09	0.160064	Hypertrophic cardiomyopathy || id:finngen_R9_I9_HYPERTROCARDMYOP	TRUE	reported	finngen_R9_I9_HYPERTROCARDMYOP	2	TRUE
161	rs147663430	C	T	C	T	0.591943	-0.1294	0.0205411	0.0023	FALSE	FALSE	FALSE	ebi-a-GCST90001397	15	68432551	0.2304	3657	0.5745	Unswitched memory B cell %B cell	Unswitched memory B cell %B cell	Unswitched memory B cell %B cell || ||	TRUE	igd	68140213	2.17686e-06	0.124981	Hypertrophic cardiomyopathy || id:finngen_R9_I9_HYPERTROCARDMYOP	TRUE	reported	finngen_R9_I9_HYPERTROCARDMYOP	2	TRUE
162	rs149174045	A	G	A	G	1.59639	0.07869	0.00821829	0.0126	FALSE	FALSE	FALSE	ebi-a-GCST90001397	11	50705199	0.1392	3657	0.5719	Unswitched memory B cell %B cell	Unswitched memory B cell %B cell	Unswitched memory B cell %B cell || ||	TRUE	igd	50746028	1.12564e-27	0.146429	Hypertrophic cardiomyopathy || id:finngen_R9_I9_HYPERTROCARDMYOP	TRUE	reported	finngen_R9_I9_HYPERTROCARDMYOP	2	TRUE
163	rs150493778	A	G	A	G	3.83532	0.1166	0.000684326	0.0004	FALSE	FALSE	FALSE	ebi-a-GCST90001397	11	57967968	0.5446	3657	0.8305	Unswitched memory B cell %B cell	Unswitched memory B cell %B cell	Unswitched memory B cell %B cell || ||	TRUE	igd	58200496	3.24713e-73	0.211908	Hypertrophic cardiomyopathy || id:finngen_R9_I9_HYPERTROCARDMYOP	TRUE	reported	finngen_R9_I9_HYPERTROCARDMYOP	2	TRUE
164	rs17241676	T	C	T	C	0.236804	-0.01697	0.292611	0.4047	FALSE	FALSE	FALSE	ebi-a-GCST90001397	16	60406863	0.02528	3657	0.5021	Unswitched memory B cell %B cell	Unswitched memory B cell %B cell	Unswitched memory B cell %B cell || ||	TRUE	igd	60372959	3.39211e-07	0.0464298	Hypertrophic cardiomyopathy || id:finngen_R9_I9_HYPERTROCARDMYOP	TRUE	reported	finngen_R9_I9_HYPERTROCARDMYOP	2	TRUE
165	rs1804972	T	C	T	C	0.768166	-0.05753	0.0190588	0.0339	FALSE	FALSE	FALSE	ebi-a-GCST90001397	11	60658301	0.06925	3657	0.4061	Unswitched memory B cell %B cell	Unswitched memory B cell %B cell	Unswitched memory B cell %B cell || ||	TRUE	igd	60890829	6.12266e-10	0.124153	Hypertrophic cardiomyopathy || id:finngen_R9_I9_HYPERTROCARDMYOP	TRUE	reported	finngen_R9_I9_HYPERTROCARDMYOP	2	TRUE
166	rs187248124	C	T	C	T	0.720269	-0.1921	0.0195937	0.0003	FALSE	FALSE	FALSE	ebi-a-GCST90001397	15	65368655	0.6657	3657	0.772899	Unswitched memory B cell %B cell	Unswitched memory B cell %B cell	Unswitched memory B cell %B cell || ||	TRUE	igd	65076317	8.98421e-09	0.125289	Hypertrophic cardiomyopathy || id:finngen_R9_I9_HYPERTROCARDMYOP	TRUE	reported	finngen_R9_I9_HYPERTROCARDMYOP	2	TRUE
167	rs30410	G	A	G	A	-0.299416	0.006463	0.896229	0.9735	FALSE	FALSE	FALSE	ebi-a-GCST90001397	16	79627692	0.07741	3657	0.9335	Unswitched memory B cell %B cell	Unswitched memory B cell %B cell	Unswitched memory B cell %B cell || ||	TRUE	igd	79593795	5.47318e-06	0.0658668	Hypertrophic cardiomyopathy || id:finngen_R9_I9_HYPERTROCARDMYOP	TRUE	reported	finngen_R9_I9_HYPERTROCARDMYOP	2	TRUE
168	rs4971463	G	A	G	A	-0.20777	-0.01738	0.480613	0.4606	FALSE	FALSE	FALSE	ebi-a-GCST90001397	2	1116648	0.02483	3657	0.484	Unswitched memory B cell %B cell	Unswitched memory B cell %B cell	Unswitched memory B cell %B cell || ||	TRUE	igd	1120962	1.72703e-06	0.0434394	Hypertrophic cardiomyopathy || id:finngen_R9_I9_HYPERTROCARDMYOP	TRUE	reported	finngen_R9_I9_HYPERTROCARDMYOP	2	TRUE
169	rs55756397	A	G	A	G	1.10396	0.194	0.0144216	0.0056	FALSE	FALSE	FALSE	ebi-a-GCST90001397	11	60285564	0.1603	3657	0.2263	Unswitched memory B cell %B cell	Unswitched memory B cell %B cell	Unswitched memory B cell %B cell || ||	TRUE	igd	60518091	4.45554e-19	0.123693	Hypertrophic cardiomyopathy || id:finngen_R9_I9_HYPERTROCARDMYOP	TRUE	reported	finngen_R9_I9_HYPERTROCARDMYOP	2	TRUE
170	rs558524282	C	T	C	T	1.69471	0.032	0.00504912	0.0071	FALSE	FALSE	FALSE	ebi-a-GCST90001397	11	62609104	0.1476	3657	0.8284	Unswitched memory B cell %B cell	Unswitched memory B cell %B cell	Unswitched memory B cell %B cell || ||	TRUE	igd	62841632	3.08035e-23	0.170664	Hypertrophic cardiomyopathy || id:finngen_R9_I9_HYPERTROCARDMYOP	TRUE	reported	finngen_R9_I9_HYPERTROCARDMYOP	2	TRUE
171	rs60617331	C	T	C	T	1.30478	-0.06323	0.00377312	0.0332	FALSE	FALSE	FALSE	ebi-a-GCST90001397	11	69715453	0.06979	3657	0.365	Unswitched memory B cell %B cell	Unswitched memory B cell %B cell	Unswitched memory B cell %B cell || ||	TRUE	igd	69900694	4.00857e-08	0.237645	Hypertrophic cardiomyopathy || id:finngen_R9_I9_HYPERTROCARDMYOP	TRUE	reported	finngen_R9_I9_HYPERTROCARDMYOP	2	TRUE
172	rs62427638	T	C	T	C	-1.17832	-0.06263	0.0141119	0.1247	FALSE	FALSE	FALSE	ebi-a-GCST90001397	6	107332591	0.03782	3657	0.0978003	Unswitched memory B cell %B cell	Unswitched memory B cell %B cell	Unswitched memory B cell %B cell || ||	TRUE	igd	107011387	9.02381e-06	0.265427	Hypertrophic cardiomyopathy || id:finngen_R9_I9_HYPERTROCARDMYOP	TRUE	reported	finngen_R9_I9_HYPERTROCARDMYOP	2	TRUE
173	rs74566099	A	G	A	G	0.947646	-0.06051	0.0169059	0.0008	FALSE	FALSE	FALSE	ebi-a-GCST90001397	11	45953104	0.4021	3657	0.8804	Unswitched memory B cell %B cell	Unswitched memory B cell %B cell	Unswitched memory B cell %B cell || ||	TRUE	igd	45931553	1.02825e-14	0.122503	Hypertrophic cardiomyopathy || id:finngen_R9_I9_HYPERTROCARDMYOP	TRUE	reported	finngen_R9_I9_HYPERTROCARDMYOP	2	TRUE
174	rs79460469	T	C	T	C	2.15793	-0.04016	0.00409611	0.015	FALSE	FALSE	FALSE	ebi-a-GCST90001397	11	57305574	0.1049	3657	0.701799	Unswitched memory B cell %B cell	Unswitched memory B cell %B cell	Unswitched memory B cell %B cell || ||	TRUE	igd	57538101	1.70098e-38	0.166317	Hypertrophic cardiomyopathy || id:finngen_R9_I9_HYPERTROCARDMYOP	TRUE	reported	finngen_R9_I9_HYPERTROCARDMYOP	2	TRUE
175	rs79847151	T	C	T	C	0.273658	-0.03873	0.130553	0.1403	FALSE	FALSE	FALSE	ebi-a-GCST90001397	7	33802894	0.03601	3657	0.2823	Unswitched memory B cell %B cell	Unswitched memory B cell %B cell	Unswitched memory B cell %B cell || ||	TRUE	igd	33763282	5.68971e-06	0.060309	Hypertrophic cardiomyopathy || id:finngen_R9_I9_HYPERTROCARDMYOP	TRUE	reported	finngen_R9_I9_HYPERTROCARDMYOP	2	TRUE
176	rs10203647	T	C	T	C	0.202833	0.03941	0.630765	0.5971	FALSE	FALSE	FALSE	ebi-a-GCST90001398	2	107543156	0.02522	3656	0.1182	Unswitched memory B cell Absolute Count	Unswitched memory B cell Absolute Count	Unswitched memory B cell Absolute Count || ||	TRUE	igd	106926700	9.49445e-06	0.0458029	Hypertrophic cardiomyopathy || id:finngen_R9_I9_HYPERTROCARDMYOP	TRUE	reported	finngen_R9_I9_HYPERTROCARDMYOP	2	TRUE
177	rs10213404	C	A	C	A	-0.224495	-0.008093	0.334157	0.1812	FALSE	FALSE	FALSE	ebi-a-GCST90001398	4	104240255	0.03158	3656	0.7978	Unswitched memory B cell Absolute Count	Unswitched memory B cell Absolute Count	Unswitched memory B cell Absolute Count || ||	TRUE	igd	103319098	2.08622e-06	0.0473129	Hypertrophic cardiomyopathy || id:finngen_R9_I9_HYPERTROCARDMYOP	TRUE	reported	finngen_R9_I9_HYPERTROCARDMYOP	2	TRUE
178	rs1087254	G	A	G	A	-0.20449	-0.02277	0.580208	0.6037	FALSE	FALSE	FALSE	ebi-a-GCST90001398	3	107033296	0.02554	3656	0.3726	Unswitched memory B cell Absolute Count	Unswitched memory B cell Absolute Count	Unswitched memory B cell Absolute Count || ||	TRUE	igd	107314449	3.06916e-06	0.0438243	Hypertrophic cardiomyopathy || id:finngen_R9_I9_HYPERTROCARDMYOP	TRUE	reported	finngen_R9_I9_HYPERTROCARDMYOP	2	TRUE
179	rs111857153	C	G	C	G	0.727844	0.1036	0.0173379	0.0062	FALSE	TRUE	FALSE	ebi-a-GCST90001398	15	63375237	0.1509	3656	0.4924	Unswitched memory B cell Absolute Count	Unswitched memory B cell Absolute Count	Unswitched memory B cell Absolute Count || ||	TRUE	igd	63083038	2.02913e-08	0.129752	Hypertrophic cardiomyopathy || id:finngen_R9_I9_HYPERTROCARDMYOP	TRUE	reported	finngen_R9_I9_HYPERTROCARDMYOP	2	TRUE
180	rs113002363	T	C	T	C	0.813868	0.06138	0.00876356	0.0491	FALSE	FALSE	FALSE	ebi-a-GCST90001398	11	68448137	0.05693	3656	0.281	Unswitched memory B cell Absolute Count	Unswitched memory B cell Absolute Count	Unswitched memory B cell Absolute Count || ||	TRUE	igd	68680669	8.82551e-06	0.183134	Hypertrophic cardiomyopathy || id:finngen_R9_I9_HYPERTROCARDMYOP	TRUE	reported	finngen_R9_I9_HYPERTROCARDMYOP	2	TRUE
181	rs115766721	T	G	T	G	0.568887	0.8227	0.020056	0.0003	FALSE	FALSE	FALSE	ebi-a-GCST90001398	1	243548308	0.6999	3656	0.2399	Unswitched memory B cell Absolute Count	Unswitched memory B cell Absolute Count	Unswitched memory B cell Absolute Count || ||	TRUE	igd	243385006	9.23868e-06	0.128293	Hypertrophic cardiomyopathy || id:finngen_R9_I9_HYPERTROCARDMYOP	TRUE	reported	finngen_R9_I9_HYPERTROCARDMYOP	2	TRUE
182	rs11838934	G	A	G	A	-0.496461	-0.03483	0.067168	0.0373	FALSE	FALSE	FALSE	ebi-a-GCST90001398	13	32627358	0.06466	3656	0.590101	Unswitched memory B cell Absolute Count	Unswitched memory B cell Absolute Count	Unswitched memory B cell Absolute Count || ||	TRUE	igd	32053221	4.64922e-07	0.0984992	Hypertrophic cardiomyopathy || id:finngen_R9_I9_HYPERTROCARDMYOP	TRUE	reported	finngen_R9_I9_HYPERTROCARDMYOP	2	TRUE
183	rs11918229	G	A	G	A	0.201778	-0.02799	0.391703	0.0894	FALSE	FALSE	FALSE	ebi-a-GCST90001398	3	32192625	0.0433	3656	0.518	Unswitched memory B cell Absolute Count	Unswitched memory B cell Absolute Count	Unswitched memory B cell Absolute Count || ||	TRUE	igd	32151133	4.29536e-06	0.0438977	Hypertrophic cardiomyopathy || id:finngen_R9_I9_HYPERTROCARDMYOP	TRUE	reported	finngen_R9_I9_HYPERTROCARDMYOP	2	TRUE
184	rs144298547	G	C	G	C	0.68648	0.003504	0.0217311	0.0278	FALSE	TRUE	FALSE	ebi-a-GCST90001398	15	67257392	0.07524	3656	0.9629	Unswitched memory B cell Absolute Count	Unswitched memory B cell Absolute Count	Unswitched memory B cell Absolute Count || ||	TRUE	igd	66965054	8.34353e-09	0.119152	Hypertrophic cardiomyopathy || id:finngen_R9_I9_HYPERTROCARDMYOP	TRUE	reported	finngen_R9_I9_HYPERTROCARDMYOP	2	TRUE
185	rs145008680	C	A	C	A	0.941357	-0.008722	0.010976	0.009	FALSE	FALSE	FALSE	ebi-a-GCST90001398	15	63141760	0.1288	3656	0.946	Unswitched memory B cell Absolute Count	Unswitched memory B cell Absolute Count	Unswitched memory B cell Absolute Count || ||	TRUE	igd	62849561	4.07455e-09	0.160064	Hypertrophic cardiomyopathy || id:finngen_R9_I9_HYPERTROCARDMYOP	TRUE	reported	finngen_R9_I9_HYPERTROCARDMYOP	2	TRUE
186	rs147663430	C	T	C	T	0.591943	0.07465	0.0205411	0.0023	FALSE	FALSE	FALSE	ebi-a-GCST90001398	15	68432551	0.2266	3656	0.7418	Unswitched memory B cell Absolute Count	Unswitched memory B cell Absolute Count	Unswitched memory B cell Absolute Count || ||	TRUE	igd	68140213	2.17686e-06	0.124981	Hypertrophic cardiomyopathy || id:finngen_R9_I9_HYPERTROCARDMYOP	TRUE	reported	finngen_R9_I9_HYPERTROCARDMYOP	2	TRUE
187	rs149174045	A	G	A	G	1.59639	-0.01209	0.00821829	0.0126	FALSE	FALSE	FALSE	ebi-a-GCST90001398	11	50705199	0.1369	3656	0.9296	Unswitched memory B cell Absolute Count	Unswitched memory B cell Absolute Count	Unswitched memory B cell Absolute Count || ||	TRUE	igd	50746028	1.12564e-27	0.146429	Hypertrophic cardiomyopathy || id:finngen_R9_I9_HYPERTROCARDMYOP	TRUE	reported	finngen_R9_I9_HYPERTROCARDMYOP	2	TRUE
188	rs150493778	A	G	A	G	3.83532	-0.7014	0.000684326	0.0004	FALSE	FALSE	FALSE	ebi-a-GCST90001398	11	57967968	0.5355	3656	0.1903	Unswitched memory B cell Absolute Count	Unswitched memory B cell Absolute Count	Unswitched memory B cell Absolute Count || ||	TRUE	igd	58200496	3.24713e-73	0.211908	Hypertrophic cardiomyopathy || id:finngen_R9_I9_HYPERTROCARDMYOP	TRUE	reported	finngen_R9_I9_HYPERTROCARDMYOP	2	TRUE
189	rs17241676	T	C	T	C	0.236804	-0.002233	0.292611	0.4045	FALSE	FALSE	FALSE	ebi-a-GCST90001398	16	60406863	0.02487	3656	0.9285	Unswitched memory B cell Absolute Count	Unswitched memory B cell Absolute Count	Unswitched memory B cell Absolute Count || ||	TRUE	igd	60372959	3.39211e-07	0.0464298	Hypertrophic cardiomyopathy || id:finngen_R9_I9_HYPERTROCARDMYOP	TRUE	reported	finngen_R9_I9_HYPERTROCARDMYOP	2	TRUE
190	rs1804972	T	C	T	C	0.768166	0.0004608	0.0190588	0.0339	FALSE	FALSE	FALSE	ebi-a-GCST90001398	11	60658301	0.06811	3656	0.9946	Unswitched memory B cell Absolute Count	Unswitched memory B cell Absolute Count	Unswitched memory B cell Absolute Count || ||	TRUE	igd	60890829	6.12266e-10	0.124153	Hypertrophic cardiomyopathy || id:finngen_R9_I9_HYPERTROCARDMYOP	TRUE	reported	finngen_R9_I9_HYPERTROCARDMYOP	2	TRUE
191	rs187248124	C	T	C	T	0.720269	-0.3352	0.0195937	0.0003	FALSE	FALSE	FALSE	ebi-a-GCST90001398	15	65368655	0.6546	3656	0.6087	Unswitched memory B cell Absolute Count	Unswitched memory B cell Absolute Count	Unswitched memory B cell Absolute Count || ||	TRUE	igd	65076317	8.98421e-09	0.125289	Hypertrophic cardiomyopathy || id:finngen_R9_I9_HYPERTROCARDMYOP	TRUE	reported	finngen_R9_I9_HYPERTROCARDMYOP	2	TRUE
192	rs30410	G	A	G	A	-0.299416	0.07755	0.896229	0.9735	FALSE	FALSE	FALSE	ebi-a-GCST90001398	16	79627692	0.07612	3656	0.3084	Unswitched memory B cell Absolute Count	Unswitched memory B cell Absolute Count	Unswitched memory B cell Absolute Count || ||	TRUE	igd	79593795	5.47318e-06	0.0658668	Hypertrophic cardiomyopathy || id:finngen_R9_I9_HYPERTROCARDMYOP	TRUE	reported	finngen_R9_I9_HYPERTROCARDMYOP	2	TRUE
193	rs4971463	G	A	G	A	-0.20777	-0.008288	0.480613	0.4607	FALSE	FALSE	FALSE	ebi-a-GCST90001398	2	1116648	0.02442	3656	0.734401	Unswitched memory B cell Absolute Count	Unswitched memory B cell Absolute Count	Unswitched memory B cell Absolute Count || ||	TRUE	igd	1120962	1.72703e-06	0.0434394	Hypertrophic cardiomyopathy || id:finngen_R9_I9_HYPERTROCARDMYOP	TRUE	reported	finngen_R9_I9_HYPERTROCARDMYOP	2	TRUE
194	rs55756397	A	G	A	G	1.10396	0.1621	0.0144216	0.0056	FALSE	FALSE	FALSE	ebi-a-GCST90001398	11	60285564	0.1578	3656	0.3043	Unswitched memory B cell Absolute Count	Unswitched memory B cell Absolute Count	Unswitched memory B cell Absolute Count || ||	TRUE	igd	60518091	4.45554e-19	0.123693	Hypertrophic cardiomyopathy || id:finngen_R9_I9_HYPERTROCARDMYOP	TRUE	reported	finngen_R9_I9_HYPERTROCARDMYOP	2	TRUE
195	rs558524282	C	T	C	T	1.69471	-0.01225	0.00504912	0.0071	FALSE	FALSE	FALSE	ebi-a-GCST90001398	11	62609104	0.1451	3656	0.9327	Unswitched memory B cell Absolute Count	Unswitched memory B cell Absolute Count	Unswitched memory B cell Absolute Count || ||	TRUE	igd	62841632	3.08035e-23	0.170664	Hypertrophic cardiomyopathy || id:finngen_R9_I9_HYPERTROCARDMYOP	TRUE	reported	finngen_R9_I9_HYPERTROCARDMYOP	2	TRUE
196	rs60617331	C	T	C	T	1.30478	-0.06674	0.00377312	0.0332	FALSE	FALSE	FALSE	ebi-a-GCST90001398	11	69715453	0.06865	3656	0.331	Unswitched memory B cell Absolute Count	Unswitched memory B cell Absolute Count	Unswitched memory B cell Absolute Count || ||	TRUE	igd	69900694	4.00857e-08	0.237645	Hypertrophic cardiomyopathy || id:finngen_R9_I9_HYPERTROCARDMYOP	TRUE	reported	finngen_R9_I9_HYPERTROCARDMYOP	2	TRUE
197	rs62427638	T	C	T	C	-1.17832	-0.06969	0.0141119	0.1247	FALSE	FALSE	FALSE	ebi-a-GCST90001398	6	107332591	0.0372	3656	0.06109	Unswitched memory B cell Absolute Count	Unswitched memory B cell Absolute Count	Unswitched memory B cell Absolute Count || ||	TRUE	igd	107011387	9.02381e-06	0.265427	Hypertrophic cardiomyopathy || id:finngen_R9_I9_HYPERTROCARDMYOP	TRUE	reported	finngen_R9_I9_HYPERTROCARDMYOP	2	TRUE
198	rs74566099	A	G	A	G	0.947646	0.3269	0.0169059	0.0008	FALSE	FALSE	FALSE	ebi-a-GCST90001398	11	45953104	0.3954	3656	0.4084	Unswitched memory B cell Absolute Count	Unswitched memory B cell Absolute Count	Unswitched memory B cell Absolute Count || ||	TRUE	igd	45931553	1.02825e-14	0.122503	Hypertrophic cardiomyopathy || id:finngen_R9_I9_HYPERTROCARDMYOP	TRUE	reported	finngen_R9_I9_HYPERTROCARDMYOP	2	TRUE
199	rs79460469	T	C	T	C	2.15793	0.03648	0.00409611	0.015	FALSE	FALSE	FALSE	ebi-a-GCST90001398	11	57305574	0.1031	3656	0.723501	Unswitched memory B cell Absolute Count	Unswitched memory B cell Absolute Count	Unswitched memory B cell Absolute Count || ||	TRUE	igd	57538101	1.70098e-38	0.166317	Hypertrophic cardiomyopathy || id:finngen_R9_I9_HYPERTROCARDMYOP	TRUE	reported	finngen_R9_I9_HYPERTROCARDMYOP	2	TRUE
200	rs79847151	T	C	T	C	0.273658	-0.04418	0.130553	0.1402	FALSE	FALSE	FALSE	ebi-a-GCST90001398	7	33802894	0.03542	3656	0.2124	Unswitched memory B cell Absolute Count	Unswitched memory B cell Absolute Count	Unswitched memory B cell Absolute Count || ||	TRUE	igd	33763282	5.68971e-06	0.060309	Hypertrophic cardiomyopathy || id:finngen_R9_I9_HYPERTROCARDMYOP	TRUE	reported	finngen_R9_I9_HYPERTROCARDMYOP	2	TRUE
201	rs10203647	T	C	T	C	0.202833	-0.04128	0.630765	0.5971	FALSE	FALSE	FALSE	ebi-a-GCST90001399	2	107543156	0.02542	3657	0.1045	IgD- CD27- B cell %B cell	IgD- CD27- B cell %B cell	IgD- CD27- B cell %B cell || ||	TRUE	igd	106926700	9.49445e-06	0.0458029	Hypertrophic cardiomyopathy || id:finngen_R9_I9_HYPERTROCARDMYOP	TRUE	reported	finngen_R9_I9_HYPERTROCARDMYOP	2	TRUE
202	rs10213404	C	A	C	A	-0.224495	0.02005	0.334157	0.1812	FALSE	FALSE	FALSE	ebi-a-GCST90001399	4	104240255	0.03182	3657	0.5287	IgD- CD27- B cell %B cell	IgD- CD27- B cell %B cell	IgD- CD27- B cell %B cell || ||	TRUE	igd	103319098	2.08622e-06	0.0473129	Hypertrophic cardiomyopathy || id:finngen_R9_I9_HYPERTROCARDMYOP	TRUE	reported	finngen_R9_I9_HYPERTROCARDMYOP	2	TRUE
203	rs1087254	G	A	G	A	-0.20449	0.01273	0.580208	0.6038	FALSE	FALSE	FALSE	ebi-a-GCST90001399	3	107033296	0.02573	3657	0.6208	IgD- CD27- B cell %B cell	IgD- CD27- B cell %B cell	IgD- CD27- B cell %B cell || ||	TRUE	igd	107314449	3.06916e-06	0.0438243	Hypertrophic cardiomyopathy || id:finngen_R9_I9_HYPERTROCARDMYOP	TRUE	reported	finngen_R9_I9_HYPERTROCARDMYOP	2	TRUE
204	rs111857153	C	G	C	G	0.727844	0.03378	0.0173379	0.0062	FALSE	TRUE	FALSE	ebi-a-GCST90001399	15	63375237	0.1521	3657	0.8242	IgD- CD27- B cell %B cell	IgD- CD27- B cell %B cell	IgD- CD27- B cell %B cell || ||	TRUE	igd	63083038	2.02913e-08	0.129752	Hypertrophic cardiomyopathy || id:finngen_R9_I9_HYPERTROCARDMYOP	TRUE	reported	finngen_R9_I9_HYPERTROCARDMYOP	2	TRUE
205	rs113002363	T	C	T	C	0.813868	-0.0002975	0.00876356	0.0491	FALSE	FALSE	FALSE	ebi-a-GCST90001399	11	68448137	0.05736	3657	0.9959	IgD- CD27- B cell %B cell	IgD- CD27- B cell %B cell	IgD- CD27- B cell %B cell || ||	TRUE	igd	68680669	8.82551e-06	0.183134	Hypertrophic cardiomyopathy || id:finngen_R9_I9_HYPERTROCARDMYOP	TRUE	reported	finngen_R9_I9_HYPERTROCARDMYOP	2	TRUE
206	rs115766721	T	G	T	G	0.568887	0.5175	0.020056	0.0003	FALSE	FALSE	FALSE	ebi-a-GCST90001399	1	243548308	0.7054	3657	0.4633	IgD- CD27- B cell %B cell	IgD- CD27- B cell %B cell	IgD- CD27- B cell %B cell || ||	TRUE	igd	243385006	9.23868e-06	0.128293	Hypertrophic cardiomyopathy || id:finngen_R9_I9_HYPERTROCARDMYOP	TRUE	reported	finngen_R9_I9_HYPERTROCARDMYOP	2	TRUE
207	rs11838934	G	A	G	A	-0.496461	0.02612	0.067168	0.0373	FALSE	FALSE	FALSE	ebi-a-GCST90001399	13	32627358	0.06515	3657	0.6885	IgD- CD27- B cell %B cell	IgD- CD27- B cell %B cell	IgD- CD27- B cell %B cell || ||	TRUE	igd	32053221	4.64922e-07	0.0984992	Hypertrophic cardiomyopathy || id:finngen_R9_I9_HYPERTROCARDMYOP	TRUE	reported	finngen_R9_I9_HYPERTROCARDMYOP	2	TRUE
208	rs11918229	G	A	G	A	0.201778	-0.008077	0.391703	0.0894	FALSE	FALSE	FALSE	ebi-a-GCST90001399	3	32192625	0.04364	3657	0.8532	IgD- CD27- B cell %B cell	IgD- CD27- B cell %B cell	IgD- CD27- B cell %B cell || ||	TRUE	igd	32151133	4.29536e-06	0.0438977	Hypertrophic cardiomyopathy || id:finngen_R9_I9_HYPERTROCARDMYOP	TRUE	reported	finngen_R9_I9_HYPERTROCARDMYOP	2	TRUE
209	rs144298547	G	C	G	C	0.68648	-0.04559	0.0217311	0.0278	FALSE	TRUE	FALSE	ebi-a-GCST90001399	15	67257392	0.07581	3657	0.547599	IgD- CD27- B cell %B cell	IgD- CD27- B cell %B cell	IgD- CD27- B cell %B cell || ||	TRUE	igd	66965054	8.34353e-09	0.119152	Hypertrophic cardiomyopathy || id:finngen_R9_I9_HYPERTROCARDMYOP	TRUE	reported	finngen_R9_I9_HYPERTROCARDMYOP	2	TRUE
210	rs145008680	C	A	C	A	0.941357	0.2031	0.010976	0.009	FALSE	FALSE	FALSE	ebi-a-GCST90001399	15	63141760	0.1297	3657	0.1176	IgD- CD27- B cell %B cell	IgD- CD27- B cell %B cell	IgD- CD27- B cell %B cell || ||	TRUE	igd	62849561	4.07455e-09	0.160064	Hypertrophic cardiomyopathy || id:finngen_R9_I9_HYPERTROCARDMYOP	TRUE	reported	finngen_R9_I9_HYPERTROCARDMYOP	2	TRUE
211	rs147663430	C	T	C	T	0.591943	0.1576	0.0205411	0.0023	FALSE	FALSE	FALSE	ebi-a-GCST90001399	15	68432551	0.2284	3657	0.4901	IgD- CD27- B cell %B cell	IgD- CD27- B cell %B cell	IgD- CD27- B cell %B cell || ||	TRUE	igd	68140213	2.17686e-06	0.124981	Hypertrophic cardiomyopathy || id:finngen_R9_I9_HYPERTROCARDMYOP	TRUE	reported	finngen_R9_I9_HYPERTROCARDMYOP	2	TRUE
212	rs149174045	A	G	A	G	1.59639	0.06396	0.00821829	0.0126	FALSE	FALSE	FALSE	ebi-a-GCST90001399	11	50705199	0.138	3657	0.643	IgD- CD27- B cell %B cell	IgD- CD27- B cell %B cell	IgD- CD27- B cell %B cell || ||	TRUE	igd	50746028	1.12564e-27	0.146429	Hypertrophic cardiomyopathy || id:finngen_R9_I9_HYPERTROCARDMYOP	TRUE	reported	finngen_R9_I9_HYPERTROCARDMYOP	2	TRUE
213	rs150493778	A	G	A	G	3.83532	0.764	0.000684326	0.0004	FALSE	FALSE	FALSE	ebi-a-GCST90001399	11	57967968	0.5396	3657	0.1569	IgD- CD27- B cell %B cell	IgD- CD27- B cell %B cell	IgD- CD27- B cell %B cell || ||	TRUE	igd	58200496	3.24713e-73	0.211908	Hypertrophic cardiomyopathy || id:finngen_R9_I9_HYPERTROCARDMYOP	TRUE	reported	finngen_R9_I9_HYPERTROCARDMYOP	2	TRUE
214	rs17241676	T	C	T	C	0.236804	-0.02828	0.292611	0.4047	FALSE	FALSE	FALSE	ebi-a-GCST90001399	16	60406863	0.02505	3657	0.259	IgD- CD27- B cell %B cell	IgD- CD27- B cell %B cell	IgD- CD27- B cell %B cell || ||	TRUE	igd	60372959	3.39211e-07	0.0464298	Hypertrophic cardiomyopathy || id:finngen_R9_I9_HYPERTROCARDMYOP	TRUE	reported	finngen_R9_I9_HYPERTROCARDMYOP	2	TRUE
215	rs1804972	T	C	T	C	0.768166	0.05198	0.0190588	0.0339	FALSE	FALSE	FALSE	ebi-a-GCST90001399	11	60658301	0.06863	3657	0.4489	IgD- CD27- B cell %B cell	IgD- CD27- B cell %B cell	IgD- CD27- B cell %B cell || ||	TRUE	igd	60890829	6.12266e-10	0.124153	Hypertrophic cardiomyopathy || id:finngen_R9_I9_HYPERTROCARDMYOP	TRUE	reported	finngen_R9_I9_HYPERTROCARDMYOP	2	TRUE
216	rs187248124	C	T	C	T	0.720269	0.8612	0.0195937	0.0003	FALSE	FALSE	FALSE	ebi-a-GCST90001399	15	65368655	0.6596	3657	0.1918	IgD- CD27- B cell %B cell	IgD- CD27- B cell %B cell	IgD- CD27- B cell %B cell || ||	TRUE	igd	65076317	8.98421e-09	0.125289	Hypertrophic cardiomyopathy || id:finngen_R9_I9_HYPERTROCARDMYOP	TRUE	reported	finngen_R9_I9_HYPERTROCARDMYOP	2	TRUE
217	rs30410	G	A	G	A	-0.299416	0.06413	0.896229	0.9735	FALSE	FALSE	FALSE	ebi-a-GCST90001399	16	79627692	0.07671	3657	0.4032	IgD- CD27- B cell %B cell	IgD- CD27- B cell %B cell	IgD- CD27- B cell %B cell || ||	TRUE	igd	79593795	5.47318e-06	0.0658668	Hypertrophic cardiomyopathy || id:finngen_R9_I9_HYPERTROCARDMYOP	TRUE	reported	finngen_R9_I9_HYPERTROCARDMYOP	2	TRUE
218	rs4971463	G	A	G	A	-0.20777	-0.03102	0.480613	0.4606	FALSE	FALSE	FALSE	ebi-a-GCST90001399	2	1116648	0.0246	3657	0.2075	IgD- CD27- B cell %B cell	IgD- CD27- B cell %B cell	IgD- CD27- B cell %B cell || ||	TRUE	igd	1120962	1.72703e-06	0.0434394	Hypertrophic cardiomyopathy || id:finngen_R9_I9_HYPERTROCARDMYOP	TRUE	reported	finngen_R9_I9_HYPERTROCARDMYOP	2	TRUE
219	rs55756397	A	G	A	G	1.10396	0.01492	0.0144216	0.0056	FALSE	FALSE	FALSE	ebi-a-GCST90001399	11	60285564	0.1589	3657	0.9252	IgD- CD27- B cell %B cell	IgD- CD27- B cell %B cell	IgD- CD27- B cell %B cell || ||	TRUE	igd	60518091	4.45554e-19	0.123693	Hypertrophic cardiomyopathy || id:finngen_R9_I9_HYPERTROCARDMYOP	TRUE	reported	finngen_R9_I9_HYPERTROCARDMYOP	2	TRUE
220	rs558524282	C	T	C	T	1.69471	0.04193	0.00504912	0.0071	FALSE	FALSE	FALSE	ebi-a-GCST90001399	11	62609104	0.1463	3657	0.774399	IgD- CD27- B cell %B cell	IgD- CD27- B cell %B cell	IgD- CD27- B cell %B cell || ||	TRUE	igd	62841632	3.08035e-23	0.170664	Hypertrophic cardiomyopathy || id:finngen_R9_I9_HYPERTROCARDMYOP	TRUE	reported	finngen_R9_I9_HYPERTROCARDMYOP	2	TRUE
221	rs60617331	C	T	C	T	1.30478	0.06471	0.00377312	0.0332	FALSE	FALSE	FALSE	ebi-a-GCST90001399	11	69715453	0.06917	3657	0.3495	IgD- CD27- B cell %B cell	IgD- CD27- B cell %B cell	IgD- CD27- B cell %B cell || ||	TRUE	igd	69900694	4.00857e-08	0.237645	Hypertrophic cardiomyopathy || id:finngen_R9_I9_HYPERTROCARDMYOP	TRUE	reported	finngen_R9_I9_HYPERTROCARDMYOP	2	TRUE
222	rs62427638	T	C	T	C	-1.17832	-0.02122	0.0141119	0.1247	FALSE	FALSE	FALSE	ebi-a-GCST90001399	6	107332591	0.03749	3657	0.5714	IgD- CD27- B cell %B cell	IgD- CD27- B cell %B cell	IgD- CD27- B cell %B cell || ||	TRUE	igd	107011387	9.02381e-06	0.265427	Hypertrophic cardiomyopathy || id:finngen_R9_I9_HYPERTROCARDMYOP	TRUE	reported	finngen_R9_I9_HYPERTROCARDMYOP	2	TRUE
223	rs74566099	A	G	A	G	0.947646	0.2199	0.0169059	0.0008	FALSE	FALSE	FALSE	ebi-a-GCST90001399	11	45953104	0.3985	3657	0.5811	IgD- CD27- B cell %B cell	IgD- CD27- B cell %B cell	IgD- CD27- B cell %B cell || ||	TRUE	igd	45931553	1.02825e-14	0.122503	Hypertrophic cardiomyopathy || id:finngen_R9_I9_HYPERTROCARDMYOP	TRUE	reported	finngen_R9_I9_HYPERTROCARDMYOP	2	TRUE
224	rs79460469	T	C	T	C	2.15793	-0.1539	0.00409611	0.015	FALSE	FALSE	FALSE	ebi-a-GCST90001399	11	57305574	0.1039	3657	0.1387	IgD- CD27- B cell %B cell	IgD- CD27- B cell %B cell	IgD- CD27- B cell %B cell || ||	TRUE	igd	57538101	1.70098e-38	0.166317	Hypertrophic cardiomyopathy || id:finngen_R9_I9_HYPERTROCARDMYOP	TRUE	reported	finngen_R9_I9_HYPERTROCARDMYOP	2	TRUE
225	rs79847151	T	C	T	C	0.273658	0.05354	0.130553	0.1403	FALSE	FALSE	FALSE	ebi-a-GCST90001399	7	33802894	0.03569	3657	0.1336	IgD- CD27- B cell %B cell	IgD- CD27- B cell %B cell	IgD- CD27- B cell %B cell || ||	TRUE	igd	33763282	5.68971e-06	0.060309	Hypertrophic cardiomyopathy || id:finngen_R9_I9_HYPERTROCARDMYOP	TRUE	reported	finngen_R9_I9_HYPERTROCARDMYOP	2	TRUE
226	rs10203647	T	C	T	C	0.202833	0.0296	0.630765	0.5972	FALSE	FALSE	FALSE	ebi-a-GCST90001400	2	107543156	0.02521	3657	0.2404	IgD+ B cell Absolute Count	IgD+ B cell Absolute Count	IgD+ B cell Absolute Count || ||	TRUE	igd	106926700	9.49445e-06	0.0458029	Hypertrophic cardiomyopathy || id:finngen_R9_I9_HYPERTROCARDMYOP	TRUE	reported	finngen_R9_I9_HYPERTROCARDMYOP	2	TRUE
227	rs10213404	C	A	C	A	-0.224495	-0.008893	0.334157	0.1812	FALSE	FALSE	FALSE	ebi-a-GCST90001400	4	104240255	0.03158	3657	0.7782	IgD+ B cell Absolute Count	IgD+ B cell Absolute Count	IgD+ B cell Absolute Count || ||	TRUE	igd	103319098	2.08622e-06	0.0473129	Hypertrophic cardiomyopathy || id:finngen_R9_I9_HYPERTROCARDMYOP	TRUE	reported	finngen_R9_I9_HYPERTROCARDMYOP	2	TRUE
228	rs1087254	G	A	G	A	-0.20449	-0.01727	0.580208	0.6035	FALSE	FALSE	FALSE	ebi-a-GCST90001400	3	107033296	0.02553	3657	0.4986	IgD+ B cell Absolute Count	IgD+ B cell Absolute Count	IgD+ B cell Absolute Count || ||	TRUE	igd	107314449	3.06916e-06	0.0438243	Hypertrophic cardiomyopathy || id:finngen_R9_I9_HYPERTROCARDMYOP	TRUE	reported	finngen_R9_I9_HYPERTROCARDMYOP	2	TRUE
229	rs111857153	C	G	C	G	0.727844	-0.03327	0.0173379	0.0062	FALSE	TRUE	FALSE	ebi-a-GCST90001400	15	63375237	0.151	3657	0.8257	IgD+ B cell Absolute Count	IgD+ B cell Absolute Count	IgD+ B cell Absolute Count || ||	TRUE	igd	63083038	2.02913e-08	0.129752	Hypertrophic cardiomyopathy || id:finngen_R9_I9_HYPERTROCARDMYOP	TRUE	reported	finngen_R9_I9_HYPERTROCARDMYOP	2	TRUE
230	rs113002363	T	C	T	C	0.813868	0.124	0.00876356	0.0491	FALSE	FALSE	FALSE	ebi-a-GCST90001400	11	68448137	0.05687	3657	0.0293002	IgD+ B cell Absolute Count	IgD+ B cell Absolute Count	IgD+ B cell Absolute Count || ||	TRUE	igd	68680669	8.82551e-06	0.183134	Hypertrophic cardiomyopathy || id:finngen_R9_I9_HYPERTROCARDMYOP	TRUE	reported	finngen_R9_I9_HYPERTROCARDMYOP	2	TRUE
231	rs115766721	T	G	T	G	0.568887	-0.872	0.020056	0.0003	FALSE	FALSE	FALSE	ebi-a-GCST90001400	1	243548308	0.6998	3657	0.2128	IgD+ B cell Absolute Count	IgD+ B cell Absolute Count	IgD+ B cell Absolute Count || ||	TRUE	igd	243385006	9.23868e-06	0.128293	Hypertrophic cardiomyopathy || id:finngen_R9_I9_HYPERTROCARDMYOP	TRUE	reported	finngen_R9_I9_HYPERTROCARDMYOP	2	TRUE
232	rs11838934	G	A	G	A	-0.496461	-0.03794	0.067168	0.0373	FALSE	FALSE	FALSE	ebi-a-GCST90001400	13	32627358	0.06464	3657	0.5573	IgD+ B cell Absolute Count	IgD+ B cell Absolute Count	IgD+ B cell Absolute Count || ||	TRUE	igd	32053221	4.64922e-07	0.0984992	Hypertrophic cardiomyopathy || id:finngen_R9_I9_HYPERTROCARDMYOP	TRUE	reported	finngen_R9_I9_HYPERTROCARDMYOP	2	TRUE
233	rs11918229	G	A	G	A	0.201778	0.04662	0.391703	0.0894	FALSE	FALSE	FALSE	ebi-a-GCST90001400	3	32192625	0.04327	3657	0.2814	IgD+ B cell Absolute Count	IgD+ B cell Absolute Count	IgD+ B cell Absolute Count || ||	TRUE	igd	32151133	4.29536e-06	0.0438977	Hypertrophic cardiomyopathy || id:finngen_R9_I9_HYPERTROCARDMYOP	TRUE	reported	finngen_R9_I9_HYPERTROCARDMYOP	2	TRUE
234	rs144298547	G	C	G	C	0.68648	-0.01978	0.0217311	0.0278	FALSE	TRUE	FALSE	ebi-a-GCST90001400	15	67257392	0.07522	3657	0.7926	IgD+ B cell Absolute Count	IgD+ B cell Absolute Count	IgD+ B cell Absolute Count || ||	TRUE	igd	66965054	8.34353e-09	0.119152	Hypertrophic cardiomyopathy || id:finngen_R9_I9_HYPERTROCARDMYOP	TRUE	reported	finngen_R9_I9_HYPERTROCARDMYOP	2	TRUE
235	rs145008680	C	A	C	A	0.941357	-0.1215	0.010976	0.009	FALSE	FALSE	FALSE	ebi-a-GCST90001400	15	63141760	0.1288	3657	0.3454	IgD+ B cell Absolute Count	IgD+ B cell Absolute Count	IgD+ B cell Absolute Count || ||	TRUE	igd	62849561	4.07455e-09	0.160064	Hypertrophic cardiomyopathy || id:finngen_R9_I9_HYPERTROCARDMYOP	TRUE	reported	finngen_R9_I9_HYPERTROCARDMYOP	2	TRUE
236	rs147663430	C	T	C	T	0.591943	0.1491	0.0205411	0.0023	FALSE	FALSE	FALSE	ebi-a-GCST90001400	15	68432551	0.2265	3657	0.5104	IgD+ B cell Absolute Count	IgD+ B cell Absolute Count	IgD+ B cell Absolute Count || ||	TRUE	igd	68140213	2.17686e-06	0.124981	Hypertrophic cardiomyopathy || id:finngen_R9_I9_HYPERTROCARDMYOP	TRUE	reported	finngen_R9_I9_HYPERTROCARDMYOP	2	TRUE
237	rs149174045	A	G	A	G	1.59639	-0.1211	0.00821829	0.0126	FALSE	FALSE	FALSE	ebi-a-GCST90001400	11	50705199	0.1369	3657	0.3764	IgD+ B cell Absolute Count	IgD+ B cell Absolute Count	IgD+ B cell Absolute Count || ||	TRUE	igd	50746028	1.12564e-27	0.146429	Hypertrophic cardiomyopathy || id:finngen_R9_I9_HYPERTROCARDMYOP	TRUE	reported	finngen_R9_I9_HYPERTROCARDMYOP	2	TRUE
238	rs150493778	A	G	A	G	3.83532	-1.298	0.000684326	0.0004	FALSE	FALSE	FALSE	ebi-a-GCST90001400	11	57967968	0.535	3657	0.0153402	IgD+ B cell Absolute Count	IgD+ B cell Absolute Count	IgD+ B cell Absolute Count || ||	TRUE	igd	58200496	3.24713e-73	0.211908	Hypertrophic cardiomyopathy || id:finngen_R9_I9_HYPERTROCARDMYOP	TRUE	reported	finngen_R9_I9_HYPERTROCARDMYOP	2	TRUE
239	rs17241676	T	C	T	C	0.236804	0.0304	0.292611	0.4047	FALSE	FALSE	FALSE	ebi-a-GCST90001400	16	60406863	0.02486	3657	0.2214	IgD+ B cell Absolute Count	IgD+ B cell Absolute Count	IgD+ B cell Absolute Count || ||	TRUE	igd	60372959	3.39211e-07	0.0464298	Hypertrophic cardiomyopathy || id:finngen_R9_I9_HYPERTROCARDMYOP	TRUE	reported	finngen_R9_I9_HYPERTROCARDMYOP	2	TRUE
240	rs1804972	T	C	T	C	0.768166	0.05721	0.0190588	0.0339	FALSE	FALSE	FALSE	ebi-a-GCST90001400	11	60658301	0.06809	3657	0.4008	IgD+ B cell Absolute Count	IgD+ B cell Absolute Count	IgD+ B cell Absolute Count || ||	TRUE	igd	60890829	6.12266e-10	0.124153	Hypertrophic cardiomyopathy || id:finngen_R9_I9_HYPERTROCARDMYOP	TRUE	reported	finngen_R9_I9_HYPERTROCARDMYOP	2	TRUE
241	rs187248124	C	T	C	T	0.720269	-0.4365	0.0195937	0.0003	FALSE	FALSE	FALSE	ebi-a-GCST90001400	15	65368655	0.6544	3657	0.5048	IgD+ B cell Absolute Count	IgD+ B cell Absolute Count	IgD+ B cell Absolute Count || ||	TRUE	igd	65076317	8.98421e-09	0.125289	Hypertrophic cardiomyopathy || id:finngen_R9_I9_HYPERTROCARDMYOP	TRUE	reported	finngen_R9_I9_HYPERTROCARDMYOP	2	TRUE
242	rs30410	G	A	G	A	-0.299416	0.05859	0.896229	0.9735	FALSE	FALSE	FALSE	ebi-a-GCST90001400	16	79627692	0.07611	3657	0.4415	IgD+ B cell Absolute Count	IgD+ B cell Absolute Count	IgD+ B cell Absolute Count || ||	TRUE	igd	79593795	5.47318e-06	0.0658668	Hypertrophic cardiomyopathy || id:finngen_R9_I9_HYPERTROCARDMYOP	TRUE	reported	finngen_R9_I9_HYPERTROCARDMYOP	2	TRUE
243	rs4971463	G	A	G	A	-0.20777	0.02125	0.480613	0.4608	FALSE	FALSE	FALSE	ebi-a-GCST90001400	2	1116648	0.02442	3657	0.3841	IgD+ B cell Absolute Count	IgD+ B cell Absolute Count	IgD+ B cell Absolute Count || ||	TRUE	igd	1120962	1.72703e-06	0.0434394	Hypertrophic cardiomyopathy || id:finngen_R9_I9_HYPERTROCARDMYOP	TRUE	reported	finngen_R9_I9_HYPERTROCARDMYOP	2	TRUE
244	rs55756397	A	G	A	G	1.10396	-0.01794	0.0144216	0.0056	FALSE	FALSE	FALSE	ebi-a-GCST90001400	11	60285564	0.1577	3657	0.9094	IgD+ B cell Absolute Count	IgD+ B cell Absolute Count	IgD+ B cell Absolute Count || ||	TRUE	igd	60518091	4.45554e-19	0.123693	Hypertrophic cardiomyopathy || id:finngen_R9_I9_HYPERTROCARDMYOP	TRUE	reported	finngen_R9_I9_HYPERTROCARDMYOP	2	TRUE
245	rs558524282	C	T	C	T	1.69471	-0.09996	0.00504912	0.0071	FALSE	FALSE	FALSE	ebi-a-GCST90001400	11	62609104	0.145	3657	0.490801	IgD+ B cell Absolute Count	IgD+ B cell Absolute Count	IgD+ B cell Absolute Count || ||	TRUE	igd	62841632	3.08035e-23	0.170664	Hypertrophic cardiomyopathy || id:finngen_R9_I9_HYPERTROCARDMYOP	TRUE	reported	finngen_R9_I9_HYPERTROCARDMYOP	2	TRUE
246	rs60617331	C	T	C	T	1.30478	-0.01036	0.00377312	0.0332	FALSE	FALSE	FALSE	ebi-a-GCST90001400	11	69715453	0.06864	3657	0.8801	IgD+ B cell Absolute Count	IgD+ B cell Absolute Count	IgD+ B cell Absolute Count || ||	TRUE	igd	69900694	4.00857e-08	0.237645	Hypertrophic cardiomyopathy || id:finngen_R9_I9_HYPERTROCARDMYOP	TRUE	reported	finngen_R9_I9_HYPERTROCARDMYOP	2	TRUE
247	rs62427638	T	C	T	C	-1.17832	-0.0388	0.0141119	0.1248	FALSE	FALSE	FALSE	ebi-a-GCST90001400	6	107332591	0.0372	3657	0.297	IgD+ B cell Absolute Count	IgD+ B cell Absolute Count	IgD+ B cell Absolute Count || ||	TRUE	igd	107011387	9.02381e-06	0.265427	Hypertrophic cardiomyopathy || id:finngen_R9_I9_HYPERTROCARDMYOP	TRUE	reported	finngen_R9_I9_HYPERTROCARDMYOP	2	TRUE
248	rs74566099	A	G	A	G	0.947646	0.5356	0.0169059	0.0008	FALSE	FALSE	FALSE	ebi-a-GCST90001400	11	45953104	0.3953	3657	0.1755	IgD+ B cell Absolute Count	IgD+ B cell Absolute Count	IgD+ B cell Absolute Count || ||	TRUE	igd	45931553	1.02825e-14	0.122503	Hypertrophic cardiomyopathy || id:finngen_R9_I9_HYPERTROCARDMYOP	TRUE	reported	finngen_R9_I9_HYPERTROCARDMYOP	2	TRUE
249	rs79460469	T	C	T	C	2.15793	0.1444	0.00409611	0.015	FALSE	FALSE	FALSE	ebi-a-GCST90001400	11	57305574	0.1031	3657	0.1613	IgD+ B cell Absolute Count	IgD+ B cell Absolute Count	IgD+ B cell Absolute Count || ||	TRUE	igd	57538101	1.70098e-38	0.166317	Hypertrophic cardiomyopathy || id:finngen_R9_I9_HYPERTROCARDMYOP	TRUE	reported	finngen_R9_I9_HYPERTROCARDMYOP	2	TRUE
250	rs79847151	T	C	T	C	0.273658	-0.02935	0.130553	0.1401	FALSE	FALSE	FALSE	ebi-a-GCST90001400	7	33802894	0.03542	3657	0.4074	IgD+ B cell Absolute Count	IgD+ B cell Absolute Count	IgD+ B cell Absolute Count || ||	TRUE	igd	33763282	5.68971e-06	0.060309	Hypertrophic cardiomyopathy || id:finngen_R9_I9_HYPERTROCARDMYOP	TRUE	reported	finngen_R9_I9_HYPERTROCARDMYOP	2	TRUE
251	rs10203647	T	C	T	C	0.202833	-0.02086	0.630765	0.5971	FALSE	FALSE	FALSE	ebi-a-GCST90001401	2	107543156	0.02546	3656	0.4125	IgD- CD27- B cell Absolute Count	IgD- CD27- B cell Absolute Count	IgD- CD27- B cell Absolute Count || ||	TRUE	igd	106926700	9.49445e-06	0.0458029	Hypertrophic cardiomyopathy || id:finngen_R9_I9_HYPERTROCARDMYOP	TRUE	reported	finngen_R9_I9_HYPERTROCARDMYOP	2	TRUE
252	rs10213404	C	A	C	A	-0.224495	0.004874	0.334157	0.1812	FALSE	FALSE	FALSE	ebi-a-GCST90001401	4	104240255	0.03188	3656	0.8785	IgD- CD27- B cell Absolute Count	IgD- CD27- B cell Absolute Count	IgD- CD27- B cell Absolute Count || ||	TRUE	igd	103319098	2.08622e-06	0.0473129	Hypertrophic cardiomyopathy || id:finngen_R9_I9_HYPERTROCARDMYOP	TRUE	reported	finngen_R9_I9_HYPERTROCARDMYOP	2	TRUE
253	rs1087254	G	A	G	A	-0.20449	0.001704	0.580208	0.6037	FALSE	FALSE	FALSE	ebi-a-GCST90001401	3	107033296	0.0258	3656	0.9473	IgD- CD27- B cell Absolute Count	IgD- CD27- B cell Absolute Count	IgD- CD27- B cell Absolute Count || ||	TRUE	igd	107314449	3.06916e-06	0.0438243	Hypertrophic cardiomyopathy || id:finngen_R9_I9_HYPERTROCARDMYOP	TRUE	reported	finngen_R9_I9_HYPERTROCARDMYOP	2	TRUE
254	rs111857153	C	G	C	G	0.727844	-0.01561	0.0173379	0.0062	FALSE	TRUE	FALSE	ebi-a-GCST90001401	15	63375237	0.1528	3656	0.9186	IgD- CD27- B cell Absolute Count	IgD- CD27- B cell Absolute Count	IgD- CD27- B cell Absolute Count || ||	TRUE	igd	63083038	2.02913e-08	0.129752	Hypertrophic cardiomyopathy || id:finngen_R9_I9_HYPERTROCARDMYOP	TRUE	reported	finngen_R9_I9_HYPERTROCARDMYOP	2	TRUE
255	rs113002363	T	C	T	C	0.813868	0.1022	0.00876356	0.0491	FALSE	FALSE	FALSE	ebi-a-GCST90001401	11	68448137	0.05753	3656	0.0756502	IgD- CD27- B cell Absolute Count	IgD- CD27- B cell Absolute Count	IgD- CD27- B cell Absolute Count || ||	TRUE	igd	68680669	8.82551e-06	0.183134	Hypertrophic cardiomyopathy || id:finngen_R9_I9_HYPERTROCARDMYOP	TRUE	reported	finngen_R9_I9_HYPERTROCARDMYOP	2	TRUE
256	rs115766721	T	G	T	G	0.568887	-0.05943	0.020056	0.0003	FALSE	FALSE	FALSE	ebi-a-GCST90001401	1	243548308	0.7134	3656	0.9336	IgD- CD27- B cell Absolute Count	IgD- CD27- B cell Absolute Count	IgD- CD27- B cell Absolute Count || ||	TRUE	igd	243385006	9.23868e-06	0.128293	Hypertrophic cardiomyopathy || id:finngen_R9_I9_HYPERTROCARDMYOP	TRUE	reported	finngen_R9_I9_HYPERTROCARDMYOP	2	TRUE
257	rs11838934	G	A	G	A	-0.496461	0.02592	0.067168	0.0373	FALSE	FALSE	FALSE	ebi-a-GCST90001401	13	32627358	0.0653	3656	0.6915	IgD- CD27- B cell Absolute Count	IgD- CD27- B cell Absolute Count	IgD- CD27- B cell Absolute Count || ||	TRUE	igd	32053221	4.64922e-07	0.0984992	Hypertrophic cardiomyopathy || id:finngen_R9_I9_HYPERTROCARDMYOP	TRUE	reported	finngen_R9_I9_HYPERTROCARDMYOP	2	TRUE
258	rs11918229	G	A	G	A	0.201778	0.04069	0.391703	0.0894	FALSE	FALSE	FALSE	ebi-a-GCST90001401	3	32192625	0.0437	3656	0.3517	IgD- CD27- B cell Absolute Count	IgD- CD27- B cell Absolute Count	IgD- CD27- B cell Absolute Count || ||	TRUE	igd	32151133	4.29536e-06	0.0438977	Hypertrophic cardiomyopathy || id:finngen_R9_I9_HYPERTROCARDMYOP	TRUE	reported	finngen_R9_I9_HYPERTROCARDMYOP	2	TRUE
259	rs144298547	G	C	G	C	0.68648	-0.05576	0.0217311	0.0278	FALSE	TRUE	FALSE	ebi-a-GCST90001401	15	67257392	0.07586	3656	0.4623	IgD- CD27- B cell Absolute Count	IgD- CD27- B cell Absolute Count	IgD- CD27- B cell Absolute Count || ||	TRUE	igd	66965054	8.34353e-09	0.119152	Hypertrophic cardiomyopathy || id:finngen_R9_I9_HYPERTROCARDMYOP	TRUE	reported	finngen_R9_I9_HYPERTROCARDMYOP	2	TRUE
260	rs145008680	C	A	C	A	0.941357	0.1334	0.010976	0.009	FALSE	FALSE	FALSE	ebi-a-GCST90001401	15	63141760	0.1304	3656	0.3065	IgD- CD27- B cell Absolute Count	IgD- CD27- B cell Absolute Count	IgD- CD27- B cell Absolute Count || ||	TRUE	igd	62849561	4.07455e-09	0.160064	Hypertrophic cardiomyopathy || id:finngen_R9_I9_HYPERTROCARDMYOP	TRUE	reported	finngen_R9_I9_HYPERTROCARDMYOP	2	TRUE
261	rs147663430	C	T	C	T	0.591943	0.3495	0.0205411	0.0023	FALSE	FALSE	FALSE	ebi-a-GCST90001401	15	68432551	0.2299	3656	0.1285	IgD- CD27- B cell Absolute Count	IgD- CD27- B cell Absolute Count	IgD- CD27- B cell Absolute Count || ||	TRUE	igd	68140213	2.17686e-06	0.124981	Hypertrophic cardiomyopathy || id:finngen_R9_I9_HYPERTROCARDMYOP	TRUE	reported	finngen_R9_I9_HYPERTROCARDMYOP	2	TRUE
262	rs149174045	A	G	A	G	1.59639	-0.04715	0.00821829	0.0126	FALSE	FALSE	FALSE	ebi-a-GCST90001401	11	50705199	0.1379	3656	0.732501	IgD- CD27- B cell Absolute Count	IgD- CD27- B cell Absolute Count	IgD- CD27- B cell Absolute Count || ||	TRUE	igd	50746028	1.12564e-27	0.146429	Hypertrophic cardiomyopathy || id:finngen_R9_I9_HYPERTROCARDMYOP	TRUE	reported	finngen_R9_I9_HYPERTROCARDMYOP	2	TRUE
263	rs150493778	A	G	A	G	3.83532	-0.3742	0.000684326	0.0004	FALSE	FALSE	FALSE	ebi-a-GCST90001401	11	57967968	0.5431	3656	0.490801	IgD- CD27- B cell Absolute Count	IgD- CD27- B cell Absolute Count	IgD- CD27- B cell Absolute Count || ||	TRUE	igd	58200496	3.24713e-73	0.211908	Hypertrophic cardiomyopathy || id:finngen_R9_I9_HYPERTROCARDMYOP	TRUE	reported	finngen_R9_I9_HYPERTROCARDMYOP	2	TRUE
264	rs17241676	T	C	T	C	0.236804	-0.01205	0.292611	0.4045	FALSE	FALSE	FALSE	ebi-a-GCST90001401	16	60406863	0.02512	3656	0.6316	IgD- CD27- B cell Absolute Count	IgD- CD27- B cell Absolute Count	IgD- CD27- B cell Absolute Count || ||	TRUE	igd	60372959	3.39211e-07	0.0464298	Hypertrophic cardiomyopathy || id:finngen_R9_I9_HYPERTROCARDMYOP	TRUE	reported	finngen_R9_I9_HYPERTROCARDMYOP	2	TRUE
265	rs1804972	T	C	T	C	0.768166	0.09518	0.0190588	0.0339	FALSE	FALSE	FALSE	ebi-a-GCST90001401	11	60658301	0.06878	3656	0.1665	IgD- CD27- B cell Absolute Count	IgD- CD27- B cell Absolute Count	IgD- CD27- B cell Absolute Count || ||	TRUE	igd	60890829	6.12266e-10	0.124153	Hypertrophic cardiomyopathy || id:finngen_R9_I9_HYPERTROCARDMYOP	TRUE	reported	finngen_R9_I9_HYPERTROCARDMYOP	2	TRUE
266	rs187248124	C	T	C	T	0.720269	0.3735	0.0195937	0.0003	FALSE	FALSE	FALSE	ebi-a-GCST90001401	15	65368655	0.6679	3656	0.5761	IgD- CD27- B cell Absolute Count	IgD- CD27- B cell Absolute Count	IgD- CD27- B cell Absolute Count || ||	TRUE	igd	65076317	8.98421e-09	0.125289	Hypertrophic cardiomyopathy || id:finngen_R9_I9_HYPERTROCARDMYOP	TRUE	reported	finngen_R9_I9_HYPERTROCARDMYOP	2	TRUE
267	rs30410	G	A	G	A	-0.299416	0.1364	0.896229	0.9735	FALSE	FALSE	FALSE	ebi-a-GCST90001401	16	79627692	0.07689	3656	0.0761693	IgD- CD27- B cell Absolute Count	IgD- CD27- B cell Absolute Count	IgD- CD27- B cell Absolute Count || ||	TRUE	igd	79593795	5.47318e-06	0.0658668	Hypertrophic cardiomyopathy || id:finngen_R9_I9_HYPERTROCARDMYOP	TRUE	reported	finngen_R9_I9_HYPERTROCARDMYOP	2	TRUE
268	rs4971463	G	A	G	A	-0.20777	-0.01702	0.480613	0.4607	FALSE	FALSE	FALSE	ebi-a-GCST90001401	2	1116648	0.02466	3656	0.4901	IgD- CD27- B cell Absolute Count	IgD- CD27- B cell Absolute Count	IgD- CD27- B cell Absolute Count || ||	TRUE	igd	1120962	1.72703e-06	0.0434394	Hypertrophic cardiomyopathy || id:finngen_R9_I9_HYPERTROCARDMYOP	TRUE	reported	finngen_R9_I9_HYPERTROCARDMYOP	2	TRUE
269	rs55756397	A	G	A	G	1.10396	0.008058	0.0144216	0.0056	FALSE	FALSE	FALSE	ebi-a-GCST90001401	11	60285564	0.1597	3656	0.9598	IgD- CD27- B cell Absolute Count	IgD- CD27- B cell Absolute Count	IgD- CD27- B cell Absolute Count || ||	TRUE	igd	60518091	4.45554e-19	0.123693	Hypertrophic cardiomyopathy || id:finngen_R9_I9_HYPERTROCARDMYOP	TRUE	reported	finngen_R9_I9_HYPERTROCARDMYOP	2	TRUE
270	rs558524282	C	T	C	T	1.69471	-0.02239	0.00504912	0.0071	FALSE	FALSE	FALSE	ebi-a-GCST90001401	11	62609104	0.1467	3656	0.8787	IgD- CD27- B cell Absolute Count	IgD- CD27- B cell Absolute Count	IgD- CD27- B cell Absolute Count || ||	TRUE	igd	62841632	3.08035e-23	0.170664	Hypertrophic cardiomyopathy || id:finngen_R9_I9_HYPERTROCARDMYOP	TRUE	reported	finngen_R9_I9_HYPERTROCARDMYOP	2	TRUE
271	rs60617331	C	T	C	T	1.30478	0.03659	0.00377312	0.0332	FALSE	FALSE	FALSE	ebi-a-GCST90001401	11	69715453	0.0694	3656	0.5981	IgD- CD27- B cell Absolute Count	IgD- CD27- B cell Absolute Count	IgD- CD27- B cell Absolute Count || ||	TRUE	igd	69900694	4.00857e-08	0.237645	Hypertrophic cardiomyopathy || id:finngen_R9_I9_HYPERTROCARDMYOP	TRUE	reported	finngen_R9_I9_HYPERTROCARDMYOP	2	TRUE
272	rs62427638	T	C	T	C	-1.17832	-0.05396	0.0141119	0.1247	FALSE	FALSE	FALSE	ebi-a-GCST90001401	6	107332591	0.03753	3656	0.1506	IgD- CD27- B cell Absolute Count	IgD- CD27- B cell Absolute Count	IgD- CD27- B cell Absolute Count || ||	TRUE	igd	107011387	9.02381e-06	0.265427	Hypertrophic cardiomyopathy || id:finngen_R9_I9_HYPERTROCARDMYOP	TRUE	reported	finngen_R9_I9_HYPERTROCARDMYOP	2	TRUE
273	rs74566099	A	G	A	G	0.947646	0.6571	0.0169059	0.0008	FALSE	FALSE	FALSE	ebi-a-GCST90001401	11	45953104	0.4005	3656	0.101	IgD- CD27- B cell Absolute Count	IgD- CD27- B cell Absolute Count	IgD- CD27- B cell Absolute Count || ||	TRUE	igd	45931553	1.02825e-14	0.122503	Hypertrophic cardiomyopathy || id:finngen_R9_I9_HYPERTROCARDMYOP	TRUE	reported	finngen_R9_I9_HYPERTROCARDMYOP	2	TRUE
274	rs79460469	T	C	T	C	2.15793	-0.02469	0.00409611	0.015	FALSE	FALSE	FALSE	ebi-a-GCST90001401	11	57305574	0.1039	3656	0.8122	IgD- CD27- B cell Absolute Count	IgD- CD27- B cell Absolute Count	IgD- CD27- B cell Absolute Count || ||	TRUE	igd	57538101	1.70098e-38	0.166317	Hypertrophic cardiomyopathy || id:finngen_R9_I9_HYPERTROCARDMYOP	TRUE	reported	finngen_R9_I9_HYPERTROCARDMYOP	2	TRUE
275	rs79847151	T	C	T	C	0.273658	0.02306	0.130553	0.1402	FALSE	FALSE	FALSE	ebi-a-GCST90001401	7	33802894	0.03581	3656	0.5196	IgD- CD27- B cell Absolute Count	IgD- CD27- B cell Absolute Count	IgD- CD27- B cell Absolute Count || ||	TRUE	igd	33763282	5.68971e-06	0.060309	Hypertrophic cardiomyopathy || id:finngen_R9_I9_HYPERTROCARDMYOP	TRUE	reported	finngen_R9_I9_HYPERTROCARDMYOP	2	TRUE
276	rs10203647	T	C	T	C	0.202833	-0.01449	0.630765	0.5971	FALSE	FALSE	FALSE	ebi-a-GCST90001402	2	107543156	0.02574	3657	0.5736	Switched memory B cell %B cell	Switched memory B cell %B cell	Switched memory B cell %B cell || ||	TRUE	igd	106926700	9.49445e-06	0.0458029	Hypertrophic cardiomyopathy || id:finngen_R9_I9_HYPERTROCARDMYOP	TRUE	reported	finngen_R9_I9_HYPERTROCARDMYOP	2	TRUE
277	rs10213404	C	A	C	A	-0.224495	-0.008273	0.334157	0.1812	FALSE	FALSE	FALSE	ebi-a-GCST90001402	4	104240255	0.03222	3657	0.7974	Switched memory B cell %B cell	Switched memory B cell %B cell	Switched memory B cell %B cell || ||	TRUE	igd	103319098	2.08622e-06	0.0473129	Hypertrophic cardiomyopathy || id:finngen_R9_I9_HYPERTROCARDMYOP	TRUE	reported	finngen_R9_I9_HYPERTROCARDMYOP	2	TRUE
278	rs1087254	G	A	G	A	-0.20449	0.0103	0.580208	0.6038	FALSE	FALSE	FALSE	ebi-a-GCST90001402	3	107033296	0.0261	3657	0.693201	Switched memory B cell %B cell	Switched memory B cell %B cell	Switched memory B cell %B cell || ||	TRUE	igd	107314449	3.06916e-06	0.0438243	Hypertrophic cardiomyopathy || id:finngen_R9_I9_HYPERTROCARDMYOP	TRUE	reported	finngen_R9_I9_HYPERTROCARDMYOP	2	TRUE
279	rs111857153	C	G	C	G	0.727844	0.1074	0.0173379	0.0062	FALSE	TRUE	FALSE	ebi-a-GCST90001402	15	63375237	0.1547	3657	0.4877	Switched memory B cell %B cell	Switched memory B cell %B cell	Switched memory B cell %B cell || ||	TRUE	igd	63083038	2.02913e-08	0.129752	Hypertrophic cardiomyopathy || id:finngen_R9_I9_HYPERTROCARDMYOP	TRUE	reported	finngen_R9_I9_HYPERTROCARDMYOP	2	TRUE
280	rs113002363	T	C	T	C	0.813868	0.04204	0.00876356	0.0491	FALSE	FALSE	FALSE	ebi-a-GCST90001402	11	68448137	0.05825	3657	0.4705	Switched memory B cell %B cell	Switched memory B cell %B cell	Switched memory B cell %B cell || ||	TRUE	igd	68680669	8.82551e-06	0.183134	Hypertrophic cardiomyopathy || id:finngen_R9_I9_HYPERTROCARDMYOP	TRUE	reported	finngen_R9_I9_HYPERTROCARDMYOP	2	TRUE
281	rs115766721	T	G	T	G	0.568887	1.14	0.020056	0.0003	FALSE	FALSE	FALSE	ebi-a-GCST90001402	1	243548308	0.728	3657	0.1176	Switched memory B cell %B cell	Switched memory B cell %B cell	Switched memory B cell %B cell || ||	TRUE	igd	243385006	9.23868e-06	0.128293	Hypertrophic cardiomyopathy || id:finngen_R9_I9_HYPERTROCARDMYOP	TRUE	reported	finngen_R9_I9_HYPERTROCARDMYOP	2	TRUE
282	rs11838934	G	A	G	A	-0.496461	0.02046	0.067168	0.0373	FALSE	FALSE	FALSE	ebi-a-GCST90001402	13	32627358	0.06602	3657	0.756599	Switched memory B cell %B cell	Switched memory B cell %B cell	Switched memory B cell %B cell || ||	TRUE	igd	32053221	4.64922e-07	0.0984992	Hypertrophic cardiomyopathy || id:finngen_R9_I9_HYPERTROCARDMYOP	TRUE	reported	finngen_R9_I9_HYPERTROCARDMYOP	2	TRUE
283	rs11918229	G	A	G	A	0.201778	0.01026	0.391703	0.0894	FALSE	FALSE	FALSE	ebi-a-GCST90001402	3	32192625	0.04417	3657	0.8164	Switched memory B cell %B cell	Switched memory B cell %B cell	Switched memory B cell %B cell || ||	TRUE	igd	32151133	4.29536e-06	0.0438977	Hypertrophic cardiomyopathy || id:finngen_R9_I9_HYPERTROCARDMYOP	TRUE	reported	finngen_R9_I9_HYPERTROCARDMYOP	2	TRUE
284	rs144298547	G	C	G	C	0.68648	-0.001425	0.0217311	0.0278	FALSE	TRUE	FALSE	ebi-a-GCST90001402	15	67257392	0.07659	3657	0.9852	Switched memory B cell %B cell	Switched memory B cell %B cell	Switched memory B cell %B cell || ||	TRUE	igd	66965054	8.34353e-09	0.119152	Hypertrophic cardiomyopathy || id:finngen_R9_I9_HYPERTROCARDMYOP	TRUE	reported	finngen_R9_I9_HYPERTROCARDMYOP	2	TRUE
285	rs145008680	C	A	C	A	0.941357	0.2092	0.010976	0.009	FALSE	FALSE	FALSE	ebi-a-GCST90001402	15	63141760	0.1322	3657	0.1136	Switched memory B cell %B cell	Switched memory B cell %B cell	Switched memory B cell %B cell || ||	TRUE	igd	62849561	4.07455e-09	0.160064	Hypertrophic cardiomyopathy || id:finngen_R9_I9_HYPERTROCARDMYOP	TRUE	reported	finngen_R9_I9_HYPERTROCARDMYOP	2	TRUE
286	rs147663430	C	T	C	T	0.591943	0.143	0.0205411	0.0023	FALSE	FALSE	FALSE	ebi-a-GCST90001402	15	68432551	0.2337	3657	0.5408	Switched memory B cell %B cell	Switched memory B cell %B cell	Switched memory B cell %B cell || ||	TRUE	igd	68140213	2.17686e-06	0.124981	Hypertrophic cardiomyopathy || id:finngen_R9_I9_HYPERTROCARDMYOP	TRUE	reported	finngen_R9_I9_HYPERTROCARDMYOP	2	TRUE
287	rs149174045	A	G	A	G	1.59639	-0.02193	0.00821829	0.0126	FALSE	FALSE	FALSE	ebi-a-GCST90001402	11	50705199	0.1391	3657	0.8747	Switched memory B cell %B cell	Switched memory B cell %B cell	Switched memory B cell %B cell || ||	TRUE	igd	50746028	1.12564e-27	0.146429	Hypertrophic cardiomyopathy || id:finngen_R9_I9_HYPERTROCARDMYOP	TRUE	reported	finngen_R9_I9_HYPERTROCARDMYOP	2	TRUE
288	rs150493778	A	G	A	G	3.83532	0.3811	0.000684326	0.0004	FALSE	FALSE	FALSE	ebi-a-GCST90001402	11	57967968	0.5518	3657	0.4898	Switched memory B cell %B cell	Switched memory B cell %B cell	Switched memory B cell %B cell || ||	TRUE	igd	58200496	3.24713e-73	0.211908	Hypertrophic cardiomyopathy || id:finngen_R9_I9_HYPERTROCARDMYOP	TRUE	reported	finngen_R9_I9_HYPERTROCARDMYOP	2	TRUE
289	rs17241676	T	C	T	C	0.236804	-0.03118	0.292611	0.4047	FALSE	FALSE	FALSE	ebi-a-GCST90001402	16	60406863	0.0254	3657	0.2197	Switched memory B cell %B cell	Switched memory B cell %B cell	Switched memory B cell %B cell || ||	TRUE	igd	60372959	3.39211e-07	0.0464298	Hypertrophic cardiomyopathy || id:finngen_R9_I9_HYPERTROCARDMYOP	TRUE	reported	finngen_R9_I9_HYPERTROCARDMYOP	2	TRUE
290	rs1804972	T	C	T	C	0.768166	-0.08214	0.0190588	0.0339	FALSE	FALSE	FALSE	ebi-a-GCST90001402	11	60658301	0.06959	3657	0.238	Switched memory B cell %B cell	Switched memory B cell %B cell	Switched memory B cell %B cell || ||	TRUE	igd	60890829	6.12266e-10	0.124153	Hypertrophic cardiomyopathy || id:finngen_R9_I9_HYPERTROCARDMYOP	TRUE	reported	finngen_R9_I9_HYPERTROCARDMYOP	2	TRUE
291	rs187248124	C	T	C	T	0.720269	0.2857	0.0195937	0.0003	FALSE	FALSE	FALSE	ebi-a-GCST90001402	15	65368655	0.6829	3657	0.6757	Switched memory B cell %B cell	Switched memory B cell %B cell	Switched memory B cell %B cell || ||	TRUE	igd	65076317	8.98421e-09	0.125289	Hypertrophic cardiomyopathy || id:finngen_R9_I9_HYPERTROCARDMYOP	TRUE	reported	finngen_R9_I9_HYPERTROCARDMYOP	2	TRUE
292	rs30410	G	A	G	A	-0.299416	0.08623	0.896229	0.9735	FALSE	FALSE	FALSE	ebi-a-GCST90001402	16	79627692	0.07781	3657	0.2679	Switched memory B cell %B cell	Switched memory B cell %B cell	Switched memory B cell %B cell || ||	TRUE	igd	79593795	5.47318e-06	0.0658668	Hypertrophic cardiomyopathy || id:finngen_R9_I9_HYPERTROCARDMYOP	TRUE	reported	finngen_R9_I9_HYPERTROCARDMYOP	2	TRUE
293	rs4971463	G	A	G	A	-0.20777	-0.02239	0.480613	0.4606	FALSE	FALSE	FALSE	ebi-a-GCST90001402	2	1116648	0.02494	3657	0.3694	Switched memory B cell %B cell	Switched memory B cell %B cell	Switched memory B cell %B cell || ||	TRUE	igd	1120962	1.72703e-06	0.0434394	Hypertrophic cardiomyopathy || id:finngen_R9_I9_HYPERTROCARDMYOP	TRUE	reported	finngen_R9_I9_HYPERTROCARDMYOP	2	TRUE
294	rs55756397	A	G	A	G	1.10396	-0.05901	0.0144216	0.0056	FALSE	FALSE	FALSE	ebi-a-GCST90001402	11	60285564	0.1618	3657	0.7154	Switched memory B cell %B cell	Switched memory B cell %B cell	Switched memory B cell %B cell || ||	TRUE	igd	60518091	4.45554e-19	0.123693	Hypertrophic cardiomyopathy || id:finngen_R9_I9_HYPERTROCARDMYOP	TRUE	reported	finngen_R9_I9_HYPERTROCARDMYOP	2	TRUE
295	rs558524282	C	T	C	T	1.69471	0.1345	0.00504912	0.0071	FALSE	FALSE	FALSE	ebi-a-GCST90001402	11	62609104	0.1485	3657	0.3651	Switched memory B cell %B cell	Switched memory B cell %B cell	Switched memory B cell %B cell || ||	TRUE	igd	62841632	3.08035e-23	0.170664	Hypertrophic cardiomyopathy || id:finngen_R9_I9_HYPERTROCARDMYOP	TRUE	reported	finngen_R9_I9_HYPERTROCARDMYOP	2	TRUE
296	rs60617331	C	T	C	T	1.30478	-0.1205	0.00377312	0.0332	FALSE	FALSE	FALSE	ebi-a-GCST90001402	11	69715453	0.07023	3657	0.0863595	Switched memory B cell %B cell	Switched memory B cell %B cell	Switched memory B cell %B cell || ||	TRUE	igd	69900694	4.00857e-08	0.237645	Hypertrophic cardiomyopathy || id:finngen_R9_I9_HYPERTROCARDMYOP	TRUE	reported	finngen_R9_I9_HYPERTROCARDMYOP	2	TRUE
297	rs62427638	T	C	T	C	-1.17832	-0.05286	0.0141119	0.1247	FALSE	FALSE	FALSE	ebi-a-GCST90001402	6	107332591	0.0379	3657	0.1632	Switched memory B cell %B cell	Switched memory B cell %B cell	Switched memory B cell %B cell || ||	TRUE	igd	107011387	9.02381e-06	0.265427	Hypertrophic cardiomyopathy || id:finngen_R9_I9_HYPERTROCARDMYOP	TRUE	reported	finngen_R9_I9_HYPERTROCARDMYOP	2	TRUE
298	rs74566099	A	G	A	G	0.947646	0.02443	0.0169059	0.0008	FALSE	FALSE	FALSE	ebi-a-GCST90001402	11	45953104	0.4069	3657	0.9521	Switched memory B cell %B cell	Switched memory B cell %B cell	Switched memory B cell %B cell || ||	TRUE	igd	45931553	1.02825e-14	0.122503	Hypertrophic cardiomyopathy || id:finngen_R9_I9_HYPERTROCARDMYOP	TRUE	reported	finngen_R9_I9_HYPERTROCARDMYOP	2	TRUE
299	rs79460469	T	C	T	C	2.15793	-0.02493	0.00409611	0.015	FALSE	FALSE	FALSE	ebi-a-GCST90001402	11	57305574	0.1049	3657	0.8121	Switched memory B cell %B cell	Switched memory B cell %B cell	Switched memory B cell %B cell || ||	TRUE	igd	57538101	1.70098e-38	0.166317	Hypertrophic cardiomyopathy || id:finngen_R9_I9_HYPERTROCARDMYOP	TRUE	reported	finngen_R9_I9_HYPERTROCARDMYOP	2	TRUE
300	rs79847151	T	C	T	C	0.273658	0.02032	0.130553	0.1403	FALSE	FALSE	FALSE	ebi-a-GCST90001402	7	33802894	0.03623	3657	0.575	Switched memory B cell %B cell	Switched memory B cell %B cell	Switched memory B cell %B cell || ||	TRUE	igd	33763282	5.68971e-06	0.060309	Hypertrophic cardiomyopathy || id:finngen_R9_I9_HYPERTROCARDMYOP	TRUE	reported	finngen_R9_I9_HYPERTROCARDMYOP	2	TRUE
301	rs10203647	T	C	T	C	0.202833	0.005941	0.630765	0.5971	FALSE	FALSE	FALSE	ebi-a-GCST90001403	2	107543156	0.02529	3656	0.8143	Switched memory B cell Absolute Count	Switched memory B cell Absolute Count	Switched memory B cell Absolute Count || ||	TRUE	igd	106926700	9.49445e-06	0.0458029	Hypertrophic cardiomyopathy || id:finngen_R9_I9_HYPERTROCARDMYOP	TRUE	reported	finngen_R9_I9_HYPERTROCARDMYOP	2	TRUE
302	rs10213404	C	A	C	A	-0.224495	-0.01278	0.334157	0.1812	FALSE	FALSE	FALSE	ebi-a-GCST90001403	4	104240255	0.03168	3656	0.6866	Switched memory B cell Absolute Count	Switched memory B cell Absolute Count	Switched memory B cell Absolute Count || ||	TRUE	igd	103319098	2.08622e-06	0.0473129	Hypertrophic cardiomyopathy || id:finngen_R9_I9_HYPERTROCARDMYOP	TRUE	reported	finngen_R9_I9_HYPERTROCARDMYOP	2	TRUE
303	rs1087254	G	A	G	A	-0.20449	-0.0008276	0.580208	0.6037	FALSE	FALSE	FALSE	ebi-a-GCST90001403	3	107033296	0.02568	3656	0.9743	Switched memory B cell Absolute Count	Switched memory B cell Absolute Count	Switched memory B cell Absolute Count || ||	TRUE	igd	107314449	3.06916e-06	0.0438243	Hypertrophic cardiomyopathy || id:finngen_R9_I9_HYPERTROCARDMYOP	TRUE	reported	finngen_R9_I9_HYPERTROCARDMYOP	2	TRUE
304	rs111857153	C	G	C	G	0.727844	0.07479	0.0173379	0.0062	FALSE	TRUE	FALSE	ebi-a-GCST90001403	15	63375237	0.1524	3656	0.6236	Switched memory B cell Absolute Count	Switched memory B cell Absolute Count	Switched memory B cell Absolute Count || ||	TRUE	igd	63083038	2.02913e-08	0.129752	Hypertrophic cardiomyopathy || id:finngen_R9_I9_HYPERTROCARDMYOP	TRUE	reported	finngen_R9_I9_HYPERTROCARDMYOP	2	TRUE
305	rs113002363	T	C	T	C	0.813868	0.143	0.00876356	0.0491	FALSE	FALSE	FALSE	ebi-a-GCST90001403	11	68448137	0.05731	3656	0.01262	Switched memory B cell Absolute Count	Switched memory B cell Absolute Count	Switched memory B cell Absolute Count || ||	TRUE	igd	68680669	8.82551e-06	0.183134	Hypertrophic cardiomyopathy || id:finngen_R9_I9_HYPERTROCARDMYOP	TRUE	reported	finngen_R9_I9_HYPERTROCARDMYOP	2	TRUE
306	rs115766721	T	G	T	G	0.568887	0.4316	0.020056	0.0003	FALSE	FALSE	FALSE	ebi-a-GCST90001403	1	243548308	0.7231	3656	0.5506	Switched memory B cell Absolute Count	Switched memory B cell Absolute Count	Switched memory B cell Absolute Count || ||	TRUE	igd	243385006	9.23868e-06	0.128293	Hypertrophic cardiomyopathy || id:finngen_R9_I9_HYPERTROCARDMYOP	TRUE	reported	finngen_R9_I9_HYPERTROCARDMYOP	2	TRUE
307	rs11838934	G	A	G	A	-0.496461	0.01901	0.067168	0.0373	FALSE	FALSE	FALSE	ebi-a-GCST90001403	13	32627358	0.06493	3656	0.769699	Switched memory B cell Absolute Count	Switched memory B cell Absolute Count	Switched memory B cell Absolute Count || ||	TRUE	igd	32053221	4.64922e-07	0.0984992	Hypertrophic cardiomyopathy || id:finngen_R9_I9_HYPERTROCARDMYOP	TRUE	reported	finngen_R9_I9_HYPERTROCARDMYOP	2	TRUE
308	rs11918229	G	A	G	A	0.201778	0.05113	0.391703	0.0894	FALSE	FALSE	FALSE	ebi-a-GCST90001403	3	32192625	0.04341	3656	0.2389	Switched memory B cell Absolute Count	Switched memory B cell Absolute Count	Switched memory B cell Absolute Count || ||	TRUE	igd	32151133	4.29536e-06	0.0438977	Hypertrophic cardiomyopathy || id:finngen_R9_I9_HYPERTROCARDMYOP	TRUE	reported	finngen_R9_I9_HYPERTROCARDMYOP	2	TRUE
309	rs144298547	G	C	G	C	0.68648	-0.01495	0.0217311	0.0278	FALSE	TRUE	FALSE	ebi-a-GCST90001403	15	67257392	0.0752	3656	0.8424	Switched memory B cell Absolute Count	Switched memory B cell Absolute Count	Switched memory B cell Absolute Count || ||	TRUE	igd	66965054	8.34353e-09	0.119152	Hypertrophic cardiomyopathy || id:finngen_R9_I9_HYPERTROCARDMYOP	TRUE	reported	finngen_R9_I9_HYPERTROCARDMYOP	2	TRUE
310	rs145008680	C	A	C	A	0.941357	0.1043	0.010976	0.009	FALSE	FALSE	FALSE	ebi-a-GCST90001403	15	63141760	0.1304	3656	0.4237	Switched memory B cell Absolute Count	Switched memory B cell Absolute Count	Switched memory B cell Absolute Count || ||	TRUE	igd	62849561	4.07455e-09	0.160064	Hypertrophic cardiomyopathy || id:finngen_R9_I9_HYPERTROCARDMYOP	TRUE	reported	finngen_R9_I9_HYPERTROCARDMYOP	2	TRUE
311	rs147663430	C	T	C	T	0.591943	0.2934	0.0205411	0.0023	FALSE	FALSE	FALSE	ebi-a-GCST90001403	15	68432551	0.2309	3656	0.2041	Switched memory B cell Absolute Count	Switched memory B cell Absolute Count	Switched memory B cell Absolute Count || ||	TRUE	igd	68140213	2.17686e-06	0.124981	Hypertrophic cardiomyopathy || id:finngen_R9_I9_HYPERTROCARDMYOP	TRUE	reported	finngen_R9_I9_HYPERTROCARDMYOP	2	TRUE
312	rs149174045	A	G	A	G	1.59639	-0.07332	0.00821829	0.0126	FALSE	FALSE	FALSE	ebi-a-GCST90001403	11	50705199	0.1365	3656	0.5911	Switched memory B cell Absolute Count	Switched memory B cell Absolute Count	Switched memory B cell Absolute Count || ||	TRUE	igd	50746028	1.12564e-27	0.146429	Hypertrophic cardiomyopathy || id:finngen_R9_I9_HYPERTROCARDMYOP	TRUE	reported	finngen_R9_I9_HYPERTROCARDMYOP	2	TRUE
313	rs150493778	A	G	A	G	3.83532	-0.618	0.000684326	0.0004	FALSE	FALSE	FALSE	ebi-a-GCST90001403	11	57967968	0.5449	3656	0.2568	Switched memory B cell Absolute Count	Switched memory B cell Absolute Count	Switched memory B cell Absolute Count || ||	TRUE	igd	58200496	3.24713e-73	0.211908	Hypertrophic cardiomyopathy || id:finngen_R9_I9_HYPERTROCARDMYOP	TRUE	reported	finngen_R9_I9_HYPERTROCARDMYOP	2	TRUE
314	rs17241676	T	C	T	C	0.236804	-0.0126	0.292611	0.4045	FALSE	FALSE	FALSE	ebi-a-GCST90001403	16	60406863	0.025	3656	0.6142	Switched memory B cell Absolute Count	Switched memory B cell Absolute Count	Switched memory B cell Absolute Count || ||	TRUE	igd	60372959	3.39211e-07	0.0464298	Hypertrophic cardiomyopathy || id:finngen_R9_I9_HYPERTROCARDMYOP	TRUE	reported	finngen_R9_I9_HYPERTROCARDMYOP	2	TRUE
315	rs1804972	T	C	T	C	0.768166	-0.00485	0.0190588	0.0339	FALSE	FALSE	FALSE	ebi-a-GCST90001403	11	60658301	0.06847	3656	0.9435	Switched memory B cell Absolute Count	Switched memory B cell Absolute Count	Switched memory B cell Absolute Count || ||	TRUE	igd	60890829	6.12266e-10	0.124153	Hypertrophic cardiomyopathy || id:finngen_R9_I9_HYPERTROCARDMYOP	TRUE	reported	finngen_R9_I9_HYPERTROCARDMYOP	2	TRUE
316	rs187248124	C	T	C	T	0.720269	-0.07923	0.0195937	0.0003	FALSE	FALSE	FALSE	ebi-a-GCST90001403	15	65368655	0.6787	3656	0.9071	Switched memory B cell Absolute Count	Switched memory B cell Absolute Count	Switched memory B cell Absolute Count || ||	TRUE	igd	65076317	8.98421e-09	0.125289	Hypertrophic cardiomyopathy || id:finngen_R9_I9_HYPERTROCARDMYOP	TRUE	reported	finngen_R9_I9_HYPERTROCARDMYOP	2	TRUE
317	rs30410	G	A	G	A	-0.299416	0.1458	0.896229	0.9735	FALSE	FALSE	FALSE	ebi-a-GCST90001403	16	79627692	0.07652	3656	0.0568094	Switched memory B cell Absolute Count	Switched memory B cell Absolute Count	Switched memory B cell Absolute Count || ||	TRUE	igd	79593795	5.47318e-06	0.0658668	Hypertrophic cardiomyopathy || id:finngen_R9_I9_HYPERTROCARDMYOP	TRUE	reported	finngen_R9_I9_HYPERTROCARDMYOP	2	TRUE
318	rs4971463	G	A	G	A	-0.20777	-0.008335	0.480613	0.4607	FALSE	FALSE	FALSE	ebi-a-GCST90001403	2	1116648	0.02453	3656	0.734	Switched memory B cell Absolute Count	Switched memory B cell Absolute Count	Switched memory B cell Absolute Count || ||	TRUE	igd	1120962	1.72703e-06	0.0434394	Hypertrophic cardiomyopathy || id:finngen_R9_I9_HYPERTROCARDMYOP	TRUE	reported	finngen_R9_I9_HYPERTROCARDMYOP	2	TRUE
319	rs55756397	A	G	A	G	1.10396	-0.0304	0.0144216	0.0056	FALSE	FALSE	FALSE	ebi-a-GCST90001403	11	60285564	0.1596	3656	0.8489	Switched memory B cell Absolute Count	Switched memory B cell Absolute Count	Switched memory B cell Absolute Count || ||	TRUE	igd	60518091	4.45554e-19	0.123693	Hypertrophic cardiomyopathy || id:finngen_R9_I9_HYPERTROCARDMYOP	TRUE	reported	finngen_R9_I9_HYPERTROCARDMYOP	2	TRUE
320	rs558524282	C	T	C	T	1.69471	0.03547	0.00504912	0.0071	FALSE	FALSE	FALSE	ebi-a-GCST90001403	11	62609104	0.1462	3656	0.8083	Switched memory B cell Absolute Count	Switched memory B cell Absolute Count	Switched memory B cell Absolute Count || ||	TRUE	igd	62841632	3.08035e-23	0.170664	Hypertrophic cardiomyopathy || id:finngen_R9_I9_HYPERTROCARDMYOP	TRUE	reported	finngen_R9_I9_HYPERTROCARDMYOP	2	TRUE
321	rs60617331	C	T	C	T	1.30478	-0.1125	0.00377312	0.0332	FALSE	FALSE	FALSE	ebi-a-GCST90001403	11	69715453	0.06916	3656	0.1039	Switched memory B cell Absolute Count	Switched memory B cell Absolute Count	Switched memory B cell Absolute Count || ||	TRUE	igd	69900694	4.00857e-08	0.237645	Hypertrophic cardiomyopathy || id:finngen_R9_I9_HYPERTROCARDMYOP	TRUE	reported	finngen_R9_I9_HYPERTROCARDMYOP	2	TRUE
322	rs62427638	T	C	T	C	-1.17832	-0.06402	0.0141119	0.1247	FALSE	FALSE	FALSE	ebi-a-GCST90001403	6	107332591	0.03723	3656	0.0856091	Switched memory B cell Absolute Count	Switched memory B cell Absolute Count	Switched memory B cell Absolute Count || ||	TRUE	igd	107011387	9.02381e-06	0.265427	Hypertrophic cardiomyopathy || id:finngen_R9_I9_HYPERTROCARDMYOP	TRUE	reported	finngen_R9_I9_HYPERTROCARDMYOP	2	TRUE
323	rs74566099	A	G	A	G	0.947646	0.4962	0.0169059	0.0008	FALSE	FALSE	FALSE	ebi-a-GCST90001403	11	45953104	0.402	3656	0.2172	Switched memory B cell Absolute Count	Switched memory B cell Absolute Count	Switched memory B cell Absolute Count || ||	TRUE	igd	45931553	1.02825e-14	0.122503	Hypertrophic cardiomyopathy || id:finngen_R9_I9_HYPERTROCARDMYOP	TRUE	reported	finngen_R9_I9_HYPERTROCARDMYOP	2	TRUE
324	rs79460469	T	C	T	C	2.15793	0.0846	0.00409611	0.015	FALSE	FALSE	FALSE	ebi-a-GCST90001403	11	57305574	0.1029	3656	0.411	Switched memory B cell Absolute Count	Switched memory B cell Absolute Count	Switched memory B cell Absolute Count || ||	TRUE	igd	57538101	1.70098e-38	0.166317	Hypertrophic cardiomyopathy || id:finngen_R9_I9_HYPERTROCARDMYOP	TRUE	reported	finngen_R9_I9_HYPERTROCARDMYOP	2	TRUE
325	rs79847151	T	C	T	C	0.273658	0.001847	0.130553	0.1402	FALSE	FALSE	FALSE	ebi-a-GCST90001403	7	33802894	0.03567	3656	0.9587	Switched memory B cell Absolute Count	Switched memory B cell Absolute Count	Switched memory B cell Absolute Count || ||	TRUE	igd	33763282	5.68971e-06	0.060309	Hypertrophic cardiomyopathy || id:finngen_R9_I9_HYPERTROCARDMYOP	TRUE	reported	finngen_R9_I9_HYPERTROCARDMYOP	2	TRUE
326	rs10203647	T	C	T	C	0.202833	-0.00472	0.630765	0.5972	FALSE	FALSE	FALSE	ebi-a-GCST90001404	2	107543156	0.02498	3658	0.8502	Plasma Blast-Plasma Cell %B cell	Plasma Blast-Plasma Cell %B cell	Plasma Blast-Plasma Cell %B cell || ||	TRUE	igd	106926700	9.49445e-06	0.0458029	Hypertrophic cardiomyopathy || id:finngen_R9_I9_HYPERTROCARDMYOP	TRUE	reported	finngen_R9_I9_HYPERTROCARDMYOP	2	TRUE
327	rs10213404	C	A	C	A	-0.224495	0.03023	0.334157	0.1811	FALSE	FALSE	FALSE	ebi-a-GCST90001404	4	104240255	0.03134	3658	0.3349	Plasma Blast-Plasma Cell %B cell	Plasma Blast-Plasma Cell %B cell	Plasma Blast-Plasma Cell %B cell || ||	TRUE	igd	103319098	2.08622e-06	0.0473129	Hypertrophic cardiomyopathy || id:finngen_R9_I9_HYPERTROCARDMYOP	TRUE	reported	finngen_R9_I9_HYPERTROCARDMYOP	2	TRUE
328	rs1087254	G	A	G	A	-0.20449	0.01745	0.580208	0.6037	FALSE	FALSE	FALSE	ebi-a-GCST90001404	3	107033296	0.02545	3658	0.4928	Plasma Blast-Plasma Cell %B cell	Plasma Blast-Plasma Cell %B cell	Plasma Blast-Plasma Cell %B cell || ||	TRUE	igd	107314449	3.06916e-06	0.0438243	Hypertrophic cardiomyopathy || id:finngen_R9_I9_HYPERTROCARDMYOP	TRUE	reported	finngen_R9_I9_HYPERTROCARDMYOP	2	TRUE
329	rs111857153	C	G	C	G	0.727844	0.08126	0.0173379	0.0062	FALSE	TRUE	FALSE	ebi-a-GCST90001404	15	63375237	0.1511	3658	0.5907	Plasma Blast-Plasma Cell %B cell	Plasma Blast-Plasma Cell %B cell	Plasma Blast-Plasma Cell %B cell || ||	TRUE	igd	63083038	2.02913e-08	0.129752	Hypertrophic cardiomyopathy || id:finngen_R9_I9_HYPERTROCARDMYOP	TRUE	reported	finngen_R9_I9_HYPERTROCARDMYOP	2	TRUE
330	rs113002363	T	C	T	C	0.813868	-0.0135	0.00876356	0.0491	FALSE	FALSE	FALSE	ebi-a-GCST90001404	11	68448137	0.05698	3658	0.8128	Plasma Blast-Plasma Cell %B cell	Plasma Blast-Plasma Cell %B cell	Plasma Blast-Plasma Cell %B cell || ||	TRUE	igd	68680669	8.82551e-06	0.183134	Hypertrophic cardiomyopathy || id:finngen_R9_I9_HYPERTROCARDMYOP	TRUE	reported	finngen_R9_I9_HYPERTROCARDMYOP	2	TRUE
331	rs115766721	T	G	T	G	0.568887	-0.3698	0.020056	0.0003	FALSE	FALSE	FALSE	ebi-a-GCST90001404	1	243548308	0.7369	3658	0.6158	Plasma Blast-Plasma Cell %B cell	Plasma Blast-Plasma Cell %B cell	Plasma Blast-Plasma Cell %B cell || ||	TRUE	igd	243385006	9.23868e-06	0.128293	Hypertrophic cardiomyopathy || id:finngen_R9_I9_HYPERTROCARDMYOP	TRUE	reported	finngen_R9_I9_HYPERTROCARDMYOP	2	TRUE
332	rs11838934	G	A	G	A	-0.496461	0.09789	0.067168	0.0373	FALSE	FALSE	FALSE	ebi-a-GCST90001404	13	32627358	0.0642	3658	0.1274	Plasma Blast-Plasma Cell %B cell	Plasma Blast-Plasma Cell %B cell	Plasma Blast-Plasma Cell %B cell || ||	TRUE	igd	32053221	4.64922e-07	0.0984992	Hypertrophic cardiomyopathy || id:finngen_R9_I9_HYPERTROCARDMYOP	TRUE	reported	finngen_R9_I9_HYPERTROCARDMYOP	2	TRUE
333	rs11918229	G	A	G	A	0.201778	0.03422	0.391703	0.0894	FALSE	FALSE	FALSE	ebi-a-GCST90001404	3	32192625	0.04292	3658	0.4254	Plasma Blast-Plasma Cell %B cell	Plasma Blast-Plasma Cell %B cell	Plasma Blast-Plasma Cell %B cell || ||	TRUE	igd	32151133	4.29536e-06	0.0438977	Hypertrophic cardiomyopathy || id:finngen_R9_I9_HYPERTROCARDMYOP	TRUE	reported	finngen_R9_I9_HYPERTROCARDMYOP	2	TRUE
334	rs144298547	G	C	G	C	0.68648	-0.04377	0.0217311	0.0277	FALSE	TRUE	FALSE	ebi-a-GCST90001404	15	67257392	0.07409	3658	0.5547	Plasma Blast-Plasma Cell %B cell	Plasma Blast-Plasma Cell %B cell	Plasma Blast-Plasma Cell %B cell || ||	TRUE	igd	66965054	8.34353e-09	0.119152	Hypertrophic cardiomyopathy || id:finngen_R9_I9_HYPERTROCARDMYOP	TRUE	reported	finngen_R9_I9_HYPERTROCARDMYOP	2	TRUE
335	rs145008680	C	A	C	A	0.941357	0.2189	0.010976	0.009	FALSE	FALSE	FALSE	ebi-a-GCST90001404	15	63141760	0.1299	3658	0.0920407	Plasma Blast-Plasma Cell %B cell	Plasma Blast-Plasma Cell %B cell	Plasma Blast-Plasma Cell %B cell || ||	TRUE	igd	62849561	4.07455e-09	0.160064	Hypertrophic cardiomyopathy || id:finngen_R9_I9_HYPERTROCARDMYOP	TRUE	reported	finngen_R9_I9_HYPERTROCARDMYOP	2	TRUE
336	rs147663430	C	T	C	T	0.591943	-0.08819	0.0205411	0.0023	FALSE	FALSE	FALSE	ebi-a-GCST90001404	15	68432551	0.2321	3658	0.704001	Plasma Blast-Plasma Cell %B cell	Plasma Blast-Plasma Cell %B cell	Plasma Blast-Plasma Cell %B cell || ||	TRUE	igd	68140213	2.17686e-06	0.124981	Hypertrophic cardiomyopathy || id:finngen_R9_I9_HYPERTROCARDMYOP	TRUE	reported	finngen_R9_I9_HYPERTROCARDMYOP	2	TRUE
337	rs149174045	A	G	A	G	1.59639	0.08643	0.00821829	0.0126	FALSE	FALSE	FALSE	ebi-a-GCST90001404	11	50705199	0.1342	3658	0.5197	Plasma Blast-Plasma Cell %B cell	Plasma Blast-Plasma Cell %B cell	Plasma Blast-Plasma Cell %B cell || ||	TRUE	igd	50746028	1.12564e-27	0.146429	Hypertrophic cardiomyopathy || id:finngen_R9_I9_HYPERTROCARDMYOP	TRUE	reported	finngen_R9_I9_HYPERTROCARDMYOP	2	TRUE
338	rs150493778	A	G	A	G	3.83532	0.5025	0.000684326	0.0004	FALSE	FALSE	FALSE	ebi-a-GCST90001404	11	57967968	0.5468	3658	0.3581	Plasma Blast-Plasma Cell %B cell	Plasma Blast-Plasma Cell %B cell	Plasma Blast-Plasma Cell %B cell || ||	TRUE	igd	58200496	3.24713e-73	0.211908	Hypertrophic cardiomyopathy || id:finngen_R9_I9_HYPERTROCARDMYOP	TRUE	reported	finngen_R9_I9_HYPERTROCARDMYOP	2	TRUE
339	rs17241676	T	C	T	C	0.236804	-0.04228	0.292611	0.4049	FALSE	FALSE	FALSE	ebi-a-GCST90001404	16	60406863	0.02474	3658	0.0874702	Plasma Blast-Plasma Cell %B cell	Plasma Blast-Plasma Cell %B cell	Plasma Blast-Plasma Cell %B cell || ||	TRUE	igd	60372959	3.39211e-07	0.0464298	Hypertrophic cardiomyopathy || id:finngen_R9_I9_HYPERTROCARDMYOP	TRUE	reported	finngen_R9_I9_HYPERTROCARDMYOP	2	TRUE
340	rs1804972	T	C	T	C	0.768166	-0.02246	0.0190588	0.0339	FALSE	FALSE	FALSE	ebi-a-GCST90001404	11	60658301	0.06786	3658	0.740699	Plasma Blast-Plasma Cell %B cell	Plasma Blast-Plasma Cell %B cell	Plasma Blast-Plasma Cell %B cell || ||	TRUE	igd	60890829	6.12266e-10	0.124153	Hypertrophic cardiomyopathy || id:finngen_R9_I9_HYPERTROCARDMYOP	TRUE	reported	finngen_R9_I9_HYPERTROCARDMYOP	2	TRUE
341	rs187248124	C	T	C	T	0.720269	-0.9313	0.0195937	0.0003	FALSE	FALSE	FALSE	ebi-a-GCST90001404	15	65368655	0.6932	3658	0.1792	Plasma Blast-Plasma Cell %B cell	Plasma Blast-Plasma Cell %B cell	Plasma Blast-Plasma Cell %B cell || ||	TRUE	igd	65076317	8.98421e-09	0.125289	Hypertrophic cardiomyopathy || id:finngen_R9_I9_HYPERTROCARDMYOP	TRUE	reported	finngen_R9_I9_HYPERTROCARDMYOP	2	TRUE
342	rs30410	G	A	G	A	-0.299416	-0.0301	0.896229	0.9735	FALSE	FALSE	FALSE	ebi-a-GCST90001404	16	79627692	0.07577	3658	0.6912	Plasma Blast-Plasma Cell %B cell	Plasma Blast-Plasma Cell %B cell	Plasma Blast-Plasma Cell %B cell || ||	TRUE	igd	79593795	5.47318e-06	0.0658668	Hypertrophic cardiomyopathy || id:finngen_R9_I9_HYPERTROCARDMYOP	TRUE	reported	finngen_R9_I9_HYPERTROCARDMYOP	2	TRUE
343	rs4971463	G	A	G	A	-0.20777	-0.002276	0.480613	0.4606	FALSE	FALSE	FALSE	ebi-a-GCST90001404	2	1116648	0.02427	3658	0.9253	Plasma Blast-Plasma Cell %B cell	Plasma Blast-Plasma Cell %B cell	Plasma Blast-Plasma Cell %B cell || ||	TRUE	igd	1120962	1.72703e-06	0.0434394	Hypertrophic cardiomyopathy || id:finngen_R9_I9_HYPERTROCARDMYOP	TRUE	reported	finngen_R9_I9_HYPERTROCARDMYOP	2	TRUE
344	rs55756397	A	G	A	G	1.10396	-0.2531	0.0144216	0.0056	FALSE	FALSE	FALSE	ebi-a-GCST90001404	11	60285564	0.1594	3658	0.1124	Plasma Blast-Plasma Cell %B cell	Plasma Blast-Plasma Cell %B cell	Plasma Blast-Plasma Cell %B cell || ||	TRUE	igd	60518091	4.45554e-19	0.123693	Hypertrophic cardiomyopathy || id:finngen_R9_I9_HYPERTROCARDMYOP	TRUE	reported	finngen_R9_I9_HYPERTROCARDMYOP	2	TRUE
345	rs558524282	C	T	C	T	1.69471	-0.1672	0.00504912	0.0072	FALSE	FALSE	FALSE	ebi-a-GCST90001404	11	62609104	0.1441	3658	0.2462	Plasma Blast-Plasma Cell %B cell	Plasma Blast-Plasma Cell %B cell	Plasma Blast-Plasma Cell %B cell || ||	TRUE	igd	62841632	3.08035e-23	0.170664	Hypertrophic cardiomyopathy || id:finngen_R9_I9_HYPERTROCARDMYOP	TRUE	reported	finngen_R9_I9_HYPERTROCARDMYOP	2	TRUE
346	rs60617331	C	T	C	T	1.30478	-0.04085	0.00377312	0.0332	FALSE	FALSE	FALSE	ebi-a-GCST90001404	11	69715453	0.06878	3658	0.5526	Plasma Blast-Plasma Cell %B cell	Plasma Blast-Plasma Cell %B cell	Plasma Blast-Plasma Cell %B cell || ||	TRUE	igd	69900694	4.00857e-08	0.237645	Hypertrophic cardiomyopathy || id:finngen_R9_I9_HYPERTROCARDMYOP	TRUE	reported	finngen_R9_I9_HYPERTROCARDMYOP	2	TRUE
347	rs62427638	T	C	T	C	-1.17832	-0.00952	0.0141119	0.1248	FALSE	FALSE	FALSE	ebi-a-GCST90001404	6	107332591	0.03671	3658	0.7954	Plasma Blast-Plasma Cell %B cell	Plasma Blast-Plasma Cell %B cell	Plasma Blast-Plasma Cell %B cell || ||	TRUE	igd	107011387	9.02381e-06	0.265427	Hypertrophic cardiomyopathy || id:finngen_R9_I9_HYPERTROCARDMYOP	TRUE	reported	finngen_R9_I9_HYPERTROCARDMYOP	2	TRUE
348	rs74566099	A	G	A	G	0.947646	-0.3521	0.0169059	0.0008	FALSE	FALSE	FALSE	ebi-a-GCST90001404	11	45953104	0.4051	3658	0.3849	Plasma Blast-Plasma Cell %B cell	Plasma Blast-Plasma Cell %B cell	Plasma Blast-Plasma Cell %B cell || ||	TRUE	igd	45931553	1.02825e-14	0.122503	Hypertrophic cardiomyopathy || id:finngen_R9_I9_HYPERTROCARDMYOP	TRUE	reported	finngen_R9_I9_HYPERTROCARDMYOP	2	TRUE
349	rs79460469	T	C	T	C	2.15793	0.04204	0.00409611	0.015	FALSE	FALSE	FALSE	ebi-a-GCST90001404	11	57305574	0.1014	3658	0.6785	Plasma Blast-Plasma Cell %B cell	Plasma Blast-Plasma Cell %B cell	Plasma Blast-Plasma Cell %B cell || ||	TRUE	igd	57538101	1.70098e-38	0.166317	Hypertrophic cardiomyopathy || id:finngen_R9_I9_HYPERTROCARDMYOP	TRUE	reported	finngen_R9_I9_HYPERTROCARDMYOP	2	TRUE
350	rs79847151	T	C	T	C	0.273658	0.04841	0.130553	0.1402	FALSE	FALSE	FALSE	ebi-a-GCST90001404	7	33802894	0.03535	3658	0.171	Plasma Blast-Plasma Cell %B cell	Plasma Blast-Plasma Cell %B cell	Plasma Blast-Plasma Cell %B cell || ||	TRUE	igd	33763282	5.68971e-06	0.060309	Hypertrophic cardiomyopathy || id:finngen_R9_I9_HYPERTROCARDMYOP	TRUE	reported	finngen_R9_I9_HYPERTROCARDMYOP	2	TRUE
351	rs10203647	T	C	T	C	0.202833	0.0079	0.630765	0.5972	FALSE	FALSE	FALSE	ebi-a-GCST90001405	2	107543156	0.02455	3657	0.747599	Plasma Blast-Plasma Cell Absolute Count	Plasma Blast-Plasma Cell Absolute Count	Plasma Blast-Plasma Cell Absolute Count || ||	TRUE	igd	106926700	9.49445e-06	0.0458029	Hypertrophic cardiomyopathy || id:finngen_R9_I9_HYPERTROCARDMYOP	TRUE	reported	finngen_R9_I9_HYPERTROCARDMYOP	2	TRUE
352	rs10213404	C	A	C	A	-0.224495	0.02086	0.334157	0.1812	FALSE	FALSE	FALSE	ebi-a-GCST90001405	4	104240255	0.0308	3657	0.4982	Plasma Blast-Plasma Cell Absolute Count	Plasma Blast-Plasma Cell Absolute Count	Plasma Blast-Plasma Cell Absolute Count || ||	TRUE	igd	103319098	2.08622e-06	0.0473129	Hypertrophic cardiomyopathy || id:finngen_R9_I9_HYPERTROCARDMYOP	TRUE	reported	finngen_R9_I9_HYPERTROCARDMYOP	2	TRUE
353	rs1087254	G	A	G	A	-0.20449	0.009294	0.580208	0.6036	FALSE	FALSE	FALSE	ebi-a-GCST90001405	3	107033296	0.025	3657	0.710101	Plasma Blast-Plasma Cell Absolute Count	Plasma Blast-Plasma Cell Absolute Count	Plasma Blast-Plasma Cell Absolute Count || ||	TRUE	igd	107314449	3.06916e-06	0.0438243	Hypertrophic cardiomyopathy || id:finngen_R9_I9_HYPERTROCARDMYOP	TRUE	reported	finngen_R9_I9_HYPERTROCARDMYOP	2	TRUE
354	rs111857153	C	G	C	G	0.727844	0.07977	0.0173379	0.0062	FALSE	TRUE	FALSE	ebi-a-GCST90001405	15	63375237	0.1483	3657	0.590799	Plasma Blast-Plasma Cell Absolute Count	Plasma Blast-Plasma Cell Absolute Count	Plasma Blast-Plasma Cell Absolute Count || ||	TRUE	igd	63083038	2.02913e-08	0.129752	Hypertrophic cardiomyopathy || id:finngen_R9_I9_HYPERTROCARDMYOP	TRUE	reported	finngen_R9_I9_HYPERTROCARDMYOP	2	TRUE
355	rs113002363	T	C	T	C	0.813868	0.06561	0.00876356	0.0491	FALSE	FALSE	FALSE	ebi-a-GCST90001405	11	68448137	0.05596	3657	0.2411	Plasma Blast-Plasma Cell Absolute Count	Plasma Blast-Plasma Cell Absolute Count	Plasma Blast-Plasma Cell Absolute Count || ||	TRUE	igd	68680669	8.82551e-06	0.183134	Hypertrophic cardiomyopathy || id:finngen_R9_I9_HYPERTROCARDMYOP	TRUE	reported	finngen_R9_I9_HYPERTROCARDMYOP	2	TRUE
356	rs115766721	T	G	T	G	0.568887	-0.6759	0.020056	0.0003	FALSE	FALSE	FALSE	ebi-a-GCST90001405	1	243548308	0.7234	3657	0.3502	Plasma Blast-Plasma Cell Absolute Count	Plasma Blast-Plasma Cell Absolute Count	Plasma Blast-Plasma Cell Absolute Count || ||	TRUE	igd	243385006	9.23868e-06	0.128293	Hypertrophic cardiomyopathy || id:finngen_R9_I9_HYPERTROCARDMYOP	TRUE	reported	finngen_R9_I9_HYPERTROCARDMYOP	2	TRUE
357	rs11838934	G	A	G	A	-0.496461	0.1032	0.067168	0.0373	FALSE	FALSE	FALSE	ebi-a-GCST90001405	13	32627358	0.06306	3657	0.1017	Plasma Blast-Plasma Cell Absolute Count	Plasma Blast-Plasma Cell Absolute Count	Plasma Blast-Plasma Cell Absolute Count || ||	TRUE	igd	32053221	4.64922e-07	0.0984992	Hypertrophic cardiomyopathy || id:finngen_R9_I9_HYPERTROCARDMYOP	TRUE	reported	finngen_R9_I9_HYPERTROCARDMYOP	2	TRUE
358	rs11918229	G	A	G	A	0.201778	0.06625	0.391703	0.0894	FALSE	FALSE	FALSE	ebi-a-GCST90001405	3	32192625	0.04216	3657	0.1162	Plasma Blast-Plasma Cell Absolute Count	Plasma Blast-Plasma Cell Absolute Count	Plasma Blast-Plasma Cell Absolute Count || ||	TRUE	igd	32151133	4.29536e-06	0.0438977	Hypertrophic cardiomyopathy || id:finngen_R9_I9_HYPERTROCARDMYOP	TRUE	reported	finngen_R9_I9_HYPERTROCARDMYOP	2	TRUE
359	rs144298547	G	C	G	C	0.68648	-0.06866	0.0217311	0.0278	FALSE	TRUE	FALSE	ebi-a-GCST90001405	15	67257392	0.07276	3657	0.3455	Plasma Blast-Plasma Cell Absolute Count	Plasma Blast-Plasma Cell Absolute Count	Plasma Blast-Plasma Cell Absolute Count || ||	TRUE	igd	66965054	8.34353e-09	0.119152	Hypertrophic cardiomyopathy || id:finngen_R9_I9_HYPERTROCARDMYOP	TRUE	reported	finngen_R9_I9_HYPERTROCARDMYOP	2	TRUE
360	rs145008680	C	A	C	A	0.941357	0.1797	0.010976	0.009	FALSE	FALSE	FALSE	ebi-a-GCST90001405	15	63141760	0.1277	3657	0.1592	Plasma Blast-Plasma Cell Absolute Count	Plasma Blast-Plasma Cell Absolute Count	Plasma Blast-Plasma Cell Absolute Count || ||	TRUE	igd	62849561	4.07455e-09	0.160064	Hypertrophic cardiomyopathy || id:finngen_R9_I9_HYPERTROCARDMYOP	TRUE	reported	finngen_R9_I9_HYPERTROCARDMYOP	2	TRUE
361	rs147663430	C	T	C	T	0.591943	0.02708	0.0205411	0.0023	FALSE	FALSE	FALSE	ebi-a-GCST90001405	15	68432551	0.2279	3657	0.9054	Plasma Blast-Plasma Cell Absolute Count	Plasma Blast-Plasma Cell Absolute Count	Plasma Blast-Plasma Cell Absolute Count || ||	TRUE	igd	68140213	2.17686e-06	0.124981	Hypertrophic cardiomyopathy || id:finngen_R9_I9_HYPERTROCARDMYOP	TRUE	reported	finngen_R9_I9_HYPERTROCARDMYOP	2	TRUE
362	rs149174045	A	G	A	G	1.59639	0.03031	0.00821829	0.0126	FALSE	FALSE	FALSE	ebi-a-GCST90001405	11	50705199	0.1319	3657	0.8182	Plasma Blast-Plasma Cell Absolute Count	Plasma Blast-Plasma Cell Absolute Count	Plasma Blast-Plasma Cell Absolute Count || ||	TRUE	igd	50746028	1.12564e-27	0.146429	Hypertrophic cardiomyopathy || id:finngen_R9_I9_HYPERTROCARDMYOP	TRUE	reported	finngen_R9_I9_HYPERTROCARDMYOP	2	TRUE
363	rs150493778	A	G	A	G	3.83532	-0.1011	0.000684326	0.0004	FALSE	FALSE	FALSE	ebi-a-GCST90001405	11	57967968	0.5372	3657	0.8507	Plasma Blast-Plasma Cell Absolute Count	Plasma Blast-Plasma Cell Absolute Count	Plasma Blast-Plasma Cell Absolute Count || ||	TRUE	igd	58200496	3.24713e-73	0.211908	Hypertrophic cardiomyopathy || id:finngen_R9_I9_HYPERTROCARDMYOP	TRUE	reported	finngen_R9_I9_HYPERTROCARDMYOP	2	TRUE
364	rs17241676	T	C	T	C	0.236804	-0.03566	0.292611	0.4047	FALSE	FALSE	FALSE	ebi-a-GCST90001405	16	60406863	0.02431	3657	0.1425	Plasma Blast-Plasma Cell Absolute Count	Plasma Blast-Plasma Cell Absolute Count	Plasma Blast-Plasma Cell Absolute Count || ||	TRUE	igd	60372959	3.39211e-07	0.0464298	Hypertrophic cardiomyopathy || id:finngen_R9_I9_HYPERTROCARDMYOP	TRUE	reported	finngen_R9_I9_HYPERTROCARDMYOP	2	TRUE
365	rs1804972	T	C	T	C	0.768166	0.01747	0.0190588	0.0339	FALSE	FALSE	FALSE	ebi-a-GCST90001405	11	60658301	0.06668	3657	0.793299	Plasma Blast-Plasma Cell Absolute Count	Plasma Blast-Plasma Cell Absolute Count	Plasma Blast-Plasma Cell Absolute Count || ||	TRUE	igd	60890829	6.12266e-10	0.124153	Hypertrophic cardiomyopathy || id:finngen_R9_I9_HYPERTROCARDMYOP	TRUE	reported	finngen_R9_I9_HYPERTROCARDMYOP	2	TRUE
366	rs187248124	C	T	C	T	0.720269	-1.205	0.0195937	0.0003	FALSE	FALSE	FALSE	ebi-a-GCST90001405	15	65368655	0.6807	3657	0.0766902	Plasma Blast-Plasma Cell Absolute Count	Plasma Blast-Plasma Cell Absolute Count	Plasma Blast-Plasma Cell Absolute Count || ||	TRUE	igd	65076317	8.98421e-09	0.125289	Hypertrophic cardiomyopathy || id:finngen_R9_I9_HYPERTROCARDMYOP	TRUE	reported	finngen_R9_I9_HYPERTROCARDMYOP	2	TRUE
367	rs30410	G	A	G	A	-0.299416	0.02907	0.896229	0.9735	FALSE	FALSE	FALSE	ebi-a-GCST90001405	16	79627692	0.07443	3657	0.6962	Plasma Blast-Plasma Cell Absolute Count	Plasma Blast-Plasma Cell Absolute Count	Plasma Blast-Plasma Cell Absolute Count || ||	TRUE	igd	79593795	5.47318e-06	0.0658668	Hypertrophic cardiomyopathy || id:finngen_R9_I9_HYPERTROCARDMYOP	TRUE	reported	finngen_R9_I9_HYPERTROCARDMYOP	2	TRUE
368	rs4971463	G	A	G	A	-0.20777	0.003032	0.480613	0.4608	FALSE	FALSE	FALSE	ebi-a-GCST90001405	2	1116648	0.02385	3657	0.8988	Plasma Blast-Plasma Cell Absolute Count	Plasma Blast-Plasma Cell Absolute Count	Plasma Blast-Plasma Cell Absolute Count || ||	TRUE	igd	1120962	1.72703e-06	0.0434394	Hypertrophic cardiomyopathy || id:finngen_R9_I9_HYPERTROCARDMYOP	TRUE	reported	finngen_R9_I9_HYPERTROCARDMYOP	2	TRUE
369	rs55756397	A	G	A	G	1.10396	-0.2634	0.0144216	0.0056	FALSE	FALSE	FALSE	ebi-a-GCST90001405	11	60285564	0.1566	3657	0.092619	Plasma Blast-Plasma Cell Absolute Count	Plasma Blast-Plasma Cell Absolute Count	Plasma Blast-Plasma Cell Absolute Count || ||	TRUE	igd	60518091	4.45554e-19	0.123693	Hypertrophic cardiomyopathy || id:finngen_R9_I9_HYPERTROCARDMYOP	TRUE	reported	finngen_R9_I9_HYPERTROCARDMYOP	2	TRUE
370	rs558524282	C	T	C	T	1.69471	-0.1325	0.00504912	0.0072	FALSE	FALSE	FALSE	ebi-a-GCST90001405	11	62609104	0.1415	3657	0.3493	Plasma Blast-Plasma Cell Absolute Count	Plasma Blast-Plasma Cell Absolute Count	Plasma Blast-Plasma Cell Absolute Count || ||	TRUE	igd	62841632	3.08035e-23	0.170664	Hypertrophic cardiomyopathy || id:finngen_R9_I9_HYPERTROCARDMYOP	TRUE	reported	finngen_R9_I9_HYPERTROCARDMYOP	2	TRUE
371	rs60617331	C	T	C	T	1.30478	-0.05965	0.00377312	0.0332	FALSE	FALSE	FALSE	ebi-a-GCST90001405	11	69715453	0.06752	3657	0.3771	Plasma Blast-Plasma Cell Absolute Count	Plasma Blast-Plasma Cell Absolute Count	Plasma Blast-Plasma Cell Absolute Count || ||	TRUE	igd	69900694	4.00857e-08	0.237645	Hypertrophic cardiomyopathy || id:finngen_R9_I9_HYPERTROCARDMYOP	TRUE	reported	finngen_R9_I9_HYPERTROCARDMYOP	2	TRUE
372	rs62427638	T	C	T	C	-1.17832	-0.02648	0.0141119	0.1248	FALSE	FALSE	FALSE	ebi-a-GCST90001405	6	107332591	0.03606	3657	0.462701	Plasma Blast-Plasma Cell Absolute Count	Plasma Blast-Plasma Cell Absolute Count	Plasma Blast-Plasma Cell Absolute Count || ||	TRUE	igd	107011387	9.02381e-06	0.265427	Hypertrophic cardiomyopathy || id:finngen_R9_I9_HYPERTROCARDMYOP	TRUE	reported	finngen_R9_I9_HYPERTROCARDMYOP	2	TRUE
373	rs74566099	A	G	A	G	0.947646	-0.05034	0.0169059	0.0008	FALSE	FALSE	FALSE	ebi-a-GCST90001405	11	45953104	0.3978	3657	0.8993	Plasma Blast-Plasma Cell Absolute Count	Plasma Blast-Plasma Cell Absolute Count	Plasma Blast-Plasma Cell Absolute Count || ||	TRUE	igd	45931553	1.02825e-14	0.122503	Hypertrophic cardiomyopathy || id:finngen_R9_I9_HYPERTROCARDMYOP	TRUE	reported	finngen_R9_I9_HYPERTROCARDMYOP	2	TRUE
374	rs79460469	T	C	T	C	2.15793	0.1033	0.00409611	0.015	FALSE	FALSE	FALSE	ebi-a-GCST90001405	11	57305574	0.0996	3657	0.2998	Plasma Blast-Plasma Cell Absolute Count	Plasma Blast-Plasma Cell Absolute Count	Plasma Blast-Plasma Cell Absolute Count || ||	TRUE	igd	57538101	1.70098e-38	0.166317	Hypertrophic cardiomyopathy || id:finngen_R9_I9_HYPERTROCARDMYOP	TRUE	reported	finngen_R9_I9_HYPERTROCARDMYOP	2	TRUE
375	rs79847151	T	C	T	C	0.273658	0.0317	0.130553	0.1401	FALSE	FALSE	FALSE	ebi-a-GCST90001405	7	33802894	0.03473	3657	0.3614	Plasma Blast-Plasma Cell Absolute Count	Plasma Blast-Plasma Cell Absolute Count	Plasma Blast-Plasma Cell Absolute Count || ||	TRUE	igd	33763282	5.68971e-06	0.060309	Hypertrophic cardiomyopathy || id:finngen_R9_I9_HYPERTROCARDMYOP	TRUE	reported	finngen_R9_I9_HYPERTROCARDMYOP	2	TRUE
376	rs10203647	T	C	T	C	0.202833	0.02006	0.630765	0.5971	FALSE	FALSE	FALSE	ebi-a-GCST90001406	2	107543156	0.02549	3657	0.4314	Memory B cell %B cell	Memory B cell %B cell	Memory B cell %B cell || ||	TRUE	igd	106926700	9.49445e-06	0.0458029	Hypertrophic cardiomyopathy || id:finngen_R9_I9_HYPERTROCARDMYOP	TRUE	reported	finngen_R9_I9_HYPERTROCARDMYOP	2	TRUE
377	rs10213404	C	A	C	A	-0.224495	0.0163	0.334157	0.1812	FALSE	FALSE	FALSE	ebi-a-GCST90001406	4	104240255	0.03191	3657	0.6096	Memory B cell %B cell	Memory B cell %B cell	Memory B cell %B cell || ||	TRUE	igd	103319098	2.08622e-06	0.0473129	Hypertrophic cardiomyopathy || id:finngen_R9_I9_HYPERTROCARDMYOP	TRUE	reported	finngen_R9_I9_HYPERTROCARDMYOP	2	TRUE
378	rs1087254	G	A	G	A	-0.20449	-0.01719	0.580208	0.6038	FALSE	FALSE	FALSE	ebi-a-GCST90001406	3	107033296	0.02585	3657	0.5062	Memory B cell %B cell	Memory B cell %B cell	Memory B cell %B cell || ||	TRUE	igd	107314449	3.06916e-06	0.0438243	Hypertrophic cardiomyopathy || id:finngen_R9_I9_HYPERTROCARDMYOP	TRUE	reported	finngen_R9_I9_HYPERTROCARDMYOP	2	TRUE
379	rs111857153	C	G	C	G	0.727844	0.1361	0.0173379	0.0062	FALSE	TRUE	FALSE	ebi-a-GCST90001406	15	63375237	0.1533	3657	0.3745	Memory B cell %B cell	Memory B cell %B cell	Memory B cell %B cell || ||	TRUE	igd	63083038	2.02913e-08	0.129752	Hypertrophic cardiomyopathy || id:finngen_R9_I9_HYPERTROCARDMYOP	TRUE	reported	finngen_R9_I9_HYPERTROCARDMYOP	2	TRUE
380	rs113002363	T	C	T	C	0.813868	-0.002703	0.00876356	0.0491	FALSE	FALSE	FALSE	ebi-a-GCST90001406	11	68448137	0.0577	3657	0.9626	Memory B cell %B cell	Memory B cell %B cell	Memory B cell %B cell || ||	TRUE	igd	68680669	8.82551e-06	0.183134	Hypertrophic cardiomyopathy || id:finngen_R9_I9_HYPERTROCARDMYOP	TRUE	reported	finngen_R9_I9_HYPERTROCARDMYOP	2	TRUE
381	rs115766721	T	G	T	G	0.568887	1.869	0.020056	0.0003	FALSE	FALSE	FALSE	ebi-a-GCST90001406	1	243548308	0.7206	3657	0.009553	Memory B cell %B cell	Memory B cell %B cell	Memory B cell %B cell || ||	TRUE	igd	243385006	9.23868e-06	0.128293	Hypertrophic cardiomyopathy || id:finngen_R9_I9_HYPERTROCARDMYOP	TRUE	reported	finngen_R9_I9_HYPERTROCARDMYOP	2	TRUE
382	rs11838934	G	A	G	A	-0.496461	0.006802	0.067168	0.0373	FALSE	FALSE	FALSE	ebi-a-GCST90001406	13	32627358	0.06539	3657	0.9172	Memory B cell %B cell	Memory B cell %B cell	Memory B cell %B cell || ||	TRUE	igd	32053221	4.64922e-07	0.0984992	Hypertrophic cardiomyopathy || id:finngen_R9_I9_HYPERTROCARDMYOP	TRUE	reported	finngen_R9_I9_HYPERTROCARDMYOP	2	TRUE
383	rs11918229	G	A	G	A	0.201778	-0.07567	0.391703	0.0894	FALSE	FALSE	FALSE	ebi-a-GCST90001406	3	32192625	0.04373	3657	0.0836604	Memory B cell %B cell	Memory B cell %B cell	Memory B cell %B cell || ||	TRUE	igd	32151133	4.29536e-06	0.0438977	Hypertrophic cardiomyopathy || id:finngen_R9_I9_HYPERTROCARDMYOP	TRUE	reported	finngen_R9_I9_HYPERTROCARDMYOP	2	TRUE
384	rs144298547	G	C	G	C	0.68648	-0.03228	0.0217311	0.0278	FALSE	TRUE	FALSE	ebi-a-GCST90001406	15	67257392	0.07586	3657	0.6704	Memory B cell %B cell	Memory B cell %B cell	Memory B cell %B cell || ||	TRUE	igd	66965054	8.34353e-09	0.119152	Hypertrophic cardiomyopathy || id:finngen_R9_I9_HYPERTROCARDMYOP	TRUE	reported	finngen_R9_I9_HYPERTROCARDMYOP	2	TRUE
385	rs145008680	C	A	C	A	0.941357	0.1197	0.010976	0.009	FALSE	FALSE	FALSE	ebi-a-GCST90001406	15	63141760	0.131	3657	0.361	Memory B cell %B cell	Memory B cell %B cell	Memory B cell %B cell || ||	TRUE	igd	62849561	4.07455e-09	0.160064	Hypertrophic cardiomyopathy || id:finngen_R9_I9_HYPERTROCARDMYOP	TRUE	reported	finngen_R9_I9_HYPERTROCARDMYOP	2	TRUE
386	rs147663430	C	T	C	T	0.591943	0.06547	0.0205411	0.0023	FALSE	FALSE	FALSE	ebi-a-GCST90001406	15	68432551	0.2315	3657	0.777301	Memory B cell %B cell	Memory B cell %B cell	Memory B cell %B cell || ||	TRUE	igd	68140213	2.17686e-06	0.124981	Hypertrophic cardiomyopathy || id:finngen_R9_I9_HYPERTROCARDMYOP	TRUE	reported	finngen_R9_I9_HYPERTROCARDMYOP	2	TRUE
387	rs149174045	A	G	A	G	1.59639	0.01492	0.00821829	0.0126	FALSE	FALSE	FALSE	ebi-a-GCST90001406	11	50705199	0.1378	3657	0.9138	Memory B cell %B cell	Memory B cell %B cell	Memory B cell %B cell || ||	TRUE	igd	50746028	1.12564e-27	0.146429	Hypertrophic cardiomyopathy || id:finngen_R9_I9_HYPERTROCARDMYOP	TRUE	reported	finngen_R9_I9_HYPERTROCARDMYOP	2	TRUE
388	rs150493778	A	G	A	G	3.83532	-0.31	0.000684326	0.0004	FALSE	FALSE	FALSE	ebi-a-GCST90001406	11	57967968	0.5465	3657	0.5706	Memory B cell %B cell	Memory B cell %B cell	Memory B cell %B cell || ||	TRUE	igd	58200496	3.24713e-73	0.211908	Hypertrophic cardiomyopathy || id:finngen_R9_I9_HYPERTROCARDMYOP	TRUE	reported	finngen_R9_I9_HYPERTROCARDMYOP	2	TRUE
389	rs17241676	T	C	T	C	0.236804	-0.02055	0.292611	0.4047	FALSE	FALSE	FALSE	ebi-a-GCST90001406	16	60406863	0.02516	3657	0.4141	Memory B cell %B cell	Memory B cell %B cell	Memory B cell %B cell || ||	TRUE	igd	60372959	3.39211e-07	0.0464298	Hypertrophic cardiomyopathy || id:finngen_R9_I9_HYPERTROCARDMYOP	TRUE	reported	finngen_R9_I9_HYPERTROCARDMYOP	2	TRUE
390	rs1804972	T	C	T	C	0.768166	-0.08242	0.0190588	0.0339	FALSE	FALSE	FALSE	ebi-a-GCST90001406	11	60658301	0.06892	3657	0.2318	Memory B cell %B cell	Memory B cell %B cell	Memory B cell %B cell || ||	TRUE	igd	60890829	6.12266e-10	0.124153	Hypertrophic cardiomyopathy || id:finngen_R9_I9_HYPERTROCARDMYOP	TRUE	reported	finngen_R9_I9_HYPERTROCARDMYOP	2	TRUE
391	rs187248124	C	T	C	T	0.720269	-0.3646	0.0195937	0.0003	FALSE	FALSE	FALSE	ebi-a-GCST90001406	15	65368655	0.6763	3657	0.5898	Memory B cell %B cell	Memory B cell %B cell	Memory B cell %B cell || ||	TRUE	igd	65076317	8.98421e-09	0.125289	Hypertrophic cardiomyopathy || id:finngen_R9_I9_HYPERTROCARDMYOP	TRUE	reported	finngen_R9_I9_HYPERTROCARDMYOP	2	TRUE
392	rs30410	G	A	G	A	-0.299416	0.02108	0.896229	0.9735	FALSE	FALSE	FALSE	ebi-a-GCST90001406	16	79627692	0.07708	3657	0.7845	Memory B cell %B cell	Memory B cell %B cell	Memory B cell %B cell || ||	TRUE	igd	79593795	5.47318e-06	0.0658668	Hypertrophic cardiomyopathy || id:finngen_R9_I9_HYPERTROCARDMYOP	TRUE	reported	finngen_R9_I9_HYPERTROCARDMYOP	2	TRUE
393	rs4971463	G	A	G	A	-0.20777	-0.02013	0.480613	0.4606	FALSE	FALSE	FALSE	ebi-a-GCST90001406	2	1116648	0.0247	3657	0.415	Memory B cell %B cell	Memory B cell %B cell	Memory B cell %B cell || ||	TRUE	igd	1120962	1.72703e-06	0.0434394	Hypertrophic cardiomyopathy || id:finngen_R9_I9_HYPERTROCARDMYOP	TRUE	reported	finngen_R9_I9_HYPERTROCARDMYOP	2	TRUE
394	rs55756397	A	G	A	G	1.10396	0.1512	0.0144216	0.0056	FALSE	FALSE	FALSE	ebi-a-GCST90001406	11	60285564	0.1602	3657	0.3454	Memory B cell %B cell	Memory B cell %B cell	Memory B cell %B cell || ||	TRUE	igd	60518091	4.45554e-19	0.123693	Hypertrophic cardiomyopathy || id:finngen_R9_I9_HYPERTROCARDMYOP	TRUE	reported	finngen_R9_I9_HYPERTROCARDMYOP	2	TRUE
395	rs558524282	C	T	C	T	1.69471	0.05624	0.00504912	0.0071	FALSE	FALSE	FALSE	ebi-a-GCST90001406	11	62609104	0.1471	3657	0.7022	Memory B cell %B cell	Memory B cell %B cell	Memory B cell %B cell || ||	TRUE	igd	62841632	3.08035e-23	0.170664	Hypertrophic cardiomyopathy || id:finngen_R9_I9_HYPERTROCARDMYOP	TRUE	reported	finngen_R9_I9_HYPERTROCARDMYOP	2	TRUE
396	rs60617331	C	T	C	T	1.30478	-0.1213	0.00377312	0.0332	FALSE	FALSE	FALSE	ebi-a-GCST90001406	11	69715453	0.06956	3657	0.0811802	Memory B cell %B cell	Memory B cell %B cell	Memory B cell %B cell || ||	TRUE	igd	69900694	4.00857e-08	0.237645	Hypertrophic cardiomyopathy || id:finngen_R9_I9_HYPERTROCARDMYOP	TRUE	reported	finngen_R9_I9_HYPERTROCARDMYOP	2	TRUE
397	rs62427638	T	C	T	C	-1.17832	-0.05897	0.0141119	0.1247	FALSE	FALSE	FALSE	ebi-a-GCST90001406	6	107332591	0.03753	3657	0.1162	Memory B cell %B cell	Memory B cell %B cell	Memory B cell %B cell || ||	TRUE	igd	107011387	9.02381e-06	0.265427	Hypertrophic cardiomyopathy || id:finngen_R9_I9_HYPERTROCARDMYOP	TRUE	reported	finngen_R9_I9_HYPERTROCARDMYOP	2	TRUE
398	rs74566099	A	G	A	G	0.947646	-0.008948	0.0169059	0.0008	FALSE	FALSE	FALSE	ebi-a-GCST90001406	11	45953104	0.403	3657	0.9823	Memory B cell %B cell	Memory B cell %B cell	Memory B cell %B cell || ||	TRUE	igd	45931553	1.02825e-14	0.122503	Hypertrophic cardiomyopathy || id:finngen_R9_I9_HYPERTROCARDMYOP	TRUE	reported	finngen_R9_I9_HYPERTROCARDMYOP	2	TRUE
399	rs79460469	T	C	T	C	2.15793	-0.1216	0.00409611	0.015	FALSE	FALSE	FALSE	ebi-a-GCST90001406	11	57305574	0.1038	3657	0.2417	Memory B cell %B cell	Memory B cell %B cell	Memory B cell %B cell || ||	TRUE	igd	57538101	1.70098e-38	0.166317	Hypertrophic cardiomyopathy || id:finngen_R9_I9_HYPERTROCARDMYOP	TRUE	reported	finngen_R9_I9_HYPERTROCARDMYOP	2	TRUE
400	rs79847151	T	C	T	C	0.273658	-0.02924	0.130553	0.1403	FALSE	FALSE	FALSE	ebi-a-GCST90001406	7	33802894	0.03588	3657	0.4151	Memory B cell %B cell	Memory B cell %B cell	Memory B cell %B cell || ||	TRUE	igd	33763282	5.68971e-06	0.060309	Hypertrophic cardiomyopathy || id:finngen_R9_I9_HYPERTROCARDMYOP	TRUE	reported	finngen_R9_I9_HYPERTROCARDMYOP	2	TRUE
401	rs10203647	T	C	T	C	0.202833	0.03166	0.630765	0.5971	FALSE	FALSE	FALSE	ebi-a-GCST90001407	2	107543156	0.02545	3656	0.2135	Memory B cell Absolute Count	Memory B cell Absolute Count	Memory B cell Absolute Count || ||	TRUE	igd	106926700	9.49445e-06	0.0458029	Hypertrophic cardiomyopathy || id:finngen_R9_I9_HYPERTROCARDMYOP	TRUE	reported	finngen_R9_I9_HYPERTROCARDMYOP	2	TRUE
402	rs10213404	C	A	C	A	-0.224495	0.006135	0.334157	0.1812	FALSE	FALSE	FALSE	ebi-a-GCST90001407	4	104240255	0.03187	3656	0.8474	Memory B cell Absolute Count	Memory B cell Absolute Count	Memory B cell Absolute Count || ||	TRUE	igd	103319098	2.08622e-06	0.0473129	Hypertrophic cardiomyopathy || id:finngen_R9_I9_HYPERTROCARDMYOP	TRUE	reported	finngen_R9_I9_HYPERTROCARDMYOP	2	TRUE
403	rs1087254	G	A	G	A	-0.20449	-0.02334	0.580208	0.6037	FALSE	FALSE	FALSE	ebi-a-GCST90001407	3	107033296	0.02579	3656	0.3656	Memory B cell Absolute Count	Memory B cell Absolute Count	Memory B cell Absolute Count || ||	TRUE	igd	107314449	3.06916e-06	0.0438243	Hypertrophic cardiomyopathy || id:finngen_R9_I9_HYPERTROCARDMYOP	TRUE	reported	finngen_R9_I9_HYPERTROCARDMYOP	2	TRUE
404	rs111857153	C	G	C	G	0.727844	0.08935	0.0173379	0.0062	FALSE	TRUE	FALSE	ebi-a-GCST90001407	15	63375237	0.1527	3656	0.5586	Memory B cell Absolute Count	Memory B cell Absolute Count	Memory B cell Absolute Count || ||	TRUE	igd	63083038	2.02913e-08	0.129752	Hypertrophic cardiomyopathy || id:finngen_R9_I9_HYPERTROCARDMYOP	TRUE	reported	finngen_R9_I9_HYPERTROCARDMYOP	2	TRUE
405	rs113002363	T	C	T	C	0.813868	0.09798	0.00876356	0.0491	FALSE	FALSE	FALSE	ebi-a-GCST90001407	11	68448137	0.05752	3656	0.088589	Memory B cell Absolute Count	Memory B cell Absolute Count	Memory B cell Absolute Count || ||	TRUE	igd	68680669	8.82551e-06	0.183134	Hypertrophic cardiomyopathy || id:finngen_R9_I9_HYPERTROCARDMYOP	TRUE	reported	finngen_R9_I9_HYPERTROCARDMYOP	2	TRUE
406	rs115766721	T	G	T	G	0.568887	0.7946	0.020056	0.0003	FALSE	FALSE	FALSE	ebi-a-GCST90001407	1	243548308	0.7131	3656	0.2652	Memory B cell Absolute Count	Memory B cell Absolute Count	Memory B cell Absolute Count || ||	TRUE	igd	243385006	9.23868e-06	0.128293	Hypertrophic cardiomyopathy || id:finngen_R9_I9_HYPERTROCARDMYOP	TRUE	reported	finngen_R9_I9_HYPERTROCARDMYOP	2	TRUE
407	rs11838934	G	A	G	A	-0.496461	0.005069	0.067168	0.0373	FALSE	FALSE	FALSE	ebi-a-GCST90001407	13	32627358	0.06529	3656	0.9381	Memory B cell Absolute Count	Memory B cell Absolute Count	Memory B cell Absolute Count || ||	TRUE	igd	32053221	4.64922e-07	0.0984992	Hypertrophic cardiomyopathy || id:finngen_R9_I9_HYPERTROCARDMYOP	TRUE	reported	finngen_R9_I9_HYPERTROCARDMYOP	2	TRUE
408	rs11918229	G	A	G	A	0.201778	-0.009713	0.391703	0.0894	FALSE	FALSE	FALSE	ebi-a-GCST90001407	3	32192625	0.04369	3656	0.8241	Memory B cell Absolute Count	Memory B cell Absolute Count	Memory B cell Absolute Count || ||	TRUE	igd	32151133	4.29536e-06	0.0438977	Hypertrophic cardiomyopathy || id:finngen_R9_I9_HYPERTROCARDMYOP	TRUE	reported	finngen_R9_I9_HYPERTROCARDMYOP	2	TRUE
409	rs144298547	G	C	G	C	0.68648	-0.03988	0.0217311	0.0278	FALSE	TRUE	FALSE	ebi-a-GCST90001407	15	67257392	0.07585	3656	0.5991	Memory B cell Absolute Count	Memory B cell Absolute Count	Memory B cell Absolute Count || ||	TRUE	igd	66965054	8.34353e-09	0.119152	Hypertrophic cardiomyopathy || id:finngen_R9_I9_HYPERTROCARDMYOP	TRUE	reported	finngen_R9_I9_HYPERTROCARDMYOP	2	TRUE
410	rs145008680	C	A	C	A	0.941357	0.04899	0.010976	0.009	FALSE	FALSE	FALSE	ebi-a-GCST90001407	15	63141760	0.1304	3656	0.7072	Memory B cell Absolute Count	Memory B cell Absolute Count	Memory B cell Absolute Count || ||	TRUE	igd	62849561	4.07455e-09	0.160064	Hypertrophic cardiomyopathy || id:finngen_R9_I9_HYPERTROCARDMYOP	TRUE	reported	finngen_R9_I9_HYPERTROCARDMYOP	2	TRUE
411	rs147663430	C	T	C	T	0.591943	0.2166	0.0205411	0.0023	FALSE	FALSE	FALSE	ebi-a-GCST90001407	15	68432551	0.2299	3656	0.3462	Memory B cell Absolute Count	Memory B cell Absolute Count	Memory B cell Absolute Count || ||	TRUE	igd	68140213	2.17686e-06	0.124981	Hypertrophic cardiomyopathy || id:finngen_R9_I9_HYPERTROCARDMYOP	TRUE	reported	finngen_R9_I9_HYPERTROCARDMYOP	2	TRUE
412	rs149174045	A	G	A	G	1.59639	-0.06584	0.00821829	0.0126	FALSE	FALSE	FALSE	ebi-a-GCST90001407	11	50705199	0.1379	3656	0.6331	Memory B cell Absolute Count	Memory B cell Absolute Count	Memory B cell Absolute Count || ||	TRUE	igd	50746028	1.12564e-27	0.146429	Hypertrophic cardiomyopathy || id:finngen_R9_I9_HYPERTROCARDMYOP	TRUE	reported	finngen_R9_I9_HYPERTROCARDMYOP	2	TRUE
413	rs150493778	A	G	A	G	3.83532	-1.082	0.000684326	0.0004	FALSE	FALSE	FALSE	ebi-a-GCST90001407	11	57967968	0.5427	3656	0.0463596	Memory B cell Absolute Count	Memory B cell Absolute Count	Memory B cell Absolute Count || ||	TRUE	igd	58200496	3.24713e-73	0.211908	Hypertrophic cardiomyopathy || id:finngen_R9_I9_HYPERTROCARDMYOP	TRUE	reported	finngen_R9_I9_HYPERTROCARDMYOP	2	TRUE
414	rs17241676	T	C	T	C	0.236804	0.0005698	0.292611	0.4045	FALSE	FALSE	FALSE	ebi-a-GCST90001407	16	60406863	0.02512	3656	0.9819	Memory B cell Absolute Count	Memory B cell Absolute Count	Memory B cell Absolute Count || ||	TRUE	igd	60372959	3.39211e-07	0.0464298	Hypertrophic cardiomyopathy || id:finngen_R9_I9_HYPERTROCARDMYOP	TRUE	reported	finngen_R9_I9_HYPERTROCARDMYOP	2	TRUE
415	rs1804972	T	C	T	C	0.768166	-0.002457	0.0190588	0.0339	FALSE	FALSE	FALSE	ebi-a-GCST90001407	11	60658301	0.06879	3656	0.9715	Memory B cell Absolute Count	Memory B cell Absolute Count	Memory B cell Absolute Count || ||	TRUE	igd	60890829	6.12266e-10	0.124153	Hypertrophic cardiomyopathy || id:finngen_R9_I9_HYPERTROCARDMYOP	TRUE	reported	finngen_R9_I9_HYPERTROCARDMYOP	2	TRUE
416	rs187248124	C	T	C	T	0.720269	-0.5095	0.0195937	0.0003	FALSE	FALSE	FALSE	ebi-a-GCST90001407	15	65368655	0.6678	3656	0.4455	Memory B cell Absolute Count	Memory B cell Absolute Count	Memory B cell Absolute Count || ||	TRUE	igd	65076317	8.98421e-09	0.125289	Hypertrophic cardiomyopathy || id:finngen_R9_I9_HYPERTROCARDMYOP	TRUE	reported	finngen_R9_I9_HYPERTROCARDMYOP	2	TRUE
417	rs30410	G	A	G	A	-0.299416	0.08275	0.896229	0.9735	FALSE	FALSE	FALSE	ebi-a-GCST90001407	16	79627692	0.0769	3656	0.282	Memory B cell Absolute Count	Memory B cell Absolute Count	Memory B cell Absolute Count || ||	TRUE	igd	79593795	5.47318e-06	0.0658668	Hypertrophic cardiomyopathy || id:finngen_R9_I9_HYPERTROCARDMYOP	TRUE	reported	finngen_R9_I9_HYPERTROCARDMYOP	2	TRUE
418	rs4971463	G	A	G	A	-0.20777	-0.007678	0.480613	0.4607	FALSE	FALSE	FALSE	ebi-a-GCST90001407	2	1116648	0.02466	3656	0.7556	Memory B cell Absolute Count	Memory B cell Absolute Count	Memory B cell Absolute Count || ||	TRUE	igd	1120962	1.72703e-06	0.0434394	Hypertrophic cardiomyopathy || id:finngen_R9_I9_HYPERTROCARDMYOP	TRUE	reported	finngen_R9_I9_HYPERTROCARDMYOP	2	TRUE
419	rs55756397	A	G	A	G	1.10396	0.136	0.0144216	0.0056	FALSE	FALSE	FALSE	ebi-a-GCST90001407	11	60285564	0.1596	3656	0.3944	Memory B cell Absolute Count	Memory B cell Absolute Count	Memory B cell Absolute Count || ||	TRUE	igd	60518091	4.45554e-19	0.123693	Hypertrophic cardiomyopathy || id:finngen_R9_I9_HYPERTROCARDMYOP	TRUE	reported	finngen_R9_I9_HYPERTROCARDMYOP	2	TRUE
420	rs558524282	C	T	C	T	1.69471	0.002324	0.00504912	0.0071	FALSE	FALSE	FALSE	ebi-a-GCST90001407	11	62609104	0.1466	3656	0.9874	Memory B cell Absolute Count	Memory B cell Absolute Count	Memory B cell Absolute Count || ||	TRUE	igd	62841632	3.08035e-23	0.170664	Hypertrophic cardiomyopathy || id:finngen_R9_I9_HYPERTROCARDMYOP	TRUE	reported	finngen_R9_I9_HYPERTROCARDMYOP	2	TRUE
421	rs60617331	C	T	C	T	1.30478	-0.09963	0.00377312	0.0332	FALSE	FALSE	FALSE	ebi-a-GCST90001407	11	69715453	0.06937	3656	0.1511	Memory B cell Absolute Count	Memory B cell Absolute Count	Memory B cell Absolute Count || ||	TRUE	igd	69900694	4.00857e-08	0.237645	Hypertrophic cardiomyopathy || id:finngen_R9_I9_HYPERTROCARDMYOP	TRUE	reported	finngen_R9_I9_HYPERTROCARDMYOP	2	TRUE
422	rs62427638	T	C	T	C	-1.17832	-0.06876	0.0141119	0.1247	FALSE	FALSE	FALSE	ebi-a-GCST90001407	6	107332591	0.03752	3656	0.0669206	Memory B cell Absolute Count	Memory B cell Absolute Count	Memory B cell Absolute Count || ||	TRUE	igd	107011387	9.02381e-06	0.265427	Hypertrophic cardiomyopathy || id:finngen_R9_I9_HYPERTROCARDMYOP	TRUE	reported	finngen_R9_I9_HYPERTROCARDMYOP	2	TRUE
423	rs74566099	A	G	A	G	0.947646	0.3768	0.0169059	0.0008	FALSE	FALSE	FALSE	ebi-a-GCST90001407	11	45953104	0.4006	3656	0.3469	Memory B cell Absolute Count	Memory B cell Absolute Count	Memory B cell Absolute Count || ||	TRUE	igd	45931553	1.02825e-14	0.122503	Hypertrophic cardiomyopathy || id:finngen_R9_I9_HYPERTROCARDMYOP	TRUE	reported	finngen_R9_I9_HYPERTROCARDMYOP	2	TRUE
424	rs79460469	T	C	T	C	2.15793	0.001294	0.00409611	0.015	FALSE	FALSE	FALSE	ebi-a-GCST90001407	11	57305574	0.1039	3656	0.9901	Memory B cell Absolute Count	Memory B cell Absolute Count	Memory B cell Absolute Count || ||	TRUE	igd	57538101	1.70098e-38	0.166317	Hypertrophic cardiomyopathy || id:finngen_R9_I9_HYPERTROCARDMYOP	TRUE	reported	finngen_R9_I9_HYPERTROCARDMYOP	2	TRUE
425	rs79847151	T	C	T	C	0.273658	-0.03515	0.130553	0.1402	FALSE	FALSE	FALSE	ebi-a-GCST90001407	7	33802894	0.0358	3656	0.3262	Memory B cell Absolute Count	Memory B cell Absolute Count	Memory B cell Absolute Count || ||	TRUE	igd	33763282	5.68971e-06	0.060309	Hypertrophic cardiomyopathy || id:finngen_R9_I9_HYPERTROCARDMYOP	TRUE	reported	finngen_R9_I9_HYPERTROCARDMYOP	2	TRUE
426	rs10203647	T	C	T	C	0.202833	-0.01623	0.630765	0.5971	FALSE	FALSE	FALSE	ebi-a-GCST90001408	2	107543156	0.02553	3657	0.525	Naive-mature B cell %B cell	Naive-mature B cell %B cell	Naive-mature B cell %B cell || ||	TRUE	igd	106926700	9.49445e-06	0.0458029	Hypertrophic cardiomyopathy || id:finngen_R9_I9_HYPERTROCARDMYOP	TRUE	reported	finngen_R9_I9_HYPERTROCARDMYOP	2	TRUE
427	rs10213404	C	A	C	A	-0.224495	-0.02394	0.334157	0.1812	FALSE	FALSE	FALSE	ebi-a-GCST90001408	4	104240255	0.03195	3657	0.453799	Naive-mature B cell %B cell	Naive-mature B cell %B cell	Naive-mature B cell %B cell || ||	TRUE	igd	103319098	2.08622e-06	0.0473129	Hypertrophic cardiomyopathy || id:finngen_R9_I9_HYPERTROCARDMYOP	TRUE	reported	finngen_R9_I9_HYPERTROCARDMYOP	2	TRUE
428	rs1087254	G	A	G	A	-0.20449	0.0215	0.580208	0.6038	FALSE	FALSE	FALSE	ebi-a-GCST90001408	3	107033296	0.02589	3657	0.4063	Naive-mature B cell %B cell	Naive-mature B cell %B cell	Naive-mature B cell %B cell || ||	TRUE	igd	107314449	3.06916e-06	0.0438243	Hypertrophic cardiomyopathy || id:finngen_R9_I9_HYPERTROCARDMYOP	TRUE	reported	finngen_R9_I9_HYPERTROCARDMYOP	2	TRUE
429	rs111857153	C	G	C	G	0.727844	-0.1174	0.0173379	0.0062	FALSE	TRUE	FALSE	ebi-a-GCST90001408	15	63375237	0.1535	3657	0.4444	Naive-mature B cell %B cell	Naive-mature B cell %B cell	Naive-mature B cell %B cell || ||	TRUE	igd	63083038	2.02913e-08	0.129752	Hypertrophic cardiomyopathy || id:finngen_R9_I9_HYPERTROCARDMYOP	TRUE	reported	finngen_R9_I9_HYPERTROCARDMYOP	2	TRUE
430	rs113002363	T	C	T	C	0.813868	-0.002715	0.00876356	0.0491	FALSE	FALSE	FALSE	ebi-a-GCST90001408	11	68448137	0.05778	3657	0.9625	Naive-mature B cell %B cell	Naive-mature B cell %B cell	Naive-mature B cell %B cell || ||	TRUE	igd	68680669	8.82551e-06	0.183134	Hypertrophic cardiomyopathy || id:finngen_R9_I9_HYPERTROCARDMYOP	TRUE	reported	finngen_R9_I9_HYPERTROCARDMYOP	2	TRUE
431	rs115766721	T	G	T	G	0.568887	-1.781	0.020056	0.0003	FALSE	FALSE	FALSE	ebi-a-GCST90001408	1	243548308	0.7217	3657	0.0136499	Naive-mature B cell %B cell	Naive-mature B cell %B cell	Naive-mature B cell %B cell || ||	TRUE	igd	243385006	9.23868e-06	0.128293	Hypertrophic cardiomyopathy || id:finngen_R9_I9_HYPERTROCARDMYOP	TRUE	reported	finngen_R9_I9_HYPERTROCARDMYOP	2	TRUE
432	rs11838934	G	A	G	A	-0.496461	-0.00954	0.067168	0.0373	FALSE	FALSE	FALSE	ebi-a-GCST90001408	13	32627358	0.06549	3657	0.8842	Naive-mature B cell %B cell	Naive-mature B cell %B cell	Naive-mature B cell %B cell || ||	TRUE	igd	32053221	4.64922e-07	0.0984992	Hypertrophic cardiomyopathy || id:finngen_R9_I9_HYPERTROCARDMYOP	TRUE	reported	finngen_R9_I9_HYPERTROCARDMYOP	2	TRUE
433	rs11918229	G	A	G	A	0.201778	0.06199	0.391703	0.0894	FALSE	FALSE	FALSE	ebi-a-GCST90001408	3	32192625	0.0438	3657	0.1571	Naive-mature B cell %B cell	Naive-mature B cell %B cell	Naive-mature B cell %B cell || ||	TRUE	igd	32151133	4.29536e-06	0.0438977	Hypertrophic cardiomyopathy || id:finngen_R9_I9_HYPERTROCARDMYOP	TRUE	reported	finngen_R9_I9_HYPERTROCARDMYOP	2	TRUE
434	rs144298547	G	C	G	C	0.68648	0.03782	0.0217311	0.0278	FALSE	TRUE	FALSE	ebi-a-GCST90001408	15	67257392	0.07597	3657	0.6186	Naive-mature B cell %B cell	Naive-mature B cell %B cell	Naive-mature B cell %B cell || ||	TRUE	igd	66965054	8.34353e-09	0.119152	Hypertrophic cardiomyopathy || id:finngen_R9_I9_HYPERTROCARDMYOP	TRUE	reported	finngen_R9_I9_HYPERTROCARDMYOP	2	TRUE
435	rs145008680	C	A	C	A	0.941357	-0.1313	0.010976	0.009	FALSE	FALSE	FALSE	ebi-a-GCST90001408	15	63141760	0.1312	3657	0.317	Naive-mature B cell %B cell	Naive-mature B cell %B cell	Naive-mature B cell %B cell || ||	TRUE	igd	62849561	4.07455e-09	0.160064	Hypertrophic cardiomyopathy || id:finngen_R9_I9_HYPERTROCARDMYOP	TRUE	reported	finngen_R9_I9_HYPERTROCARDMYOP	2	TRUE
436	rs147663430	C	T	C	T	0.591943	-0.05283	0.0205411	0.0023	FALSE	FALSE	FALSE	ebi-a-GCST90001408	15	68432551	0.2319	3657	0.8198	Naive-mature B cell %B cell	Naive-mature B cell %B cell	Naive-mature B cell %B cell || ||	TRUE	igd	68140213	2.17686e-06	0.124981	Hypertrophic cardiomyopathy || id:finngen_R9_I9_HYPERTROCARDMYOP	TRUE	reported	finngen_R9_I9_HYPERTROCARDMYOP	2	TRUE
437	rs149174045	A	G	A	G	1.59639	-0.01242	0.00821829	0.0126	FALSE	FALSE	FALSE	ebi-a-GCST90001408	11	50705199	0.138	3657	0.9283	Naive-mature B cell %B cell	Naive-mature B cell %B cell	Naive-mature B cell %B cell || ||	TRUE	igd	50746028	1.12564e-27	0.146429	Hypertrophic cardiomyopathy || id:finngen_R9_I9_HYPERTROCARDMYOP	TRUE	reported	finngen_R9_I9_HYPERTROCARDMYOP	2	TRUE
438	rs150493778	A	G	A	G	3.83532	0.2696	0.000684326	0.0004	FALSE	FALSE	FALSE	ebi-a-GCST90001408	11	57967968	0.5473	3657	0.6223	Naive-mature B cell %B cell	Naive-mature B cell %B cell	Naive-mature B cell %B cell || ||	TRUE	igd	58200496	3.24713e-73	0.211908	Hypertrophic cardiomyopathy || id:finngen_R9_I9_HYPERTROCARDMYOP	TRUE	reported	finngen_R9_I9_HYPERTROCARDMYOP	2	TRUE
439	rs17241676	T	C	T	C	0.236804	0.02391	0.292611	0.4047	FALSE	FALSE	FALSE	ebi-a-GCST90001408	16	60406863	0.02519	3657	0.3425	Naive-mature B cell %B cell	Naive-mature B cell %B cell	Naive-mature B cell %B cell || ||	TRUE	igd	60372959	3.39211e-07	0.0464298	Hypertrophic cardiomyopathy || id:finngen_R9_I9_HYPERTROCARDMYOP	TRUE	reported	finngen_R9_I9_HYPERTROCARDMYOP	2	TRUE
440	rs1804972	T	C	T	C	0.768166	0.08	0.0190588	0.0339	FALSE	FALSE	FALSE	ebi-a-GCST90001408	11	60658301	0.06903	3657	0.2465	Naive-mature B cell %B cell	Naive-mature B cell %B cell	Naive-mature B cell %B cell || ||	TRUE	igd	60890829	6.12266e-10	0.124153	Hypertrophic cardiomyopathy || id:finngen_R9_I9_HYPERTROCARDMYOP	TRUE	reported	finngen_R9_I9_HYPERTROCARDMYOP	2	TRUE
441	rs187248124	C	T	C	T	0.720269	0.5904	0.0195937	0.0003	FALSE	FALSE	FALSE	ebi-a-GCST90001408	15	65368655	0.6772	3657	0.3834	Naive-mature B cell %B cell	Naive-mature B cell %B cell	Naive-mature B cell %B cell || ||	TRUE	igd	65076317	8.98421e-09	0.125289	Hypertrophic cardiomyopathy || id:finngen_R9_I9_HYPERTROCARDMYOP	TRUE	reported	finngen_R9_I9_HYPERTROCARDMYOP	2	TRUE
442	rs30410	G	A	G	A	-0.299416	-0.003399	0.896229	0.9735	FALSE	FALSE	FALSE	ebi-a-GCST90001408	16	79627692	0.07719	3657	0.9649	Naive-mature B cell %B cell	Naive-mature B cell %B cell	Naive-mature B cell %B cell || ||	TRUE	igd	79593795	5.47318e-06	0.0658668	Hypertrophic cardiomyopathy || id:finngen_R9_I9_HYPERTROCARDMYOP	TRUE	reported	finngen_R9_I9_HYPERTROCARDMYOP	2	TRUE
443	rs4971463	G	A	G	A	-0.20777	0.02414	0.480613	0.4606	FALSE	FALSE	FALSE	ebi-a-GCST90001408	2	1116648	0.02473	3657	0.3291	Naive-mature B cell %B cell	Naive-mature B cell %B cell	Naive-mature B cell %B cell || ||	TRUE	igd	1120962	1.72703e-06	0.0434394	Hypertrophic cardiomyopathy || id:finngen_R9_I9_HYPERTROCARDMYOP	TRUE	reported	finngen_R9_I9_HYPERTROCARDMYOP	2	TRUE
444	rs55756397	A	G	A	G	1.10396	-0.121	0.0144216	0.0056	FALSE	FALSE	FALSE	ebi-a-GCST90001408	11	60285564	0.1605	3657	0.4509	Naive-mature B cell %B cell	Naive-mature B cell %B cell	Naive-mature B cell %B cell || ||	TRUE	igd	60518091	4.45554e-19	0.123693	Hypertrophic cardiomyopathy || id:finngen_R9_I9_HYPERTROCARDMYOP	TRUE	reported	finngen_R9_I9_HYPERTROCARDMYOP	2	TRUE
445	rs558524282	C	T	C	T	1.69471	-0.04334	0.00504912	0.0071	FALSE	FALSE	FALSE	ebi-a-GCST90001408	11	62609104	0.1473	3657	0.768599	Naive-mature B cell %B cell	Naive-mature B cell %B cell	Naive-mature B cell %B cell || ||	TRUE	igd	62841632	3.08035e-23	0.170664	Hypertrophic cardiomyopathy || id:finngen_R9_I9_HYPERTROCARDMYOP	TRUE	reported	finngen_R9_I9_HYPERTROCARDMYOP	2	TRUE
446	rs60617331	C	T	C	T	1.30478	0.1157	0.00377312	0.0332	FALSE	FALSE	FALSE	ebi-a-GCST90001408	11	69715453	0.06966	3657	0.0968211	Naive-mature B cell %B cell	Naive-mature B cell %B cell	Naive-mature B cell %B cell || ||	TRUE	igd	69900694	4.00857e-08	0.237645	Hypertrophic cardiomyopathy || id:finngen_R9_I9_HYPERTROCARDMYOP	TRUE	reported	finngen_R9_I9_HYPERTROCARDMYOP	2	TRUE
447	rs62427638	T	C	T	C	-1.17832	0.04757	0.0141119	0.1247	FALSE	FALSE	FALSE	ebi-a-GCST90001408	6	107332591	0.03759	3657	0.2059	Naive-mature B cell %B cell	Naive-mature B cell %B cell	Naive-mature B cell %B cell || ||	TRUE	igd	107011387	9.02381e-06	0.265427	Hypertrophic cardiomyopathy || id:finngen_R9_I9_HYPERTROCARDMYOP	TRUE	reported	finngen_R9_I9_HYPERTROCARDMYOP	2	TRUE
448	rs74566099	A	G	A	G	0.947646	-0.1365	0.0169059	0.0008	FALSE	FALSE	FALSE	ebi-a-GCST90001408	11	45953104	0.4036	3657	0.735099	Naive-mature B cell %B cell	Naive-mature B cell %B cell	Naive-mature B cell %B cell || ||	TRUE	igd	45931553	1.02825e-14	0.122503	Hypertrophic cardiomyopathy || id:finngen_R9_I9_HYPERTROCARDMYOP	TRUE	reported	finngen_R9_I9_HYPERTROCARDMYOP	2	TRUE
449	rs79460469	T	C	T	C	2.15793	0.1134	0.00409611	0.015	FALSE	FALSE	FALSE	ebi-a-GCST90001408	11	57305574	0.104	3657	0.2755	Naive-mature B cell %B cell	Naive-mature B cell %B cell	Naive-mature B cell %B cell || ||	TRUE	igd	57538101	1.70098e-38	0.166317	Hypertrophic cardiomyopathy || id:finngen_R9_I9_HYPERTROCARDMYOP	TRUE	reported	finngen_R9_I9_HYPERTROCARDMYOP	2	TRUE
450	rs79847151	T	C	T	C	0.273658	0.02726	0.130553	0.1403	FALSE	FALSE	FALSE	ebi-a-GCST90001408	7	33802894	0.03594	3657	0.4481	Naive-mature B cell %B cell	Naive-mature B cell %B cell	Naive-mature B cell %B cell || ||	TRUE	igd	33763282	5.68971e-06	0.060309	Hypertrophic cardiomyopathy || id:finngen_R9_I9_HYPERTROCARDMYOP	TRUE	reported	finngen_R9_I9_HYPERTROCARDMYOP	2	TRUE
451	rs10203647	T	C	T	C	0.202833	0.01009	0.630765	0.5971	FALSE	FALSE	FALSE	ebi-a-GCST90001409	2	107543156	0.02538	3656	0.691	Naive-mature B cell Absolute Count	Naive-mature B cell Absolute Count	Naive-mature B cell Absolute Count || ||	TRUE	igd	106926700	9.49445e-06	0.0458029	Hypertrophic cardiomyopathy || id:finngen_R9_I9_HYPERTROCARDMYOP	TRUE	reported	finngen_R9_I9_HYPERTROCARDMYOP	2	TRUE
452	rs10213404	C	A	C	A	-0.224495	-0.01151	0.334157	0.1812	FALSE	FALSE	FALSE	ebi-a-GCST90001409	4	104240255	0.03177	3656	0.7172	Naive-mature B cell Absolute Count	Naive-mature B cell Absolute Count	Naive-mature B cell Absolute Count || ||	TRUE	igd	103319098	2.08622e-06	0.0473129	Hypertrophic cardiomyopathy || id:finngen_R9_I9_HYPERTROCARDMYOP	TRUE	reported	finngen_R9_I9_HYPERTROCARDMYOP	2	TRUE
453	rs1087254	G	A	G	A	-0.20449	0.002417	0.580208	0.6037	FALSE	FALSE	FALSE	ebi-a-GCST90001409	3	107033296	0.02569	3656	0.925	Naive-mature B cell Absolute Count	Naive-mature B cell Absolute Count	Naive-mature B cell Absolute Count || ||	TRUE	igd	107314449	3.06916e-06	0.0438243	Hypertrophic cardiomyopathy || id:finngen_R9_I9_HYPERTROCARDMYOP	TRUE	reported	finngen_R9_I9_HYPERTROCARDMYOP	2	TRUE
454	rs111857153	C	G	C	G	0.727844	-0.05594	0.0173379	0.0062	FALSE	TRUE	FALSE	ebi-a-GCST90001409	15	63375237	0.1518	3656	0.7126	Naive-mature B cell Absolute Count	Naive-mature B cell Absolute Count	Naive-mature B cell Absolute Count || ||	TRUE	igd	63083038	2.02913e-08	0.129752	Hypertrophic cardiomyopathy || id:finngen_R9_I9_HYPERTROCARDMYOP	TRUE	reported	finngen_R9_I9_HYPERTROCARDMYOP	2	TRUE
455	rs113002363	T	C	T	C	0.813868	0.11	0.00876356	0.0491	FALSE	FALSE	FALSE	ebi-a-GCST90001409	11	68448137	0.05725	3656	0.05465	Naive-mature B cell Absolute Count	Naive-mature B cell Absolute Count	Naive-mature B cell Absolute Count || ||	TRUE	igd	68680669	8.82551e-06	0.183134	Hypertrophic cardiomyopathy || id:finngen_R9_I9_HYPERTROCARDMYOP	TRUE	reported	finngen_R9_I9_HYPERTROCARDMYOP	2	TRUE
456	rs115766721	T	G	T	G	0.568887	-1.642	0.020056	0.0003	FALSE	FALSE	FALSE	ebi-a-GCST90001409	1	243548308	0.7037	3656	0.0196598	Naive-mature B cell Absolute Count	Naive-mature B cell Absolute Count	Naive-mature B cell Absolute Count || ||	TRUE	igd	243385006	9.23868e-06	0.128293	Hypertrophic cardiomyopathy || id:finngen_R9_I9_HYPERTROCARDMYOP	TRUE	reported	finngen_R9_I9_HYPERTROCARDMYOP	2	TRUE
457	rs11838934	G	A	G	A	-0.496461	-0.007447	0.067168	0.0373	FALSE	FALSE	FALSE	ebi-a-GCST90001409	13	32627358	0.06505	3656	0.9089	Naive-mature B cell Absolute Count	Naive-mature B cell Absolute Count	Naive-mature B cell Absolute Count || ||	TRUE	igd	32053221	4.64922e-07	0.0984992	Hypertrophic cardiomyopathy || id:finngen_R9_I9_HYPERTROCARDMYOP	TRUE	reported	finngen_R9_I9_HYPERTROCARDMYOP	2	TRUE
458	rs11918229	G	A	G	A	0.201778	0.0883	0.391703	0.0894	FALSE	FALSE	FALSE	ebi-a-GCST90001409	3	32192625	0.04354	3656	0.0426	Naive-mature B cell Absolute Count	Naive-mature B cell Absolute Count	Naive-mature B cell Absolute Count || ||	TRUE	igd	32151133	4.29536e-06	0.0438977	Hypertrophic cardiomyopathy || id:finngen_R9_I9_HYPERTROCARDMYOP	TRUE	reported	finngen_R9_I9_HYPERTROCARDMYOP	2	TRUE
459	rs144298547	G	C	G	C	0.68648	0.007851	0.0217311	0.0278	FALSE	TRUE	FALSE	ebi-a-GCST90001409	15	67257392	0.07569	3656	0.9174	Naive-mature B cell Absolute Count	Naive-mature B cell Absolute Count	Naive-mature B cell Absolute Count || ||	TRUE	igd	66965054	8.34353e-09	0.119152	Hypertrophic cardiomyopathy || id:finngen_R9_I9_HYPERTROCARDMYOP	TRUE	reported	finngen_R9_I9_HYPERTROCARDMYOP	2	TRUE
460	rs145008680	C	A	C	A	0.941357	-0.1323	0.010976	0.009	FALSE	FALSE	FALSE	ebi-a-GCST90001409	15	63141760	0.1296	3656	0.3071	Naive-mature B cell Absolute Count	Naive-mature B cell Absolute Count	Naive-mature B cell Absolute Count || ||	TRUE	igd	62849561	4.07455e-09	0.160064	Hypertrophic cardiomyopathy || id:finngen_R9_I9_HYPERTROCARDMYOP	TRUE	reported	finngen_R9_I9_HYPERTROCARDMYOP	2	TRUE
461	rs147663430	C	T	C	T	0.591943	0.1584	0.0205411	0.0023	FALSE	FALSE	FALSE	ebi-a-GCST90001409	15	68432551	0.2279	3656	0.4871	Naive-mature B cell Absolute Count	Naive-mature B cell Absolute Count	Naive-mature B cell Absolute Count || ||	TRUE	igd	68140213	2.17686e-06	0.124981	Hypertrophic cardiomyopathy || id:finngen_R9_I9_HYPERTROCARDMYOP	TRUE	reported	finngen_R9_I9_HYPERTROCARDMYOP	2	TRUE
462	rs149174045	A	G	A	G	1.59639	-0.1083	0.00821829	0.0126	FALSE	FALSE	FALSE	ebi-a-GCST90001409	11	50705199	0.1378	3656	0.432	Naive-mature B cell Absolute Count	Naive-mature B cell Absolute Count	Naive-mature B cell Absolute Count || ||	TRUE	igd	50746028	1.12564e-27	0.146429	Hypertrophic cardiomyopathy || id:finngen_R9_I9_HYPERTROCARDMYOP	TRUE	reported	finngen_R9_I9_HYPERTROCARDMYOP	2	TRUE
463	rs150493778	A	G	A	G	3.83532	-0.848	0.000684326	0.0004	FALSE	FALSE	FALSE	ebi-a-GCST90001409	11	57967968	0.5386	3656	0.1155	Naive-mature B cell Absolute Count	Naive-mature B cell Absolute Count	Naive-mature B cell Absolute Count || ||	TRUE	igd	58200496	3.24713e-73	0.211908	Hypertrophic cardiomyopathy || id:finngen_R9_I9_HYPERTROCARDMYOP	TRUE	reported	finngen_R9_I9_HYPERTROCARDMYOP	2	TRUE
464	rs17241676	T	C	T	C	0.236804	0.02467	0.292611	0.4045	FALSE	FALSE	FALSE	ebi-a-GCST90001409	16	60406863	0.02502	3656	0.3242	Naive-mature B cell Absolute Count	Naive-mature B cell Absolute Count	Naive-mature B cell Absolute Count || ||	TRUE	igd	60372959	3.39211e-07	0.0464298	Hypertrophic cardiomyopathy || id:finngen_R9_I9_HYPERTROCARDMYOP	TRUE	reported	finngen_R9_I9_HYPERTROCARDMYOP	2	TRUE
465	rs1804972	T	C	T	C	0.768166	0.09122	0.0190588	0.0339	FALSE	FALSE	FALSE	ebi-a-GCST90001409	11	60658301	0.0685	3656	0.183	Naive-mature B cell Absolute Count	Naive-mature B cell Absolute Count	Naive-mature B cell Absolute Count || ||	TRUE	igd	60890829	6.12266e-10	0.124153	Hypertrophic cardiomyopathy || id:finngen_R9_I9_HYPERTROCARDMYOP	TRUE	reported	finngen_R9_I9_HYPERTROCARDMYOP	2	TRUE
466	rs187248124	C	T	C	T	0.720269	0.06572	0.0195937	0.0003	FALSE	FALSE	FALSE	ebi-a-GCST90001409	15	65368655	0.6586	3656	0.9205	Naive-mature B cell Absolute Count	Naive-mature B cell Absolute Count	Naive-mature B cell Absolute Count || ||	TRUE	igd	65076317	8.98421e-09	0.125289	Hypertrophic cardiomyopathy || id:finngen_R9_I9_HYPERTROCARDMYOP	TRUE	reported	finngen_R9_I9_HYPERTROCARDMYOP	2	TRUE
467	rs30410	G	A	G	A	-0.299416	0.09774	0.896229	0.9735	FALSE	FALSE	FALSE	ebi-a-GCST90001409	16	79627692	0.07657	3656	0.2019	Naive-mature B cell Absolute Count	Naive-mature B cell Absolute Count	Naive-mature B cell Absolute Count || ||	TRUE	igd	79593795	5.47318e-06	0.0658668	Hypertrophic cardiomyopathy || id:finngen_R9_I9_HYPERTROCARDMYOP	TRUE	reported	finngen_R9_I9_HYPERTROCARDMYOP	2	TRUE
468	rs4971463	G	A	G	A	-0.20777	0.01294	0.480613	0.4607	FALSE	FALSE	FALSE	ebi-a-GCST90001409	2	1116648	0.02457	3656	0.5985	Naive-mature B cell Absolute Count	Naive-mature B cell Absolute Count	Naive-mature B cell Absolute Count || ||	TRUE	igd	1120962	1.72703e-06	0.0434394	Hypertrophic cardiomyopathy || id:finngen_R9_I9_HYPERTROCARDMYOP	TRUE	reported	finngen_R9_I9_HYPERTROCARDMYOP	2	TRUE
469	rs55756397	A	G	A	G	1.10396	-0.05511	0.0144216	0.0056	FALSE	FALSE	FALSE	ebi-a-GCST90001409	11	60285564	0.1587	3656	0.728501	Naive-mature B cell Absolute Count	Naive-mature B cell Absolute Count	Naive-mature B cell Absolute Count || ||	TRUE	igd	60518091	4.45554e-19	0.123693	Hypertrophic cardiomyopathy || id:finngen_R9_I9_HYPERTROCARDMYOP	TRUE	reported	finngen_R9_I9_HYPERTROCARDMYOP	2	TRUE
470	rs558524282	C	T	C	T	1.69471	-0.08111	0.00504912	0.0071	FALSE	FALSE	FALSE	ebi-a-GCST90001409	11	62609104	0.146	3656	0.5785	Naive-mature B cell Absolute Count	Naive-mature B cell Absolute Count	Naive-mature B cell Absolute Count || ||	TRUE	igd	62841632	3.08035e-23	0.170664	Hypertrophic cardiomyopathy || id:finngen_R9_I9_HYPERTROCARDMYOP	TRUE	reported	finngen_R9_I9_HYPERTROCARDMYOP	2	TRUE
471	rs60617331	C	T	C	T	1.30478	0.03749	0.00377312	0.0332	FALSE	FALSE	FALSE	ebi-a-GCST90001409	11	69715453	0.06906	3656	0.5873	Naive-mature B cell Absolute Count	Naive-mature B cell Absolute Count	Naive-mature B cell Absolute Count || ||	TRUE	igd	69900694	4.00857e-08	0.237645	Hypertrophic cardiomyopathy || id:finngen_R9_I9_HYPERTROCARDMYOP	TRUE	reported	finngen_R9_I9_HYPERTROCARDMYOP	2	TRUE
472	rs62427638	T	C	T	C	-1.17832	-0.009156	0.0141119	0.1247	FALSE	FALSE	FALSE	ebi-a-GCST90001409	6	107332591	0.03744	3656	0.8068	Naive-mature B cell Absolute Count	Naive-mature B cell Absolute Count	Naive-mature B cell Absolute Count || ||	TRUE	igd	107011387	9.02381e-06	0.265427	Hypertrophic cardiomyopathy || id:finngen_R9_I9_HYPERTROCARDMYOP	TRUE	reported	finngen_R9_I9_HYPERTROCARDMYOP	2	TRUE
473	rs74566099	A	G	A	G	0.947646	0.323	0.0169059	0.0008	FALSE	FALSE	FALSE	ebi-a-GCST90001409	11	45953104	0.3978	3656	0.4168	Naive-mature B cell Absolute Count	Naive-mature B cell Absolute Count	Naive-mature B cell Absolute Count || ||	TRUE	igd	45931553	1.02825e-14	0.122503	Hypertrophic cardiomyopathy || id:finngen_R9_I9_HYPERTROCARDMYOP	TRUE	reported	finngen_R9_I9_HYPERTROCARDMYOP	2	TRUE
474	rs79460469	T	C	T	C	2.15793	0.1369	0.00409611	0.015	FALSE	FALSE	FALSE	ebi-a-GCST90001409	11	57305574	0.1037	3656	0.1871	Naive-mature B cell Absolute Count	Naive-mature B cell Absolute Count	Naive-mature B cell Absolute Count || ||	TRUE	igd	57538101	1.70098e-38	0.166317	Hypertrophic cardiomyopathy || id:finngen_R9_I9_HYPERTROCARDMYOP	TRUE	reported	finngen_R9_I9_HYPERTROCARDMYOP	2	TRUE
475	rs79847151	T	C	T	C	0.273658	-0.01158	0.130553	0.1402	FALSE	FALSE	FALSE	ebi-a-GCST90001409	7	33802894	0.03564	3656	0.7452	Naive-mature B cell Absolute Count	Naive-mature B cell Absolute Count	Naive-mature B cell Absolute Count || ||	TRUE	igd	33763282	5.68971e-06	0.060309	Hypertrophic cardiomyopathy || id:finngen_R9_I9_HYPERTROCARDMYOP	TRUE	reported	finngen_R9_I9_HYPERTROCARDMYOP	2	TRUE
476	rs10203647	T	C	T	C	0.202833	-0.02103	0.630765	0.5971	FALSE	FALSE	FALSE	ebi-a-GCST90001410	2	107543156	0.02469	3657	0.3945	IgD- CD38+ B cell %B cell	IgD- CD38+ B cell %B cell	IgD- CD38+ B cell %B cell || ||	TRUE	igd	106926700	9.49445e-06	0.0458029	Hypertrophic cardiomyopathy || id:finngen_R9_I9_HYPERTROCARDMYOP	TRUE	reported	finngen_R9_I9_HYPERTROCARDMYOP	2	TRUE
477	rs10213404	C	A	C	A	-0.224495	0.01242	0.334157	0.1812	FALSE	FALSE	FALSE	ebi-a-GCST90001410	4	104240255	0.03096	3657	0.688201	IgD- CD38+ B cell %B cell	IgD- CD38+ B cell %B cell	IgD- CD38+ B cell %B cell || ||	TRUE	igd	103319098	2.08622e-06	0.0473129	Hypertrophic cardiomyopathy || id:finngen_R9_I9_HYPERTROCARDMYOP	TRUE	reported	finngen_R9_I9_HYPERTROCARDMYOP	2	TRUE
478	rs1087254	G	A	G	A	-0.20449	0.02823	0.580208	0.6038	FALSE	FALSE	FALSE	ebi-a-GCST90001410	3	107033296	0.02513	3657	0.2613	IgD- CD38+ B cell %B cell	IgD- CD38+ B cell %B cell	IgD- CD38+ B cell %B cell || ||	TRUE	igd	107314449	3.06916e-06	0.0438243	Hypertrophic cardiomyopathy || id:finngen_R9_I9_HYPERTROCARDMYOP	TRUE	reported	finngen_R9_I9_HYPERTROCARDMYOP	2	TRUE
479	rs111857153	C	G	C	G	0.727844	0.05513	0.0173379	0.0062	FALSE	TRUE	FALSE	ebi-a-GCST90001410	15	63375237	0.1492	3657	0.7117	IgD- CD38+ B cell %B cell	IgD- CD38+ B cell %B cell	IgD- CD38+ B cell %B cell || ||	TRUE	igd	63083038	2.02913e-08	0.129752	Hypertrophic cardiomyopathy || id:finngen_R9_I9_HYPERTROCARDMYOP	TRUE	reported	finngen_R9_I9_HYPERTROCARDMYOP	2	TRUE
480	rs113002363	T	C	T	C	0.813868	0.03175	0.00876356	0.0491	FALSE	FALSE	FALSE	ebi-a-GCST90001410	11	68448137	0.05628	3657	0.5727	IgD- CD38+ B cell %B cell	IgD- CD38+ B cell %B cell	IgD- CD38+ B cell %B cell || ||	TRUE	igd	68680669	8.82551e-06	0.183134	Hypertrophic cardiomyopathy || id:finngen_R9_I9_HYPERTROCARDMYOP	TRUE	reported	finngen_R9_I9_HYPERTROCARDMYOP	2	TRUE
481	rs115766721	T	G	T	G	0.568887	-0.5296	0.020056	0.0003	FALSE	FALSE	FALSE	ebi-a-GCST90001410	1	243548308	0.7276	3657	0.4667	IgD- CD38+ B cell %B cell	IgD- CD38+ B cell %B cell	IgD- CD38+ B cell %B cell || ||	TRUE	igd	243385006	9.23868e-06	0.128293	Hypertrophic cardiomyopathy || id:finngen_R9_I9_HYPERTROCARDMYOP	TRUE	reported	finngen_R9_I9_HYPERTROCARDMYOP	2	TRUE
482	rs11838934	G	A	G	A	-0.496461	0.1256	0.067168	0.0373	FALSE	FALSE	FALSE	ebi-a-GCST90001410	13	32627358	0.0634	3657	0.0476497	IgD- CD38+ B cell %B cell	IgD- CD38+ B cell %B cell	IgD- CD38+ B cell %B cell || ||	TRUE	igd	32053221	4.64922e-07	0.0984992	Hypertrophic cardiomyopathy || id:finngen_R9_I9_HYPERTROCARDMYOP	TRUE	reported	finngen_R9_I9_HYPERTROCARDMYOP	2	TRUE
483	rs11918229	G	A	G	A	0.201778	0.02577	0.391703	0.0894	FALSE	FALSE	FALSE	ebi-a-GCST90001410	3	32192625	0.04241	3657	0.543501	IgD- CD38+ B cell %B cell	IgD- CD38+ B cell %B cell	IgD- CD38+ B cell %B cell || ||	TRUE	igd	32151133	4.29536e-06	0.0438977	Hypertrophic cardiomyopathy || id:finngen_R9_I9_HYPERTROCARDMYOP	TRUE	reported	finngen_R9_I9_HYPERTROCARDMYOP	2	TRUE
484	rs144298547	G	C	G	C	0.68648	-0.01776	0.0217311	0.0278	FALSE	TRUE	FALSE	ebi-a-GCST90001410	15	67257392	0.07318	3657	0.8082	IgD- CD38+ B cell %B cell	IgD- CD38+ B cell %B cell	IgD- CD38+ B cell %B cell || ||	TRUE	igd	66965054	8.34353e-09	0.119152	Hypertrophic cardiomyopathy || id:finngen_R9_I9_HYPERTROCARDMYOP	TRUE	reported	finngen_R9_I9_HYPERTROCARDMYOP	2	TRUE
485	rs145008680	C	A	C	A	0.941357	0.3184	0.010976	0.009	FALSE	FALSE	FALSE	ebi-a-GCST90001410	15	63141760	0.1282	3657	0.01309	IgD- CD38+ B cell %B cell	IgD- CD38+ B cell %B cell	IgD- CD38+ B cell %B cell || ||	TRUE	igd	62849561	4.07455e-09	0.160064	Hypertrophic cardiomyopathy || id:finngen_R9_I9_HYPERTROCARDMYOP	TRUE	reported	finngen_R9_I9_HYPERTROCARDMYOP	2	TRUE
486	rs147663430	C	T	C	T	0.591943	-0.1087	0.0205411	0.0023	FALSE	FALSE	FALSE	ebi-a-GCST90001410	15	68432551	0.2293	3657	0.6354	IgD- CD38+ B cell %B cell	IgD- CD38+ B cell %B cell	IgD- CD38+ B cell %B cell || ||	TRUE	igd	68140213	2.17686e-06	0.124981	Hypertrophic cardiomyopathy || id:finngen_R9_I9_HYPERTROCARDMYOP	TRUE	reported	finngen_R9_I9_HYPERTROCARDMYOP	2	TRUE
487	rs149174045	A	G	A	G	1.59639	0.06142	0.00821829	0.0126	FALSE	FALSE	FALSE	ebi-a-GCST90001410	11	50705199	0.1326	3657	0.6432	IgD- CD38+ B cell %B cell	IgD- CD38+ B cell %B cell	IgD- CD38+ B cell %B cell || ||	TRUE	igd	50746028	1.12564e-27	0.146429	Hypertrophic cardiomyopathy || id:finngen_R9_I9_HYPERTROCARDMYOP	TRUE	reported	finngen_R9_I9_HYPERTROCARDMYOP	2	TRUE
488	rs150493778	A	G	A	G	3.83532	0.1226	0.000684326	0.0004	FALSE	FALSE	FALSE	ebi-a-GCST90001410	11	57967968	0.5403	3657	0.8205	IgD- CD38+ B cell %B cell	IgD- CD38+ B cell %B cell	IgD- CD38+ B cell %B cell || ||	TRUE	igd	58200496	3.24713e-73	0.211908	Hypertrophic cardiomyopathy || id:finngen_R9_I9_HYPERTROCARDMYOP	TRUE	reported	finngen_R9_I9_HYPERTROCARDMYOP	2	TRUE
489	rs17241676	T	C	T	C	0.236804	-0.04162	0.292611	0.4047	FALSE	FALSE	FALSE	ebi-a-GCST90001410	16	60406863	0.02444	3657	0.0887095	IgD- CD38+ B cell %B cell	IgD- CD38+ B cell %B cell	IgD- CD38+ B cell %B cell || ||	TRUE	igd	60372959	3.39211e-07	0.0464298	Hypertrophic cardiomyopathy || id:finngen_R9_I9_HYPERTROCARDMYOP	TRUE	reported	finngen_R9_I9_HYPERTROCARDMYOP	2	TRUE
490	rs1804972	T	C	T	C	0.768166	-0.03695	0.0190588	0.0339	FALSE	FALSE	FALSE	ebi-a-GCST90001410	11	60658301	0.06703	3657	0.5814	IgD- CD38+ B cell %B cell	IgD- CD38+ B cell %B cell	IgD- CD38+ B cell %B cell || ||	TRUE	igd	60890829	6.12266e-10	0.124153	Hypertrophic cardiomyopathy || id:finngen_R9_I9_HYPERTROCARDMYOP	TRUE	reported	finngen_R9_I9_HYPERTROCARDMYOP	2	TRUE
491	rs187248124	C	T	C	T	0.720269	-0.2342	0.0195937	0.0003	FALSE	FALSE	FALSE	ebi-a-GCST90001410	15	65368655	0.6849	3657	0.732399	IgD- CD38+ B cell %B cell	IgD- CD38+ B cell %B cell	IgD- CD38+ B cell %B cell || ||	TRUE	igd	65076317	8.98421e-09	0.125289	Hypertrophic cardiomyopathy || id:finngen_R9_I9_HYPERTROCARDMYOP	TRUE	reported	finngen_R9_I9_HYPERTROCARDMYOP	2	TRUE
492	rs30410	G	A	G	A	-0.299416	0.008976	0.896229	0.9735	FALSE	FALSE	FALSE	ebi-a-GCST90001410	16	79627692	0.07484	3657	0.9045	IgD- CD38+ B cell %B cell	IgD- CD38+ B cell %B cell	IgD- CD38+ B cell %B cell || ||	TRUE	igd	79593795	5.47318e-06	0.0658668	Hypertrophic cardiomyopathy || id:finngen_R9_I9_HYPERTROCARDMYOP	TRUE	reported	finngen_R9_I9_HYPERTROCARDMYOP	2	TRUE
493	rs4971463	G	A	G	A	-0.20777	-0.01335	0.480613	0.4606	FALSE	FALSE	FALSE	ebi-a-GCST90001410	2	1116648	0.02398	3657	0.577801	IgD- CD38+ B cell %B cell	IgD- CD38+ B cell %B cell	IgD- CD38+ B cell %B cell || ||	TRUE	igd	1120962	1.72703e-06	0.0434394	Hypertrophic cardiomyopathy || id:finngen_R9_I9_HYPERTROCARDMYOP	TRUE	reported	finngen_R9_I9_HYPERTROCARDMYOP	2	TRUE
494	rs55756397	A	G	A	G	1.10396	-0.2886	0.0144216	0.0056	FALSE	FALSE	FALSE	ebi-a-GCST90001410	11	60285564	0.1574	3657	0.0667898	IgD- CD38+ B cell %B cell	IgD- CD38+ B cell %B cell	IgD- CD38+ B cell %B cell || ||	TRUE	igd	60518091	4.45554e-19	0.123693	Hypertrophic cardiomyopathy || id:finngen_R9_I9_HYPERTROCARDMYOP	TRUE	reported	finngen_R9_I9_HYPERTROCARDMYOP	2	TRUE
495	rs558524282	C	T	C	T	1.69471	-0.07365	0.00504912	0.0071	FALSE	FALSE	FALSE	ebi-a-GCST90001410	11	62609104	0.1435	3657	0.6078	IgD- CD38+ B cell %B cell	IgD- CD38+ B cell %B cell	IgD- CD38+ B cell %B cell || ||	TRUE	igd	62841632	3.08035e-23	0.170664	Hypertrophic cardiomyopathy || id:finngen_R9_I9_HYPERTROCARDMYOP	TRUE	reported	finngen_R9_I9_HYPERTROCARDMYOP	2	TRUE
496	rs60617331	C	T	C	T	1.30478	-0.0535	0.00377312	0.0332	FALSE	FALSE	FALSE	ebi-a-GCST90001410	11	69715453	0.06785	3657	0.4304	IgD- CD38+ B cell %B cell	IgD- CD38+ B cell %B cell	IgD- CD38+ B cell %B cell || ||	TRUE	igd	69900694	4.00857e-08	0.237645	Hypertrophic cardiomyopathy || id:finngen_R9_I9_HYPERTROCARDMYOP	TRUE	reported	finngen_R9_I9_HYPERTROCARDMYOP	2	TRUE
497	rs62427638	T	C	T	C	-1.17832	-0.01954	0.0141119	0.1247	FALSE	FALSE	FALSE	ebi-a-GCST90001410	6	107332591	0.03627	3657	0.5902	IgD- CD38+ B cell %B cell	IgD- CD38+ B cell %B cell	IgD- CD38+ B cell %B cell || ||	TRUE	igd	107011387	9.02381e-06	0.265427	Hypertrophic cardiomyopathy || id:finngen_R9_I9_HYPERTROCARDMYOP	TRUE	reported	finngen_R9_I9_HYPERTROCARDMYOP	2	TRUE
498	rs74566099	A	G	A	G	0.947646	-0.127	0.0169059	0.0008	FALSE	FALSE	FALSE	ebi-a-GCST90001410	11	45953104	0.4	3657	0.7509	IgD- CD38+ B cell %B cell	IgD- CD38+ B cell %B cell	IgD- CD38+ B cell %B cell || ||	TRUE	igd	45931553	1.02825e-14	0.122503	Hypertrophic cardiomyopathy || id:finngen_R9_I9_HYPERTROCARDMYOP	TRUE	reported	finngen_R9_I9_HYPERTROCARDMYOP	2	TRUE
499	rs79460469	T	C	T	C	2.15793	0.02367	0.00409611	0.015	FALSE	FALSE	FALSE	ebi-a-GCST90001410	11	57305574	0.1002	3657	0.8133	IgD- CD38+ B cell %B cell	IgD- CD38+ B cell %B cell	IgD- CD38+ B cell %B cell || ||	TRUE	igd	57538101	1.70098e-38	0.166317	Hypertrophic cardiomyopathy || id:finngen_R9_I9_HYPERTROCARDMYOP	TRUE	reported	finngen_R9_I9_HYPERTROCARDMYOP	2	TRUE
500	rs79847151	T	C	T	C	0.273658	0.06108	0.130553	0.1403	FALSE	FALSE	FALSE	ebi-a-GCST90001410	7	33802894	0.03491	3657	0.0803008	IgD- CD38+ B cell %B cell	IgD- CD38+ B cell %B cell	IgD- CD38+ B cell %B cell || ||	TRUE	igd	33763282	5.68971e-06	0.060309	Hypertrophic cardiomyopathy || id:finngen_R9_I9_HYPERTROCARDMYOP	TRUE	reported	finngen_R9_I9_HYPERTROCARDMYOP	2	TRUE
501	rs10203647	T	C	T	C	0.202833	0.03257	0.630765	0.5971	FALSE	FALSE	FALSE	ebi-a-GCST90001411	2	107543156	0.02578	3657	0.2067	IgD+ CD24+ B cell %B cell	IgD+ CD24+ B cell %B cell	IgD+ CD24+ B cell %B cell || ||	TRUE	igd	106926700	9.49445e-06	0.0458029	Hypertrophic cardiomyopathy || id:finngen_R9_I9_HYPERTROCARDMYOP	TRUE	reported	finngen_R9_I9_HYPERTROCARDMYOP	2	TRUE
502	rs10213404	C	A	C	A	-0.224495	0.00645	0.334157	0.1812	FALSE	FALSE	FALSE	ebi-a-GCST90001411	4	104240255	0.03226	3657	0.8415	IgD+ CD24+ B cell %B cell	IgD+ CD24+ B cell %B cell	IgD+ CD24+ B cell %B cell || ||	TRUE	igd	103319098	2.08622e-06	0.0473129	Hypertrophic cardiomyopathy || id:finngen_R9_I9_HYPERTROCARDMYOP	TRUE	reported	finngen_R9_I9_HYPERTROCARDMYOP	2	TRUE
503	rs1087254	G	A	G	A	-0.20449	-0.03118	0.580208	0.6038	FALSE	FALSE	FALSE	ebi-a-GCST90001411	3	107033296	0.02609	3657	0.2321	IgD+ CD24+ B cell %B cell	IgD+ CD24+ B cell %B cell	IgD+ CD24+ B cell %B cell || ||	TRUE	igd	107314449	3.06916e-06	0.0438243	Hypertrophic cardiomyopathy || id:finngen_R9_I9_HYPERTROCARDMYOP	TRUE	reported	finngen_R9_I9_HYPERTROCARDMYOP	2	TRUE
504	rs111857153	C	G	C	G	0.727844	0.1851	0.0173379	0.0062	FALSE	TRUE	FALSE	ebi-a-GCST90001411	15	63375237	0.1542	3657	0.2301	IgD+ CD24+ B cell %B cell	IgD+ CD24+ B cell %B cell	IgD+ CD24+ B cell %B cell || ||	TRUE	igd	63083038	2.02913e-08	0.129752	Hypertrophic cardiomyopathy || id:finngen_R9_I9_HYPERTROCARDMYOP	TRUE	reported	finngen_R9_I9_HYPERTROCARDMYOP	2	TRUE
505	rs113002363	T	C	T	C	0.813868	0.02203	0.00876356	0.0491	FALSE	FALSE	FALSE	ebi-a-GCST90001411	11	68448137	0.05817	3657	0.704901	IgD+ CD24+ B cell %B cell	IgD+ CD24+ B cell %B cell	IgD+ CD24+ B cell %B cell || ||	TRUE	igd	68680669	8.82551e-06	0.183134	Hypertrophic cardiomyopathy || id:finngen_R9_I9_HYPERTROCARDMYOP	TRUE	reported	finngen_R9_I9_HYPERTROCARDMYOP	2	TRUE
506	rs115766721	T	G	T	G	0.568887	1.558	0.020056	0.0003	FALSE	FALSE	FALSE	ebi-a-GCST90001411	1	243548308	0.7149	3657	0.0294002	IgD+ CD24+ B cell %B cell	IgD+ CD24+ B cell %B cell	IgD+ CD24+ B cell %B cell || ||	TRUE	igd	243385006	9.23868e-06	0.128293	Hypertrophic cardiomyopathy || id:finngen_R9_I9_HYPERTROCARDMYOP	TRUE	reported	finngen_R9_I9_HYPERTROCARDMYOP	2	TRUE
507	rs11838934	G	A	G	A	-0.496461	-0.02031	0.067168	0.0373	FALSE	FALSE	FALSE	ebi-a-GCST90001411	13	32627358	0.06606	3657	0.7586	IgD+ CD24+ B cell %B cell	IgD+ CD24+ B cell %B cell	IgD+ CD24+ B cell %B cell || ||	TRUE	igd	32053221	4.64922e-07	0.0984992	Hypertrophic cardiomyopathy || id:finngen_R9_I9_HYPERTROCARDMYOP	TRUE	reported	finngen_R9_I9_HYPERTROCARDMYOP	2	TRUE
508	rs11918229	G	A	G	A	0.201778	-0.02499	0.391703	0.0894	FALSE	FALSE	FALSE	ebi-a-GCST90001411	3	32192625	0.04425	3657	0.5722	IgD+ CD24+ B cell %B cell	IgD+ CD24+ B cell %B cell	IgD+ CD24+ B cell %B cell || ||	TRUE	igd	32151133	4.29536e-06	0.0438977	Hypertrophic cardiomyopathy || id:finngen_R9_I9_HYPERTROCARDMYOP	TRUE	reported	finngen_R9_I9_HYPERTROCARDMYOP	2	TRUE
509	rs144298547	G	C	G	C	0.68648	-0.01232	0.0217311	0.0278	FALSE	TRUE	FALSE	ebi-a-GCST90001411	15	67257392	0.07687	3657	0.8727	IgD+ CD24+ B cell %B cell	IgD+ CD24+ B cell %B cell	IgD+ CD24+ B cell %B cell || ||	TRUE	igd	66965054	8.34353e-09	0.119152	Hypertrophic cardiomyopathy || id:finngen_R9_I9_HYPERTROCARDMYOP	TRUE	reported	finngen_R9_I9_HYPERTROCARDMYOP	2	TRUE
510	rs145008680	C	A	C	A	0.941357	0.04181	0.010976	0.009	FALSE	FALSE	FALSE	ebi-a-GCST90001411	15	63141760	0.1316	3657	0.7508	IgD+ CD24+ B cell %B cell	IgD+ CD24+ B cell %B cell	IgD+ CD24+ B cell %B cell || ||	TRUE	igd	62849561	4.07455e-09	0.160064	Hypertrophic cardiomyopathy || id:finngen_R9_I9_HYPERTROCARDMYOP	TRUE	reported	finngen_R9_I9_HYPERTROCARDMYOP	2	TRUE
511	rs147663430	C	T	C	T	0.591943	-0.0703	0.0205411	0.0023	FALSE	FALSE	FALSE	ebi-a-GCST90001411	15	68432551	0.2316	3657	0.7615	IgD+ CD24+ B cell %B cell	IgD+ CD24+ B cell %B cell	IgD+ CD24+ B cell %B cell || ||	TRUE	igd	68140213	2.17686e-06	0.124981	Hypertrophic cardiomyopathy || id:finngen_R9_I9_HYPERTROCARDMYOP	TRUE	reported	finngen_R9_I9_HYPERTROCARDMYOP	2	TRUE
512	rs149174045	A	G	A	G	1.59639	0.08324	0.00821829	0.0126	FALSE	FALSE	FALSE	ebi-a-GCST90001411	11	50705199	0.1399	3657	0.552	IgD+ CD24+ B cell %B cell	IgD+ CD24+ B cell %B cell	IgD+ CD24+ B cell %B cell || ||	TRUE	igd	50746028	1.12564e-27	0.146429	Hypertrophic cardiomyopathy || id:finngen_R9_I9_HYPERTROCARDMYOP	TRUE	reported	finngen_R9_I9_HYPERTROCARDMYOP	2	TRUE
513	rs150493778	A	G	A	G	3.83532	0.01767	0.000684326	0.0004	FALSE	FALSE	FALSE	ebi-a-GCST90001411	11	57967968	0.5474	3657	0.9743	IgD+ CD24+ B cell %B cell	IgD+ CD24+ B cell %B cell	IgD+ CD24+ B cell %B cell || ||	TRUE	igd	58200496	3.24713e-73	0.211908	Hypertrophic cardiomyopathy || id:finngen_R9_I9_HYPERTROCARDMYOP	TRUE	reported	finngen_R9_I9_HYPERTROCARDMYOP	2	TRUE
514	rs17241676	T	C	T	C	0.236804	-0.02074	0.292611	0.4047	FALSE	FALSE	FALSE	ebi-a-GCST90001411	16	60406863	0.0254	3657	0.4143	IgD+ CD24+ B cell %B cell	IgD+ CD24+ B cell %B cell	IgD+ CD24+ B cell %B cell || ||	TRUE	igd	60372959	3.39211e-07	0.0464298	Hypertrophic cardiomyopathy || id:finngen_R9_I9_HYPERTROCARDMYOP	TRUE	reported	finngen_R9_I9_HYPERTROCARDMYOP	2	TRUE
515	rs1804972	T	C	T	C	0.768166	-0.0702	0.0190588	0.0339	FALSE	FALSE	FALSE	ebi-a-GCST90001411	11	60658301	0.06959	3657	0.3132	IgD+ CD24+ B cell %B cell	IgD+ CD24+ B cell %B cell	IgD+ CD24+ B cell %B cell || ||	TRUE	igd	60890829	6.12266e-10	0.124153	Hypertrophic cardiomyopathy || id:finngen_R9_I9_HYPERTROCARDMYOP	TRUE	reported	finngen_R9_I9_HYPERTROCARDMYOP	2	TRUE
516	rs187248124	C	T	C	T	0.720269	-0.8212	0.0195937	0.0003	FALSE	FALSE	FALSE	ebi-a-GCST90001411	15	65368655	0.6689	3657	0.2196	IgD+ CD24+ B cell %B cell	IgD+ CD24+ B cell %B cell	IgD+ CD24+ B cell %B cell || ||	TRUE	igd	65076317	8.98421e-09	0.125289	Hypertrophic cardiomyopathy || id:finngen_R9_I9_HYPERTROCARDMYOP	TRUE	reported	finngen_R9_I9_HYPERTROCARDMYOP	2	TRUE
517	rs30410	G	A	G	A	-0.299416	-0.08159	0.896229	0.9735	FALSE	FALSE	FALSE	ebi-a-GCST90001411	16	79627692	0.07778	3657	0.2943	IgD+ CD24+ B cell %B cell	IgD+ CD24+ B cell %B cell	IgD+ CD24+ B cell %B cell || ||	TRUE	igd	79593795	5.47318e-06	0.0658668	Hypertrophic cardiomyopathy || id:finngen_R9_I9_HYPERTROCARDMYOP	TRUE	reported	finngen_R9_I9_HYPERTROCARDMYOP	2	TRUE
518	rs4971463	G	A	G	A	-0.20777	-0.02005	0.480613	0.4606	FALSE	FALSE	FALSE	ebi-a-GCST90001411	2	1116648	0.02495	3657	0.4217	IgD+ CD24+ B cell %B cell	IgD+ CD24+ B cell %B cell	IgD+ CD24+ B cell %B cell || ||	TRUE	igd	1120962	1.72703e-06	0.0434394	Hypertrophic cardiomyopathy || id:finngen_R9_I9_HYPERTROCARDMYOP	TRUE	reported	finngen_R9_I9_HYPERTROCARDMYOP	2	TRUE
519	rs55756397	A	G	A	G	1.10396	0.1718	0.0144216	0.0056	FALSE	FALSE	FALSE	ebi-a-GCST90001411	11	60285564	0.1611	3657	0.2864	IgD+ CD24+ B cell %B cell	IgD+ CD24+ B cell %B cell	IgD+ CD24+ B cell %B cell || ||	TRUE	igd	60518091	4.45554e-19	0.123693	Hypertrophic cardiomyopathy || id:finngen_R9_I9_HYPERTROCARDMYOP	TRUE	reported	finngen_R9_I9_HYPERTROCARDMYOP	2	TRUE
520	rs558524282	C	T	C	T	1.69471	-0.04981	0.00504912	0.0071	FALSE	FALSE	FALSE	ebi-a-GCST90001411	11	62609104	0.1483	3657	0.737099	IgD+ CD24+ B cell %B cell	IgD+ CD24+ B cell %B cell	IgD+ CD24+ B cell %B cell || ||	TRUE	igd	62841632	3.08035e-23	0.170664	Hypertrophic cardiomyopathy || id:finngen_R9_I9_HYPERTROCARDMYOP	TRUE	reported	finngen_R9_I9_HYPERTROCARDMYOP	2	TRUE
521	rs60617331	C	T	C	T	1.30478	0.004551	0.00377312	0.0332	FALSE	FALSE	FALSE	ebi-a-GCST90001411	11	69715453	0.07014	3657	0.9483	IgD+ CD24+ B cell %B cell	IgD+ CD24+ B cell %B cell	IgD+ CD24+ B cell %B cell || ||	TRUE	igd	69900694	4.00857e-08	0.237645	Hypertrophic cardiomyopathy || id:finngen_R9_I9_HYPERTROCARDMYOP	TRUE	reported	finngen_R9_I9_HYPERTROCARDMYOP	2	TRUE
522	rs62427638	T	C	T	C	-1.17832	-0.05806	0.0141119	0.1247	FALSE	FALSE	FALSE	ebi-a-GCST90001411	6	107332591	0.03801	3657	0.1267	IgD+ CD24+ B cell %B cell	IgD+ CD24+ B cell %B cell	IgD+ CD24+ B cell %B cell || ||	TRUE	igd	107011387	9.02381e-06	0.265427	Hypertrophic cardiomyopathy || id:finngen_R9_I9_HYPERTROCARDMYOP	TRUE	reported	finngen_R9_I9_HYPERTROCARDMYOP	2	TRUE
523	rs74566099	A	G	A	G	0.947646	0.1129	0.0169059	0.0008	FALSE	FALSE	FALSE	ebi-a-GCST90001411	11	45953104	0.4041	3657	0.7799	IgD+ CD24+ B cell %B cell	IgD+ CD24+ B cell %B cell	IgD+ CD24+ B cell %B cell || ||	TRUE	igd	45931553	1.02825e-14	0.122503	Hypertrophic cardiomyopathy || id:finngen_R9_I9_HYPERTROCARDMYOP	TRUE	reported	finngen_R9_I9_HYPERTROCARDMYOP	2	TRUE
524	rs79460469	T	C	T	C	2.15793	-0.06418	0.00409611	0.015	FALSE	FALSE	FALSE	ebi-a-GCST90001411	11	57305574	0.1054	3657	0.5426	IgD+ CD24+ B cell %B cell	IgD+ CD24+ B cell %B cell	IgD+ CD24+ B cell %B cell || ||	TRUE	igd	57538101	1.70098e-38	0.166317	Hypertrophic cardiomyopathy || id:finngen_R9_I9_HYPERTROCARDMYOP	TRUE	reported	finngen_R9_I9_HYPERTROCARDMYOP	2	TRUE
525	rs79847151	T	C	T	C	0.273658	-0.03635	0.130553	0.1403	FALSE	FALSE	FALSE	ebi-a-GCST90001411	7	33802894	0.03619	3657	0.3153	IgD+ CD24+ B cell %B cell	IgD+ CD24+ B cell %B cell	IgD+ CD24+ B cell %B cell || ||	TRUE	igd	33763282	5.68971e-06	0.060309	Hypertrophic cardiomyopathy || id:finngen_R9_I9_HYPERTROCARDMYOP	TRUE	reported	finngen_R9_I9_HYPERTROCARDMYOP	2	TRUE
526	rs10203647	T	C	T	C	0.202833	0.03774	0.630765	0.5971	FALSE	FALSE	FALSE	ebi-a-GCST90001412	2	107543156	0.02491	3656	0.1299	IgD+ CD24+ B cell Absolute Count	IgD+ CD24+ B cell Absolute Count	IgD+ CD24+ B cell Absolute Count || ||	TRUE	igd	106926700	9.49445e-06	0.0458029	Hypertrophic cardiomyopathy || id:finngen_R9_I9_HYPERTROCARDMYOP	TRUE	reported	finngen_R9_I9_HYPERTROCARDMYOP	2	TRUE
527	rs10213404	C	A	C	A	-0.224495	-0.002381	0.334157	0.1812	FALSE	FALSE	FALSE	ebi-a-GCST90001412	4	104240255	0.03121	3656	0.9392	IgD+ CD24+ B cell Absolute Count	IgD+ CD24+ B cell Absolute Count	IgD+ CD24+ B cell Absolute Count || ||	TRUE	igd	103319098	2.08622e-06	0.0473129	Hypertrophic cardiomyopathy || id:finngen_R9_I9_HYPERTROCARDMYOP	TRUE	reported	finngen_R9_I9_HYPERTROCARDMYOP	2	TRUE
528	rs1087254	G	A	G	A	-0.20449	-0.03597	0.580208	0.6037	FALSE	FALSE	FALSE	ebi-a-GCST90001412	3	107033296	0.02527	3656	0.1548	IgD+ CD24+ B cell Absolute Count	IgD+ CD24+ B cell Absolute Count	IgD+ CD24+ B cell Absolute Count || ||	TRUE	igd	107314449	3.06916e-06	0.0438243	Hypertrophic cardiomyopathy || id:finngen_R9_I9_HYPERTROCARDMYOP	TRUE	reported	finngen_R9_I9_HYPERTROCARDMYOP	2	TRUE
529	rs111857153	C	G	C	G	0.727844	0.1111	0.0173379	0.0062	FALSE	TRUE	FALSE	ebi-a-GCST90001412	15	63375237	0.1499	3656	0.4585	IgD+ CD24+ B cell Absolute Count	IgD+ CD24+ B cell Absolute Count	IgD+ CD24+ B cell Absolute Count || ||	TRUE	igd	63083038	2.02913e-08	0.129752	Hypertrophic cardiomyopathy || id:finngen_R9_I9_HYPERTROCARDMYOP	TRUE	reported	finngen_R9_I9_HYPERTROCARDMYOP	2	TRUE
530	rs113002363	T	C	T	C	0.813868	0.1067	0.00876356	0.0491	FALSE	FALSE	FALSE	ebi-a-GCST90001412	11	68448137	0.0564	3656	0.0586503	IgD+ CD24+ B cell Absolute Count	IgD+ CD24+ B cell Absolute Count	IgD+ CD24+ B cell Absolute Count || ||	TRUE	igd	68680669	8.82551e-06	0.183134	Hypertrophic cardiomyopathy || id:finngen_R9_I9_HYPERTROCARDMYOP	TRUE	reported	finngen_R9_I9_HYPERTROCARDMYOP	2	TRUE
531	rs115766721	T	G	T	G	0.568887	0.7552	0.020056	0.0003	FALSE	FALSE	FALSE	ebi-a-GCST90001412	1	243548308	0.7052	3656	0.2843	IgD+ CD24+ B cell Absolute Count	IgD+ CD24+ B cell Absolute Count	IgD+ CD24+ B cell Absolute Count || ||	TRUE	igd	243385006	9.23868e-06	0.128293	Hypertrophic cardiomyopathy || id:finngen_R9_I9_HYPERTROCARDMYOP	TRUE	reported	finngen_R9_I9_HYPERTROCARDMYOP	2	TRUE
532	rs11838934	G	A	G	A	-0.496461	-0.01376	0.067168	0.0373	FALSE	FALSE	FALSE	ebi-a-GCST90001412	13	32627358	0.06395	3656	0.8297	IgD+ CD24+ B cell Absolute Count	IgD+ CD24+ B cell Absolute Count	IgD+ CD24+ B cell Absolute Count || ||	TRUE	igd	32053221	4.64922e-07	0.0984992	Hypertrophic cardiomyopathy || id:finngen_R9_I9_HYPERTROCARDMYOP	TRUE	reported	finngen_R9_I9_HYPERTROCARDMYOP	2	TRUE
533	rs11918229	G	A	G	A	0.201778	0.01828	0.391703	0.0894	FALSE	FALSE	FALSE	ebi-a-GCST90001412	3	32192625	0.04278	3656	0.6692	IgD+ CD24+ B cell Absolute Count	IgD+ CD24+ B cell Absolute Count	IgD+ CD24+ B cell Absolute Count || ||	TRUE	igd	32151133	4.29536e-06	0.0438977	Hypertrophic cardiomyopathy || id:finngen_R9_I9_HYPERTROCARDMYOP	TRUE	reported	finngen_R9_I9_HYPERTROCARDMYOP	2	TRUE
534	rs144298547	G	C	G	C	0.68648	-0.03009	0.0217311	0.0278	FALSE	TRUE	FALSE	ebi-a-GCST90001412	15	67257392	0.07419	3656	0.685001	IgD+ CD24+ B cell Absolute Count	IgD+ CD24+ B cell Absolute Count	IgD+ CD24+ B cell Absolute Count || ||	TRUE	igd	66965054	8.34353e-09	0.119152	Hypertrophic cardiomyopathy || id:finngen_R9_I9_HYPERTROCARDMYOP	TRUE	reported	finngen_R9_I9_HYPERTROCARDMYOP	2	TRUE
535	rs145008680	C	A	C	A	0.941357	-0.03198	0.010976	0.009	FALSE	FALSE	FALSE	ebi-a-GCST90001412	15	63141760	0.1281	3656	0.8029	IgD+ CD24+ B cell Absolute Count	IgD+ CD24+ B cell Absolute Count	IgD+ CD24+ B cell Absolute Count || ||	TRUE	igd	62849561	4.07455e-09	0.160064	Hypertrophic cardiomyopathy || id:finngen_R9_I9_HYPERTROCARDMYOP	TRUE	reported	finngen_R9_I9_HYPERTROCARDMYOP	2	TRUE
536	rs147663430	C	T	C	T	0.591943	0.1519	0.0205411	0.0023	FALSE	FALSE	FALSE	ebi-a-GCST90001412	15	68432551	0.2263	3656	0.5022	IgD+ CD24+ B cell Absolute Count	IgD+ CD24+ B cell Absolute Count	IgD+ CD24+ B cell Absolute Count || ||	TRUE	igd	68140213	2.17686e-06	0.124981	Hypertrophic cardiomyopathy || id:finngen_R9_I9_HYPERTROCARDMYOP	TRUE	reported	finngen_R9_I9_HYPERTROCARDMYOP	2	TRUE
537	rs149174045	A	G	A	G	1.59639	0.01236	0.00821829	0.0126	FALSE	FALSE	FALSE	ebi-a-GCST90001412	11	50705199	0.1347	3656	0.9269	IgD+ CD24+ B cell Absolute Count	IgD+ CD24+ B cell Absolute Count	IgD+ CD24+ B cell Absolute Count || ||	TRUE	igd	50746028	1.12564e-27	0.146429	Hypertrophic cardiomyopathy || id:finngen_R9_I9_HYPERTROCARDMYOP	TRUE	reported	finngen_R9_I9_HYPERTROCARDMYOP	2	TRUE
538	rs150493778	A	G	A	G	3.83532	-0.7758	0.000684326	0.0004	FALSE	FALSE	FALSE	ebi-a-GCST90001412	11	57967968	0.5342	3656	0.1465	IgD+ CD24+ B cell Absolute Count	IgD+ CD24+ B cell Absolute Count	IgD+ CD24+ B cell Absolute Count || ||	TRUE	igd	58200496	3.24713e-73	0.211908	Hypertrophic cardiomyopathy || id:finngen_R9_I9_HYPERTROCARDMYOP	TRUE	reported	finngen_R9_I9_HYPERTROCARDMYOP	2	TRUE
539	rs17241676	T	C	T	C	0.236804	-0.00568	0.292611	0.4045	FALSE	FALSE	FALSE	ebi-a-GCST90001412	16	60406863	0.02461	3656	0.8175	IgD+ CD24+ B cell Absolute Count	IgD+ CD24+ B cell Absolute Count	IgD+ CD24+ B cell Absolute Count || ||	TRUE	igd	60372959	3.39211e-07	0.0464298	Hypertrophic cardiomyopathy || id:finngen_R9_I9_HYPERTROCARDMYOP	TRUE	reported	finngen_R9_I9_HYPERTROCARDMYOP	2	TRUE
540	rs1804972	T	C	T	C	0.768166	-0.004795	0.0190588	0.0339	FALSE	FALSE	FALSE	ebi-a-GCST90001412	11	60658301	0.06741	3656	0.9433	IgD+ CD24+ B cell Absolute Count	IgD+ CD24+ B cell Absolute Count	IgD+ CD24+ B cell Absolute Count || ||	TRUE	igd	60890829	6.12266e-10	0.124153	Hypertrophic cardiomyopathy || id:finngen_R9_I9_HYPERTROCARDMYOP	TRUE	reported	finngen_R9_I9_HYPERTROCARDMYOP	2	TRUE
541	rs187248124	C	T	C	T	0.720269	-0.8225	0.0195937	0.0003	FALSE	FALSE	FALSE	ebi-a-GCST90001412	15	65368655	0.6611	3656	0.2135	IgD+ CD24+ B cell Absolute Count	IgD+ CD24+ B cell Absolute Count	IgD+ CD24+ B cell Absolute Count || ||	TRUE	igd	65076317	8.98421e-09	0.125289	Hypertrophic cardiomyopathy || id:finngen_R9_I9_HYPERTROCARDMYOP	TRUE	reported	finngen_R9_I9_HYPERTROCARDMYOP	2	TRUE
542	rs30410	G	A	G	A	-0.299416	0.004502	0.896229	0.9735	FALSE	FALSE	FALSE	ebi-a-GCST90001412	16	79627692	0.07537	3656	0.9524	IgD+ CD24+ B cell Absolute Count	IgD+ CD24+ B cell Absolute Count	IgD+ CD24+ B cell Absolute Count || ||	TRUE	igd	79593795	5.47318e-06	0.0658668	Hypertrophic cardiomyopathy || id:finngen_R9_I9_HYPERTROCARDMYOP	TRUE	reported	finngen_R9_I9_HYPERTROCARDMYOP	2	TRUE
543	rs4971463	G	A	G	A	-0.20777	-0.009314	0.480613	0.4607	FALSE	FALSE	FALSE	ebi-a-GCST90001412	2	1116648	0.02416	3656	0.6999	IgD+ CD24+ B cell Absolute Count	IgD+ CD24+ B cell Absolute Count	IgD+ CD24+ B cell Absolute Count || ||	TRUE	igd	1120962	1.72703e-06	0.0434394	Hypertrophic cardiomyopathy || id:finngen_R9_I9_HYPERTROCARDMYOP	TRUE	reported	finngen_R9_I9_HYPERTROCARDMYOP	2	TRUE
544	rs55756397	A	G	A	G	1.10396	0.1527	0.0144216	0.0056	FALSE	FALSE	FALSE	ebi-a-GCST90001412	11	60285564	0.1567	3656	0.3299	IgD+ CD24+ B cell Absolute Count	IgD+ CD24+ B cell Absolute Count	IgD+ CD24+ B cell Absolute Count || ||	TRUE	igd	60518091	4.45554e-19	0.123693	Hypertrophic cardiomyopathy || id:finngen_R9_I9_HYPERTROCARDMYOP	TRUE	reported	finngen_R9_I9_HYPERTROCARDMYOP	2	TRUE
545	rs558524282	C	T	C	T	1.69471	-0.0995	0.00504912	0.0071	FALSE	FALSE	FALSE	ebi-a-GCST90001412	11	62609104	0.1438	3656	0.489	IgD+ CD24+ B cell Absolute Count	IgD+ CD24+ B cell Absolute Count	IgD+ CD24+ B cell Absolute Count || ||	TRUE	igd	62841632	3.08035e-23	0.170664	Hypertrophic cardiomyopathy || id:finngen_R9_I9_HYPERTROCARDMYOP	TRUE	reported	finngen_R9_I9_HYPERTROCARDMYOP	2	TRUE
546	rs60617331	C	T	C	T	1.30478	-0.01664	0.00377312	0.0332	FALSE	FALSE	FALSE	ebi-a-GCST90001412	11	69715453	0.06806	3656	0.8068	IgD+ CD24+ B cell Absolute Count	IgD+ CD24+ B cell Absolute Count	IgD+ CD24+ B cell Absolute Count || ||	TRUE	igd	69900694	4.00857e-08	0.237645	Hypertrophic cardiomyopathy || id:finngen_R9_I9_HYPERTROCARDMYOP	TRUE	reported	finngen_R9_I9_HYPERTROCARDMYOP	2	TRUE
547	rs62427638	T	C	T	C	-1.17832	-0.06257	0.0141119	0.1247	FALSE	FALSE	FALSE	ebi-a-GCST90001412	6	107332591	0.03671	3656	0.0884097	IgD+ CD24+ B cell Absolute Count	IgD+ CD24+ B cell Absolute Count	IgD+ CD24+ B cell Absolute Count || ||	TRUE	igd	107011387	9.02381e-06	0.265427	Hypertrophic cardiomyopathy || id:finngen_R9_I9_HYPERTROCARDMYOP	TRUE	reported	finngen_R9_I9_HYPERTROCARDMYOP	2	TRUE
548	rs74566099	A	G	A	G	0.947646	0.4647	0.0169059	0.0008	FALSE	FALSE	FALSE	ebi-a-GCST90001412	11	45953104	0.394	3656	0.2383	IgD+ CD24+ B cell Absolute Count	IgD+ CD24+ B cell Absolute Count	IgD+ CD24+ B cell Absolute Count || ||	TRUE	igd	45931553	1.02825e-14	0.122503	Hypertrophic cardiomyopathy || id:finngen_R9_I9_HYPERTROCARDMYOP	TRUE	reported	finngen_R9_I9_HYPERTROCARDMYOP	2	TRUE
549	rs79460469	T	C	T	C	2.15793	0.01823	0.00409611	0.015	FALSE	FALSE	FALSE	ebi-a-GCST90001412	11	57305574	0.1015	3656	0.8576	IgD+ CD24+ B cell Absolute Count	IgD+ CD24+ B cell Absolute Count	IgD+ CD24+ B cell Absolute Count || ||	TRUE	igd	57538101	1.70098e-38	0.166317	Hypertrophic cardiomyopathy || id:finngen_R9_I9_HYPERTROCARDMYOP	TRUE	reported	finngen_R9_I9_HYPERTROCARDMYOP	2	TRUE
550	rs79847151	T	C	T	C	0.273658	-0.03838	0.130553	0.1402	FALSE	FALSE	FALSE	ebi-a-GCST90001412	7	33802894	0.0351	3656	0.2742	IgD+ CD24+ B cell Absolute Count	IgD+ CD24+ B cell Absolute Count	IgD+ CD24+ B cell Absolute Count || ||	TRUE	igd	33763282	5.68971e-06	0.060309	Hypertrophic cardiomyopathy || id:finngen_R9_I9_HYPERTROCARDMYOP	TRUE	reported	finngen_R9_I9_HYPERTROCARDMYOP	2	TRUE
551	rs10203647	T	C	T	C	0.202833	-0.03415	0.630765	0.5971	FALSE	FALSE	FALSE	ebi-a-GCST90001413	2	107543156	0.02549	3657	0.1804	IgD- CD24- B cell %B cell	IgD- CD24- B cell %B cell	IgD- CD24- B cell %B cell || ||	TRUE	igd	106926700	9.49445e-06	0.0458029	Hypertrophic cardiomyopathy || id:finngen_R9_I9_HYPERTROCARDMYOP	TRUE	reported	finngen_R9_I9_HYPERTROCARDMYOP	2	TRUE
552	rs10213404	C	A	C	A	-0.224495	0.04516	0.334157	0.1812	FALSE	FALSE	FALSE	ebi-a-GCST90001413	4	104240255	0.03191	3657	0.1572	IgD- CD24- B cell %B cell	IgD- CD24- B cell %B cell	IgD- CD24- B cell %B cell || ||	TRUE	igd	103319098	2.08622e-06	0.0473129	Hypertrophic cardiomyopathy || id:finngen_R9_I9_HYPERTROCARDMYOP	TRUE	reported	finngen_R9_I9_HYPERTROCARDMYOP	2	TRUE
553	rs1087254	G	A	G	A	-0.20449	0.03601	0.580208	0.6038	FALSE	FALSE	FALSE	ebi-a-GCST90001413	3	107033296	0.02587	3657	0.164	IgD- CD24- B cell %B cell	IgD- CD24- B cell %B cell	IgD- CD24- B cell %B cell || ||	TRUE	igd	107314449	3.06916e-06	0.0438243	Hypertrophic cardiomyopathy || id:finngen_R9_I9_HYPERTROCARDMYOP	TRUE	reported	finngen_R9_I9_HYPERTROCARDMYOP	2	TRUE
554	rs111857153	C	G	C	G	0.727844	-0.02847	0.0173379	0.0062	FALSE	TRUE	FALSE	ebi-a-GCST90001413	15	63375237	0.1536	3657	0.853	IgD- CD24- B cell %B cell	IgD- CD24- B cell %B cell	IgD- CD24- B cell %B cell || ||	TRUE	igd	63083038	2.02913e-08	0.129752	Hypertrophic cardiomyopathy || id:finngen_R9_I9_HYPERTROCARDMYOP	TRUE	reported	finngen_R9_I9_HYPERTROCARDMYOP	2	TRUE
555	rs113002363	T	C	T	C	0.813868	0.03553	0.00876356	0.0491	FALSE	FALSE	FALSE	ebi-a-GCST90001413	11	68448137	0.0578	3657	0.538801	IgD- CD24- B cell %B cell	IgD- CD24- B cell %B cell	IgD- CD24- B cell %B cell || ||	TRUE	igd	68680669	8.82551e-06	0.183134	Hypertrophic cardiomyopathy || id:finngen_R9_I9_HYPERTROCARDMYOP	TRUE	reported	finngen_R9_I9_HYPERTROCARDMYOP	2	TRUE
556	rs115766721	T	G	T	G	0.568887	0.8821	0.020056	0.0003	FALSE	FALSE	FALSE	ebi-a-GCST90001413	1	243548308	0.7286	3657	0.2261	IgD- CD24- B cell %B cell	IgD- CD24- B cell %B cell	IgD- CD24- B cell %B cell || ||	TRUE	igd	243385006	9.23868e-06	0.128293	Hypertrophic cardiomyopathy || id:finngen_R9_I9_HYPERTROCARDMYOP	TRUE	reported	finngen_R9_I9_HYPERTROCARDMYOP	2	TRUE
557	rs11838934	G	A	G	A	-0.496461	-0.003545	0.067168	0.0373	FALSE	FALSE	FALSE	ebi-a-GCST90001413	13	32627358	0.06543	3657	0.9568	IgD- CD24- B cell %B cell	IgD- CD24- B cell %B cell	IgD- CD24- B cell %B cell || ||	TRUE	igd	32053221	4.64922e-07	0.0984992	Hypertrophic cardiomyopathy || id:finngen_R9_I9_HYPERTROCARDMYOP	TRUE	reported	finngen_R9_I9_HYPERTROCARDMYOP	2	TRUE
558	rs11918229	G	A	G	A	0.201778	0.03276	0.391703	0.0894	FALSE	FALSE	FALSE	ebi-a-GCST90001413	3	32192625	0.04376	3657	0.4542	IgD- CD24- B cell %B cell	IgD- CD24- B cell %B cell	IgD- CD24- B cell %B cell || ||	TRUE	igd	32151133	4.29536e-06	0.0438977	Hypertrophic cardiomyopathy || id:finngen_R9_I9_HYPERTROCARDMYOP	TRUE	reported	finngen_R9_I9_HYPERTROCARDMYOP	2	TRUE
559	rs144298547	G	C	G	C	0.68648	-0.06902	0.0217311	0.0278	FALSE	TRUE	FALSE	ebi-a-GCST90001413	15	67257392	0.07578	3657	0.3624	IgD- CD24- B cell %B cell	IgD- CD24- B cell %B cell	IgD- CD24- B cell %B cell || ||	TRUE	igd	66965054	8.34353e-09	0.119152	Hypertrophic cardiomyopathy || id:finngen_R9_I9_HYPERTROCARDMYOP	TRUE	reported	finngen_R9_I9_HYPERTROCARDMYOP	2	TRUE
560	rs145008680	C	A	C	A	0.941357	0.1676	0.010976	0.009	FALSE	FALSE	FALSE	ebi-a-GCST90001413	15	63141760	0.1314	3657	0.2021	IgD- CD24- B cell %B cell	IgD- CD24- B cell %B cell	IgD- CD24- B cell %B cell || ||	TRUE	igd	62849561	4.07455e-09	0.160064	Hypertrophic cardiomyopathy || id:finngen_R9_I9_HYPERTROCARDMYOP	TRUE	reported	finngen_R9_I9_HYPERTROCARDMYOP	2	TRUE
561	rs147663430	C	T	C	T	0.591943	0.1353	0.0205411	0.0023	FALSE	FALSE	FALSE	ebi-a-GCST90001413	15	68432551	0.2328	3657	0.5612	IgD- CD24- B cell %B cell	IgD- CD24- B cell %B cell	IgD- CD24- B cell %B cell || ||	TRUE	igd	68140213	2.17686e-06	0.124981	Hypertrophic cardiomyopathy || id:finngen_R9_I9_HYPERTROCARDMYOP	TRUE	reported	finngen_R9_I9_HYPERTROCARDMYOP	2	TRUE
562	rs149174045	A	G	A	G	1.59639	0.03983	0.00821829	0.0126	FALSE	FALSE	FALSE	ebi-a-GCST90001413	11	50705199	0.1375	3657	0.772101	IgD- CD24- B cell %B cell	IgD- CD24- B cell %B cell	IgD- CD24- B cell %B cell || ||	TRUE	igd	50746028	1.12564e-27	0.146429	Hypertrophic cardiomyopathy || id:finngen_R9_I9_HYPERTROCARDMYOP	TRUE	reported	finngen_R9_I9_HYPERTROCARDMYOP	2	TRUE
563	rs150493778	A	G	A	G	3.83532	-0.194	0.000684326	0.0004	FALSE	FALSE	FALSE	ebi-a-GCST90001413	11	57967968	0.5494	3657	0.724001	IgD- CD24- B cell %B cell	IgD- CD24- B cell %B cell	IgD- CD24- B cell %B cell || ||	TRUE	igd	58200496	3.24713e-73	0.211908	Hypertrophic cardiomyopathy || id:finngen_R9_I9_HYPERTROCARDMYOP	TRUE	reported	finngen_R9_I9_HYPERTROCARDMYOP	2	TRUE
564	rs17241676	T	C	T	C	0.236804	-0.03514	0.292611	0.4047	FALSE	FALSE	FALSE	ebi-a-GCST90001413	16	60406863	0.02518	3657	0.1629	IgD- CD24- B cell %B cell	IgD- CD24- B cell %B cell	IgD- CD24- B cell %B cell || ||	TRUE	igd	60372959	3.39211e-07	0.0464298	Hypertrophic cardiomyopathy || id:finngen_R9_I9_HYPERTROCARDMYOP	TRUE	reported	finngen_R9_I9_HYPERTROCARDMYOP	2	TRUE
565	rs1804972	T	C	T	C	0.768166	0.001495	0.0190588	0.0339	FALSE	FALSE	FALSE	ebi-a-GCST90001413	11	60658301	0.06901	3657	0.9827	IgD- CD24- B cell %B cell	IgD- CD24- B cell %B cell	IgD- CD24- B cell %B cell || ||	TRUE	igd	60890829	6.12266e-10	0.124153	Hypertrophic cardiomyopathy || id:finngen_R9_I9_HYPERTROCARDMYOP	TRUE	reported	finngen_R9_I9_HYPERTROCARDMYOP	2	TRUE
566	rs187248124	C	T	C	T	0.720269	0.9293	0.0195937	0.0003	FALSE	FALSE	FALSE	ebi-a-GCST90001413	15	65368655	0.684	3657	0.1743	IgD- CD24- B cell %B cell	IgD- CD24- B cell %B cell	IgD- CD24- B cell %B cell || ||	TRUE	igd	65076317	8.98421e-09	0.125289	Hypertrophic cardiomyopathy || id:finngen_R9_I9_HYPERTROCARDMYOP	TRUE	reported	finngen_R9_I9_HYPERTROCARDMYOP	2	TRUE
567	rs30410	G	A	G	A	-0.299416	0.1606	0.896229	0.9735	FALSE	FALSE	FALSE	ebi-a-GCST90001413	16	79627692	0.07711	3657	0.0373396	IgD- CD24- B cell %B cell	IgD- CD24- B cell %B cell	IgD- CD24- B cell %B cell || ||	TRUE	igd	79593795	5.47318e-06	0.0658668	Hypertrophic cardiomyopathy || id:finngen_R9_I9_HYPERTROCARDMYOP	TRUE	reported	finngen_R9_I9_HYPERTROCARDMYOP	2	TRUE
568	rs4971463	G	A	G	A	-0.20777	-0.008035	0.480613	0.4606	FALSE	FALSE	FALSE	ebi-a-GCST90001413	2	1116648	0.02472	3657	0.745101	IgD- CD24- B cell %B cell	IgD- CD24- B cell %B cell	IgD- CD24- B cell %B cell || ||	TRUE	igd	1120962	1.72703e-06	0.0434394	Hypertrophic cardiomyopathy || id:finngen_R9_I9_HYPERTROCARDMYOP	TRUE	reported	finngen_R9_I9_HYPERTROCARDMYOP	2	TRUE
569	rs55756397	A	G	A	G	1.10396	-0.03789	0.0144216	0.0056	FALSE	FALSE	FALSE	ebi-a-GCST90001413	11	60285564	0.1608	3657	0.8137	IgD- CD24- B cell %B cell	IgD- CD24- B cell %B cell	IgD- CD24- B cell %B cell || ||	TRUE	igd	60518091	4.45554e-19	0.123693	Hypertrophic cardiomyopathy || id:finngen_R9_I9_HYPERTROCARDMYOP	TRUE	reported	finngen_R9_I9_HYPERTROCARDMYOP	2	TRUE
570	rs558524282	C	T	C	T	1.69471	0.05555	0.00504912	0.0071	FALSE	FALSE	FALSE	ebi-a-GCST90001413	11	62609104	0.1474	3657	0.7062	IgD- CD24- B cell %B cell	IgD- CD24- B cell %B cell	IgD- CD24- B cell %B cell || ||	TRUE	igd	62841632	3.08035e-23	0.170664	Hypertrophic cardiomyopathy || id:finngen_R9_I9_HYPERTROCARDMYOP	TRUE	reported	finngen_R9_I9_HYPERTROCARDMYOP	2	TRUE
571	rs60617331	C	T	C	T	1.30478	0.04156	0.00377312	0.0332	FALSE	FALSE	FALSE	ebi-a-GCST90001413	11	69715453	0.06971	3657	0.551099	IgD- CD24- B cell %B cell	IgD- CD24- B cell %B cell	IgD- CD24- B cell %B cell || ||	TRUE	igd	69900694	4.00857e-08	0.237645	Hypertrophic cardiomyopathy || id:finngen_R9_I9_HYPERTROCARDMYOP	TRUE	reported	finngen_R9_I9_HYPERTROCARDMYOP	2	TRUE
572	rs62427638	T	C	T	C	-1.17832	0.005337	0.0141119	0.1247	FALSE	FALSE	FALSE	ebi-a-GCST90001413	6	107332591	0.03753	3657	0.8869	IgD- CD24- B cell %B cell	IgD- CD24- B cell %B cell	IgD- CD24- B cell %B cell || ||	TRUE	igd	107011387	9.02381e-06	0.265427	Hypertrophic cardiomyopathy || id:finngen_R9_I9_HYPERTROCARDMYOP	TRUE	reported	finngen_R9_I9_HYPERTROCARDMYOP	2	TRUE
573	rs74566099	A	G	A	G	0.947646	0.0956	0.0169059	0.0008	FALSE	FALSE	FALSE	ebi-a-GCST90001413	11	45953104	0.4052	3657	0.8135	IgD- CD24- B cell %B cell	IgD- CD24- B cell %B cell	IgD- CD24- B cell %B cell || ||	TRUE	igd	45931553	1.02825e-14	0.122503	Hypertrophic cardiomyopathy || id:finngen_R9_I9_HYPERTROCARDMYOP	TRUE	reported	finngen_R9_I9_HYPERTROCARDMYOP	2	TRUE
574	rs79460469	T	C	T	C	2.15793	-0.07796	0.00409611	0.015	FALSE	FALSE	FALSE	ebi-a-GCST90001413	11	57305574	0.1037	3657	0.4523	IgD- CD24- B cell %B cell	IgD- CD24- B cell %B cell	IgD- CD24- B cell %B cell || ||	TRUE	igd	57538101	1.70098e-38	0.166317	Hypertrophic cardiomyopathy || id:finngen_R9_I9_HYPERTROCARDMYOP	TRUE	reported	finngen_R9_I9_HYPERTROCARDMYOP	2	TRUE
575	rs79847151	T	C	T	C	0.273658	0.04213	0.130553	0.1403	FALSE	FALSE	FALSE	ebi-a-GCST90001413	7	33802894	0.03593	3657	0.2411	IgD- CD24- B cell %B cell	IgD- CD24- B cell %B cell	IgD- CD24- B cell %B cell || ||	TRUE	igd	33763282	5.68971e-06	0.060309	Hypertrophic cardiomyopathy || id:finngen_R9_I9_HYPERTROCARDMYOP	TRUE	reported	finngen_R9_I9_HYPERTROCARDMYOP	2	TRUE
576	rs10203647	T	C	T	C	0.202833	-0.01503	0.630765	0.5971	FALSE	FALSE	FALSE	ebi-a-GCST90001414	2	107543156	0.02577	3656	0.559899	IgD- CD24- B cell Absolute Count	IgD- CD24- B cell Absolute Count	IgD- CD24- B cell Absolute Count || ||	TRUE	igd	106926700	9.49445e-06	0.0458029	Hypertrophic cardiomyopathy || id:finngen_R9_I9_HYPERTROCARDMYOP	TRUE	reported	finngen_R9_I9_HYPERTROCARDMYOP	2	TRUE
577	rs10213404	C	A	C	A	-0.224495	0.03056	0.334157	0.1812	FALSE	FALSE	FALSE	ebi-a-GCST90001414	4	104240255	0.03228	3656	0.3438	IgD- CD24- B cell Absolute Count	IgD- CD24- B cell Absolute Count	IgD- CD24- B cell Absolute Count || ||	TRUE	igd	103319098	2.08622e-06	0.0473129	Hypertrophic cardiomyopathy || id:finngen_R9_I9_HYPERTROCARDMYOP	TRUE	reported	finngen_R9_I9_HYPERTROCARDMYOP	2	TRUE
578	rs1087254	G	A	G	A	-0.20449	0.02127	0.580208	0.6037	FALSE	FALSE	FALSE	ebi-a-GCST90001414	3	107033296	0.02614	3656	0.4159	IgD- CD24- B cell Absolute Count	IgD- CD24- B cell Absolute Count	IgD- CD24- B cell Absolute Count || ||	TRUE	igd	107314449	3.06916e-06	0.0438243	Hypertrophic cardiomyopathy || id:finngen_R9_I9_HYPERTROCARDMYOP	TRUE	reported	finngen_R9_I9_HYPERTROCARDMYOP	2	TRUE
579	rs111857153	C	G	C	G	0.727844	-0.06036	0.0173379	0.0062	FALSE	TRUE	FALSE	ebi-a-GCST90001414	15	63375237	0.155	3656	0.697	IgD- CD24- B cell Absolute Count	IgD- CD24- B cell Absolute Count	IgD- CD24- B cell Absolute Count || ||	TRUE	igd	63083038	2.02913e-08	0.129752	Hypertrophic cardiomyopathy || id:finngen_R9_I9_HYPERTROCARDMYOP	TRUE	reported	finngen_R9_I9_HYPERTROCARDMYOP	2	TRUE
580	rs113002363	T	C	T	C	0.813868	0.1237	0.00876356	0.0491	FALSE	FALSE	FALSE	ebi-a-GCST90001414	11	68448137	0.05833	3656	0.0339703	IgD- CD24- B cell Absolute Count	IgD- CD24- B cell Absolute Count	IgD- CD24- B cell Absolute Count || ||	TRUE	igd	68680669	8.82551e-06	0.183134	Hypertrophic cardiomyopathy || id:finngen_R9_I9_HYPERTROCARDMYOP	TRUE	reported	finngen_R9_I9_HYPERTROCARDMYOP	2	TRUE
581	rs115766721	T	G	T	G	0.568887	0.3197	0.020056	0.0003	FALSE	FALSE	FALSE	ebi-a-GCST90001414	1	243548308	0.7295	3656	0.6612	IgD- CD24- B cell Absolute Count	IgD- CD24- B cell Absolute Count	IgD- CD24- B cell Absolute Count || ||	TRUE	igd	243385006	9.23868e-06	0.128293	Hypertrophic cardiomyopathy || id:finngen_R9_I9_HYPERTROCARDMYOP	TRUE	reported	finngen_R9_I9_HYPERTROCARDMYOP	2	TRUE
582	rs11838934	G	A	G	A	-0.496461	0.001756	0.067168	0.0373	FALSE	FALSE	FALSE	ebi-a-GCST90001414	13	32627358	0.06615	3656	0.9788	IgD- CD24- B cell Absolute Count	IgD- CD24- B cell Absolute Count	IgD- CD24- B cell Absolute Count || ||	TRUE	igd	32053221	4.64922e-07	0.0984992	Hypertrophic cardiomyopathy || id:finngen_R9_I9_HYPERTROCARDMYOP	TRUE	reported	finngen_R9_I9_HYPERTROCARDMYOP	2	TRUE
583	rs11918229	G	A	G	A	0.201778	0.07082	0.391703	0.0894	FALSE	FALSE	FALSE	ebi-a-GCST90001414	3	32192625	0.04423	3656	0.1094	IgD- CD24- B cell Absolute Count	IgD- CD24- B cell Absolute Count	IgD- CD24- B cell Absolute Count || ||	TRUE	igd	32151133	4.29536e-06	0.0438977	Hypertrophic cardiomyopathy || id:finngen_R9_I9_HYPERTROCARDMYOP	TRUE	reported	finngen_R9_I9_HYPERTROCARDMYOP	2	TRUE
584	rs144298547	G	C	G	C	0.68648	-0.07363	0.0217311	0.0278	FALSE	TRUE	FALSE	ebi-a-GCST90001414	15	67257392	0.07672	3656	0.3373	IgD- CD24- B cell Absolute Count	IgD- CD24- B cell Absolute Count	IgD- CD24- B cell Absolute Count || ||	TRUE	igd	66965054	8.34353e-09	0.119152	Hypertrophic cardiomyopathy || id:finngen_R9_I9_HYPERTROCARDMYOP	TRUE	reported	finngen_R9_I9_HYPERTROCARDMYOP	2	TRUE
585	rs145008680	C	A	C	A	0.941357	0.1187	0.010976	0.009	FALSE	FALSE	FALSE	ebi-a-GCST90001414	15	63141760	0.1325	3656	0.3701	IgD- CD24- B cell Absolute Count	IgD- CD24- B cell Absolute Count	IgD- CD24- B cell Absolute Count || ||	TRUE	igd	62849561	4.07455e-09	0.160064	Hypertrophic cardiomyopathy || id:finngen_R9_I9_HYPERTROCARDMYOP	TRUE	reported	finngen_R9_I9_HYPERTROCARDMYOP	2	TRUE
586	rs147663430	C	T	C	T	0.591943	0.2867	0.0205411	0.0023	FALSE	FALSE	FALSE	ebi-a-GCST90001414	15	68432551	0.2341	3656	0.2207	IgD- CD24- B cell Absolute Count	IgD- CD24- B cell Absolute Count	IgD- CD24- B cell Absolute Count || ||	TRUE	igd	68140213	2.17686e-06	0.124981	Hypertrophic cardiomyopathy || id:finngen_R9_I9_HYPERTROCARDMYOP	TRUE	reported	finngen_R9_I9_HYPERTROCARDMYOP	2	TRUE
587	rs149174045	A	G	A	G	1.59639	-0.03356	0.00821829	0.0126	FALSE	FALSE	FALSE	ebi-a-GCST90001414	11	50705199	0.1394	3656	0.8097	IgD- CD24- B cell Absolute Count	IgD- CD24- B cell Absolute Count	IgD- CD24- B cell Absolute Count || ||	TRUE	igd	50746028	1.12564e-27	0.146429	Hypertrophic cardiomyopathy || id:finngen_R9_I9_HYPERTROCARDMYOP	TRUE	reported	finngen_R9_I9_HYPERTROCARDMYOP	2	TRUE
588	rs150493778	A	G	A	G	3.83532	-1.047	0.000684326	0.0004	FALSE	FALSE	FALSE	ebi-a-GCST90001414	11	57967968	0.5524	3656	0.0581795	IgD- CD24- B cell Absolute Count	IgD- CD24- B cell Absolute Count	IgD- CD24- B cell Absolute Count || ||	TRUE	igd	58200496	3.24713e-73	0.211908	Hypertrophic cardiomyopathy || id:finngen_R9_I9_HYPERTROCARDMYOP	TRUE	reported	finngen_R9_I9_HYPERTROCARDMYOP	2	TRUE
589	rs17241676	T	C	T	C	0.236804	-0.01959	0.292611	0.4045	FALSE	FALSE	FALSE	ebi-a-GCST90001414	16	60406863	0.02545	3656	0.4416	IgD- CD24- B cell Absolute Count	IgD- CD24- B cell Absolute Count	IgD- CD24- B cell Absolute Count || ||	TRUE	igd	60372959	3.39211e-07	0.0464298	Hypertrophic cardiomyopathy || id:finngen_R9_I9_HYPERTROCARDMYOP	TRUE	reported	finngen_R9_I9_HYPERTROCARDMYOP	2	TRUE
590	rs1804972	T	C	T	C	0.768166	0.05064	0.0190588	0.0339	FALSE	FALSE	FALSE	ebi-a-GCST90001414	11	60658301	0.06972	3656	0.467599	IgD- CD24- B cell Absolute Count	IgD- CD24- B cell Absolute Count	IgD- CD24- B cell Absolute Count || ||	TRUE	igd	60890829	6.12266e-10	0.124153	Hypertrophic cardiomyopathy || id:finngen_R9_I9_HYPERTROCARDMYOP	TRUE	reported	finngen_R9_I9_HYPERTROCARDMYOP	2	TRUE
591	rs187248124	C	T	C	T	0.720269	0.5311	0.0195937	0.0003	FALSE	FALSE	FALSE	ebi-a-GCST90001414	15	65368655	0.6839	3656	0.4374	IgD- CD24- B cell Absolute Count	IgD- CD24- B cell Absolute Count	IgD- CD24- B cell Absolute Count || ||	TRUE	igd	65076317	8.98421e-09	0.125289	Hypertrophic cardiomyopathy || id:finngen_R9_I9_HYPERTROCARDMYOP	TRUE	reported	finngen_R9_I9_HYPERTROCARDMYOP	2	TRUE
592	rs30410	G	A	G	A	-0.299416	0.206	0.896229	0.9735	FALSE	FALSE	FALSE	ebi-a-GCST90001414	16	79627692	0.07789	3656	0.00821807	IgD- CD24- B cell Absolute Count	IgD- CD24- B cell Absolute Count	IgD- CD24- B cell Absolute Count || ||	TRUE	igd	79593795	5.47318e-06	0.0658668	Hypertrophic cardiomyopathy || id:finngen_R9_I9_HYPERTROCARDMYOP	TRUE	reported	finngen_R9_I9_HYPERTROCARDMYOP	2	TRUE
593	rs4971463	G	A	G	A	-0.20777	0.0007478	0.480613	0.4607	FALSE	FALSE	FALSE	ebi-a-GCST90001414	2	1116648	0.02499	3656	0.9761	IgD- CD24- B cell Absolute Count	IgD- CD24- B cell Absolute Count	IgD- CD24- B cell Absolute Count || ||	TRUE	igd	1120962	1.72703e-06	0.0434394	Hypertrophic cardiomyopathy || id:finngen_R9_I9_HYPERTROCARDMYOP	TRUE	reported	finngen_R9_I9_HYPERTROCARDMYOP	2	TRUE
594	rs55756397	A	G	A	G	1.10396	-0.0487	0.0144216	0.0056	FALSE	FALSE	FALSE	ebi-a-GCST90001414	11	60285564	0.1621	3656	0.763901	IgD- CD24- B cell Absolute Count	IgD- CD24- B cell Absolute Count	IgD- CD24- B cell Absolute Count || ||	TRUE	igd	60518091	4.45554e-19	0.123693	Hypertrophic cardiomyopathy || id:finngen_R9_I9_HYPERTROCARDMYOP	TRUE	reported	finngen_R9_I9_HYPERTROCARDMYOP	2	TRUE
595	rs558524282	C	T	C	T	1.69471	0.02242	0.00504912	0.0071	FALSE	FALSE	FALSE	ebi-a-GCST90001414	11	62609104	0.1487	3656	0.8802	IgD- CD24- B cell Absolute Count	IgD- CD24- B cell Absolute Count	IgD- CD24- B cell Absolute Count || ||	TRUE	igd	62841632	3.08035e-23	0.170664	Hypertrophic cardiomyopathy || id:finngen_R9_I9_HYPERTROCARDMYOP	TRUE	reported	finngen_R9_I9_HYPERTROCARDMYOP	2	TRUE
596	rs60617331	C	T	C	T	1.30478	0.01651	0.00377312	0.0332	FALSE	FALSE	FALSE	ebi-a-GCST90001414	11	69715453	0.07039	3656	0.8146	IgD- CD24- B cell Absolute Count	IgD- CD24- B cell Absolute Count	IgD- CD24- B cell Absolute Count || ||	TRUE	igd	69900694	4.00857e-08	0.237645	Hypertrophic cardiomyopathy || id:finngen_R9_I9_HYPERTROCARDMYOP	TRUE	reported	finngen_R9_I9_HYPERTROCARDMYOP	2	TRUE
597	rs62427638	T	C	T	C	-1.17832	-0.02842	0.0141119	0.1247	FALSE	FALSE	FALSE	ebi-a-GCST90001414	6	107332591	0.03798	3656	0.4544	IgD- CD24- B cell Absolute Count	IgD- CD24- B cell Absolute Count	IgD- CD24- B cell Absolute Count || ||	TRUE	igd	107011387	9.02381e-06	0.265427	Hypertrophic cardiomyopathy || id:finngen_R9_I9_HYPERTROCARDMYOP	TRUE	reported	finngen_R9_I9_HYPERTROCARDMYOP	2	TRUE
598	rs74566099	A	G	A	G	0.947646	0.5126	0.0169059	0.0008	FALSE	FALSE	FALSE	ebi-a-GCST90001414	11	45953104	0.4075	3656	0.2085	IgD- CD24- B cell Absolute Count	IgD- CD24- B cell Absolute Count	IgD- CD24- B cell Absolute Count || ||	TRUE	igd	45931553	1.02825e-14	0.122503	Hypertrophic cardiomyopathy || id:finngen_R9_I9_HYPERTROCARDMYOP	TRUE	reported	finngen_R9_I9_HYPERTROCARDMYOP	2	TRUE
599	rs79460469	T	C	T	C	2.15793	0.01506	0.00409611	0.015	FALSE	FALSE	FALSE	ebi-a-GCST90001414	11	57305574	0.105	3656	0.886	IgD- CD24- B cell Absolute Count	IgD- CD24- B cell Absolute Count	IgD- CD24- B cell Absolute Count || ||	TRUE	igd	57538101	1.70098e-38	0.166317	Hypertrophic cardiomyopathy || id:finngen_R9_I9_HYPERTROCARDMYOP	TRUE	reported	finngen_R9_I9_HYPERTROCARDMYOP	2	TRUE
600	rs79847151	T	C	T	C	0.273658	0.02252	0.130553	0.1402	FALSE	FALSE	FALSE	ebi-a-GCST90001414	7	33802894	0.0363	3656	0.5352	IgD- CD24- B cell Absolute Count	IgD- CD24- B cell Absolute Count	IgD- CD24- B cell Absolute Count || ||	TRUE	igd	33763282	5.68971e-06	0.060309	Hypertrophic cardiomyopathy || id:finngen_R9_I9_HYPERTROCARDMYOP	TRUE	reported	finngen_R9_I9_HYPERTROCARDMYOP	2	TRUE
601	rs10203647	T	C	T	C	0.202833	-0.007534	0.630765	0.5971	FALSE	FALSE	FALSE	ebi-a-GCST90001415	2	107543156	0.02588	3657	0.7709	IgD+ CD24- B cell %B cell	IgD+ CD24- B cell %B cell	IgD+ CD24- B cell %B cell || ||	TRUE	igd	106926700	9.49445e-06	0.0458029	Hypertrophic cardiomyopathy || id:finngen_R9_I9_HYPERTROCARDMYOP	TRUE	reported	finngen_R9_I9_HYPERTROCARDMYOP	2	TRUE
602	rs10213404	C	A	C	A	-0.224495	-0.0002452	0.334157	0.1812	FALSE	FALSE	FALSE	ebi-a-GCST90001415	4	104240255	0.03238	3657	0.994	IgD+ CD24- B cell %B cell	IgD+ CD24- B cell %B cell	IgD+ CD24- B cell %B cell || ||	TRUE	igd	103319098	2.08622e-06	0.0473129	Hypertrophic cardiomyopathy || id:finngen_R9_I9_HYPERTROCARDMYOP	TRUE	reported	finngen_R9_I9_HYPERTROCARDMYOP	2	TRUE
603	rs1087254	G	A	G	A	-0.20449	0.002836	0.580208	0.6038	FALSE	FALSE	FALSE	ebi-a-GCST90001415	3	107033296	0.02621	3657	0.9138	IgD+ CD24- B cell %B cell	IgD+ CD24- B cell %B cell	IgD+ CD24- B cell %B cell || ||	TRUE	igd	107314449	3.06916e-06	0.0438243	Hypertrophic cardiomyopathy || id:finngen_R9_I9_HYPERTROCARDMYOP	TRUE	reported	finngen_R9_I9_HYPERTROCARDMYOP	2	TRUE
604	rs111857153	C	G	C	G	0.727844	-0.1481	0.0173379	0.0062	FALSE	TRUE	FALSE	ebi-a-GCST90001415	15	63375237	0.1552	3657	0.3401	IgD+ CD24- B cell %B cell	IgD+ CD24- B cell %B cell	IgD+ CD24- B cell %B cell || ||	TRUE	igd	63083038	2.02913e-08	0.129752	Hypertrophic cardiomyopathy || id:finngen_R9_I9_HYPERTROCARDMYOP	TRUE	reported	finngen_R9_I9_HYPERTROCARDMYOP	2	TRUE
605	rs113002363	T	C	T	C	0.813868	-0.02626	0.00876356	0.0491	FALSE	FALSE	FALSE	ebi-a-GCST90001415	11	68448137	0.05846	3657	0.653301	IgD+ CD24- B cell %B cell	IgD+ CD24- B cell %B cell	IgD+ CD24- B cell %B cell || ||	TRUE	igd	68680669	8.82551e-06	0.183134	Hypertrophic cardiomyopathy || id:finngen_R9_I9_HYPERTROCARDMYOP	TRUE	reported	finngen_R9_I9_HYPERTROCARDMYOP	2	TRUE
606	rs115766721	T	G	T	G	0.568887	-1.729	0.020056	0.0003	FALSE	FALSE	FALSE	ebi-a-GCST90001415	1	243548308	0.7241	3657	0.0170098	IgD+ CD24- B cell %B cell	IgD+ CD24- B cell %B cell	IgD+ CD24- B cell %B cell || ||	TRUE	igd	243385006	9.23868e-06	0.128293	Hypertrophic cardiomyopathy || id:finngen_R9_I9_HYPERTROCARDMYOP	TRUE	reported	finngen_R9_I9_HYPERTROCARDMYOP	2	TRUE
607	rs11838934	G	A	G	A	-0.496461	-0.03526	0.067168	0.0373	FALSE	FALSE	FALSE	ebi-a-GCST90001415	13	32627358	0.06632	3657	0.595	IgD+ CD24- B cell %B cell	IgD+ CD24- B cell %B cell	IgD+ CD24- B cell %B cell || ||	TRUE	igd	32053221	4.64922e-07	0.0984992	Hypertrophic cardiomyopathy || id:finngen_R9_I9_HYPERTROCARDMYOP	TRUE	reported	finngen_R9_I9_HYPERTROCARDMYOP	2	TRUE
608	rs11918229	G	A	G	A	0.201778	0.03045	0.391703	0.0894	FALSE	FALSE	FALSE	ebi-a-GCST90001415	3	32192625	0.0444	3657	0.4929	IgD+ CD24- B cell %B cell	IgD+ CD24- B cell %B cell	IgD+ CD24- B cell %B cell || ||	TRUE	igd	32151133	4.29536e-06	0.0438977	Hypertrophic cardiomyopathy || id:finngen_R9_I9_HYPERTROCARDMYOP	TRUE	reported	finngen_R9_I9_HYPERTROCARDMYOP	2	TRUE
609	rs144298547	G	C	G	C	0.68648	0.02734	0.0217311	0.0278	FALSE	TRUE	FALSE	ebi-a-GCST90001415	15	67257392	0.07706	3657	0.7228	IgD+ CD24- B cell %B cell	IgD+ CD24- B cell %B cell	IgD+ CD24- B cell %B cell || ||	TRUE	igd	66965054	8.34353e-09	0.119152	Hypertrophic cardiomyopathy || id:finngen_R9_I9_HYPERTROCARDMYOP	TRUE	reported	finngen_R9_I9_HYPERTROCARDMYOP	2	TRUE
610	rs145008680	C	A	C	A	0.941357	-0.1611	0.010976	0.009	FALSE	FALSE	FALSE	ebi-a-GCST90001415	15	63141760	0.1325	3657	0.224	IgD+ CD24- B cell %B cell	IgD+ CD24- B cell %B cell	IgD+ CD24- B cell %B cell || ||	TRUE	igd	62849561	4.07455e-09	0.160064	Hypertrophic cardiomyopathy || id:finngen_R9_I9_HYPERTROCARDMYOP	TRUE	reported	finngen_R9_I9_HYPERTROCARDMYOP	2	TRUE
611	rs147663430	C	T	C	T	0.591943	-0.03201	0.0205411	0.0023	FALSE	FALSE	FALSE	ebi-a-GCST90001415	15	68432551	0.2336	3657	0.891	IgD+ CD24- B cell %B cell	IgD+ CD24- B cell %B cell	IgD+ CD24- B cell %B cell || ||	TRUE	igd	68140213	2.17686e-06	0.124981	Hypertrophic cardiomyopathy || id:finngen_R9_I9_HYPERTROCARDMYOP	TRUE	reported	finngen_R9_I9_HYPERTROCARDMYOP	2	TRUE
612	rs149174045	A	G	A	G	1.59639	-0.03207	0.00821829	0.0126	FALSE	FALSE	FALSE	ebi-a-GCST90001415	11	50705199	0.1401	3657	0.819	IgD+ CD24- B cell %B cell	IgD+ CD24- B cell %B cell	IgD+ CD24- B cell %B cell || ||	TRUE	igd	50746028	1.12564e-27	0.146429	Hypertrophic cardiomyopathy || id:finngen_R9_I9_HYPERTROCARDMYOP	TRUE	reported	finngen_R9_I9_HYPERTROCARDMYOP	2	TRUE
613	rs150493778	A	G	A	G	3.83532	-0.2798	0.000684326	0.0004	FALSE	FALSE	FALSE	ebi-a-GCST90001415	11	57967968	0.5518	3657	0.6122	IgD+ CD24- B cell %B cell	IgD+ CD24- B cell %B cell	IgD+ CD24- B cell %B cell || ||	TRUE	igd	58200496	3.24713e-73	0.211908	Hypertrophic cardiomyopathy || id:finngen_R9_I9_HYPERTROCARDMYOP	TRUE	reported	finngen_R9_I9_HYPERTROCARDMYOP	2	TRUE
614	rs17241676	T	C	T	C	0.236804	0.02807	0.292611	0.4047	FALSE	FALSE	FALSE	ebi-a-GCST90001415	16	60406863	0.02551	3657	0.2712	IgD+ CD24- B cell %B cell	IgD+ CD24- B cell %B cell	IgD+ CD24- B cell %B cell || ||	TRUE	igd	60372959	3.39211e-07	0.0464298	Hypertrophic cardiomyopathy || id:finngen_R9_I9_HYPERTROCARDMYOP	TRUE	reported	finngen_R9_I9_HYPERTROCARDMYOP	2	TRUE
615	rs1804972	T	C	T	C	0.768166	0.07904	0.0190588	0.0339	FALSE	FALSE	FALSE	ebi-a-GCST90001415	11	60658301	0.06989	3657	0.2581	IgD+ CD24- B cell %B cell	IgD+ CD24- B cell %B cell	IgD+ CD24- B cell %B cell || ||	TRUE	igd	60890829	6.12266e-10	0.124153	Hypertrophic cardiomyopathy || id:finngen_R9_I9_HYPERTROCARDMYOP	TRUE	reported	finngen_R9_I9_HYPERTROCARDMYOP	2	TRUE
616	rs187248124	C	T	C	T	0.720269	0.2411	0.0195937	0.0003	FALSE	FALSE	FALSE	ebi-a-GCST90001415	15	65368655	0.6787	3657	0.7224	IgD+ CD24- B cell %B cell	IgD+ CD24- B cell %B cell	IgD+ CD24- B cell %B cell || ||	TRUE	igd	65076317	8.98421e-09	0.125289	Hypertrophic cardiomyopathy || id:finngen_R9_I9_HYPERTROCARDMYOP	TRUE	reported	finngen_R9_I9_HYPERTROCARDMYOP	2	TRUE
617	rs30410	G	A	G	A	-0.299416	-0.03343	0.896229	0.9735	FALSE	FALSE	FALSE	ebi-a-GCST90001415	16	79627692	0.07814	3657	0.6688	IgD+ CD24- B cell %B cell	IgD+ CD24- B cell %B cell	IgD+ CD24- B cell %B cell || ||	TRUE	igd	79593795	5.47318e-06	0.0658668	Hypertrophic cardiomyopathy || id:finngen_R9_I9_HYPERTROCARDMYOP	TRUE	reported	finngen_R9_I9_HYPERTROCARDMYOP	2	TRUE
618	rs4971463	G	A	G	A	-0.20777	0.03572	0.480613	0.4606	FALSE	FALSE	FALSE	ebi-a-GCST90001415	2	1116648	0.02505	3657	0.1539	IgD+ CD24- B cell %B cell	IgD+ CD24- B cell %B cell	IgD+ CD24- B cell %B cell || ||	TRUE	igd	1120962	1.72703e-06	0.0434394	Hypertrophic cardiomyopathy || id:finngen_R9_I9_HYPERTROCARDMYOP	TRUE	reported	finngen_R9_I9_HYPERTROCARDMYOP	2	TRUE
619	rs55756397	A	G	A	G	1.10396	-0.07761	0.0144216	0.0056	FALSE	FALSE	FALSE	ebi-a-GCST90001415	11	60285564	0.1621	3657	0.632199	IgD+ CD24- B cell %B cell	IgD+ CD24- B cell %B cell	IgD+ CD24- B cell %B cell || ||	TRUE	igd	60518091	4.45554e-19	0.123693	Hypertrophic cardiomyopathy || id:finngen_R9_I9_HYPERTROCARDMYOP	TRUE	reported	finngen_R9_I9_HYPERTROCARDMYOP	2	TRUE
620	rs558524282	C	T	C	T	1.69471	-0.02972	0.00504912	0.0071	FALSE	FALSE	FALSE	ebi-a-GCST90001415	11	62609104	0.149	3657	0.842	IgD+ CD24- B cell %B cell	IgD+ CD24- B cell %B cell	IgD+ CD24- B cell %B cell || ||	TRUE	igd	62841632	3.08035e-23	0.170664	Hypertrophic cardiomyopathy || id:finngen_R9_I9_HYPERTROCARDMYOP	TRUE	reported	finngen_R9_I9_HYPERTROCARDMYOP	2	TRUE
621	rs60617331	C	T	C	T	1.30478	0.03966	0.00377312	0.0332	FALSE	FALSE	FALSE	ebi-a-GCST90001415	11	69715453	0.0705	3657	0.5737	IgD+ CD24- B cell %B cell	IgD+ CD24- B cell %B cell	IgD+ CD24- B cell %B cell || ||	TRUE	igd	69900694	4.00857e-08	0.237645	Hypertrophic cardiomyopathy || id:finngen_R9_I9_HYPERTROCARDMYOP	TRUE	reported	finngen_R9_I9_HYPERTROCARDMYOP	2	TRUE
622	rs62427638	T	C	T	C	-1.17832	0.05995	0.0141119	0.1247	FALSE	FALSE	FALSE	ebi-a-GCST90001415	6	107332591	0.03812	3657	0.1158	IgD+ CD24- B cell %B cell	IgD+ CD24- B cell %B cell	IgD+ CD24- B cell %B cell || ||	TRUE	igd	107011387	9.02381e-06	0.265427	Hypertrophic cardiomyopathy || id:finngen_R9_I9_HYPERTROCARDMYOP	TRUE	reported	finngen_R9_I9_HYPERTROCARDMYOP	2	TRUE
623	rs74566099	A	G	A	G	0.947646	-0.1064	0.0169059	0.0008	FALSE	FALSE	FALSE	ebi-a-GCST90001415	11	45953104	0.407	3657	0.793699	IgD+ CD24- B cell %B cell	IgD+ CD24- B cell %B cell	IgD+ CD24- B cell %B cell || ||	TRUE	igd	45931553	1.02825e-14	0.122503	Hypertrophic cardiomyopathy || id:finngen_R9_I9_HYPERTROCARDMYOP	TRUE	reported	finngen_R9_I9_HYPERTROCARDMYOP	2	TRUE
624	rs79460469	T	C	T	C	2.15793	0.1197	0.00409611	0.015	FALSE	FALSE	FALSE	ebi-a-GCST90001415	11	57305574	0.1055	3657	0.2567	IgD+ CD24- B cell %B cell	IgD+ CD24- B cell %B cell	IgD+ CD24- B cell %B cell || ||	TRUE	igd	57538101	1.70098e-38	0.166317	Hypertrophic cardiomyopathy || id:finngen_R9_I9_HYPERTROCARDMYOP	TRUE	reported	finngen_R9_I9_HYPERTROCARDMYOP	2	TRUE
625	rs79847151	T	C	T	C	0.273658	0.0016	0.130553	0.1403	FALSE	FALSE	FALSE	ebi-a-GCST90001415	7	33802894	0.03637	3657	0.9649	IgD+ CD24- B cell %B cell	IgD+ CD24- B cell %B cell	IgD+ CD24- B cell %B cell || ||	TRUE	igd	33763282	5.68971e-06	0.060309	Hypertrophic cardiomyopathy || id:finngen_R9_I9_HYPERTROCARDMYOP	TRUE	reported	finngen_R9_I9_HYPERTROCARDMYOP	2	TRUE
626	rs10203647	T	C	T	C	0.202833	0.01977	0.630765	0.5971	FALSE	FALSE	FALSE	ebi-a-GCST90001416	2	107543156	0.02527	3656	0.4339	IgD+ CD24- B cell Absolute Count	IgD+ CD24- B cell Absolute Count	IgD+ CD24- B cell Absolute Count || ||	TRUE	igd	106926700	9.49445e-06	0.0458029	Hypertrophic cardiomyopathy || id:finngen_R9_I9_HYPERTROCARDMYOP	TRUE	reported	finngen_R9_I9_HYPERTROCARDMYOP	2	TRUE
627	rs10213404	C	A	C	A	-0.224495	-0.002959	0.334157	0.1812	FALSE	FALSE	FALSE	ebi-a-GCST90001416	4	104240255	0.03163	3656	0.9255	IgD+ CD24- B cell Absolute Count	IgD+ CD24- B cell Absolute Count	IgD+ CD24- B cell Absolute Count || ||	TRUE	igd	103319098	2.08622e-06	0.0473129	Hypertrophic cardiomyopathy || id:finngen_R9_I9_HYPERTROCARDMYOP	TRUE	reported	finngen_R9_I9_HYPERTROCARDMYOP	2	TRUE
628	rs1087254	G	A	G	A	-0.20449	-0.008429	0.580208	0.6037	FALSE	FALSE	FALSE	ebi-a-GCST90001416	3	107033296	0.02558	3656	0.7418	IgD+ CD24- B cell Absolute Count	IgD+ CD24- B cell Absolute Count	IgD+ CD24- B cell Absolute Count || ||	TRUE	igd	107314449	3.06916e-06	0.0438243	Hypertrophic cardiomyopathy || id:finngen_R9_I9_HYPERTROCARDMYOP	TRUE	reported	finngen_R9_I9_HYPERTROCARDMYOP	2	TRUE
629	rs111857153	C	G	C	G	0.727844	-0.06807	0.0173379	0.0062	FALSE	TRUE	FALSE	ebi-a-GCST90001416	15	63375237	0.1512	3656	0.6526	IgD+ CD24- B cell Absolute Count	IgD+ CD24- B cell Absolute Count	IgD+ CD24- B cell Absolute Count || ||	TRUE	igd	63083038	2.02913e-08	0.129752	Hypertrophic cardiomyopathy || id:finngen_R9_I9_HYPERTROCARDMYOP	TRUE	reported	finngen_R9_I9_HYPERTROCARDMYOP	2	TRUE
630	rs113002363	T	C	T	C	0.813868	0.1114	0.00876356	0.0491	FALSE	FALSE	FALSE	ebi-a-GCST90001416	11	68448137	0.057	3656	0.0506302	IgD+ CD24- B cell Absolute Count	IgD+ CD24- B cell Absolute Count	IgD+ CD24- B cell Absolute Count || ||	TRUE	igd	68680669	8.82551e-06	0.183134	Hypertrophic cardiomyopathy || id:finngen_R9_I9_HYPERTROCARDMYOP	TRUE	reported	finngen_R9_I9_HYPERTROCARDMYOP	2	TRUE
631	rs115766721	T	G	T	G	0.568887	-1.498	0.020056	0.0003	FALSE	FALSE	FALSE	ebi-a-GCST90001416	1	243548308	0.7007	3656	0.0325897	IgD+ CD24- B cell Absolute Count	IgD+ CD24- B cell Absolute Count	IgD+ CD24- B cell Absolute Count || ||	TRUE	igd	243385006	9.23868e-06	0.128293	Hypertrophic cardiomyopathy || id:finngen_R9_I9_HYPERTROCARDMYOP	TRUE	reported	finngen_R9_I9_HYPERTROCARDMYOP	2	TRUE
632	rs11838934	G	A	G	A	-0.496461	-0.03489	0.067168	0.0373	FALSE	FALSE	FALSE	ebi-a-GCST90001416	13	32627358	0.06476	3656	0.59	IgD+ CD24- B cell Absolute Count	IgD+ CD24- B cell Absolute Count	IgD+ CD24- B cell Absolute Count || ||	TRUE	igd	32053221	4.64922e-07	0.0984992	Hypertrophic cardiomyopathy || id:finngen_R9_I9_HYPERTROCARDMYOP	TRUE	reported	finngen_R9_I9_HYPERTROCARDMYOP	2	TRUE
633	rs11918229	G	A	G	A	0.201778	0.05685	0.391703	0.0894	FALSE	FALSE	FALSE	ebi-a-GCST90001416	3	32192625	0.04336	3656	0.1899	IgD+ CD24- B cell Absolute Count	IgD+ CD24- B cell Absolute Count	IgD+ CD24- B cell Absolute Count || ||	TRUE	igd	32151133	4.29536e-06	0.0438977	Hypertrophic cardiomyopathy || id:finngen_R9_I9_HYPERTROCARDMYOP	TRUE	reported	finngen_R9_I9_HYPERTROCARDMYOP	2	TRUE
634	rs144298547	G	C	G	C	0.68648	-0.003385	0.0217311	0.0278	FALSE	TRUE	FALSE	ebi-a-GCST90001416	15	67257392	0.07536	3656	0.9642	IgD+ CD24- B cell Absolute Count	IgD+ CD24- B cell Absolute Count	IgD+ CD24- B cell Absolute Count || ||	TRUE	igd	66965054	8.34353e-09	0.119152	Hypertrophic cardiomyopathy || id:finngen_R9_I9_HYPERTROCARDMYOP	TRUE	reported	finngen_R9_I9_HYPERTROCARDMYOP	2	TRUE
635	rs145008680	C	A	C	A	0.941357	-0.1419	0.010976	0.009	FALSE	FALSE	FALSE	ebi-a-GCST90001416	15	63141760	0.129	3656	0.2712	IgD+ CD24- B cell Absolute Count	IgD+ CD24- B cell Absolute Count	IgD+ CD24- B cell Absolute Count || ||	TRUE	igd	62849561	4.07455e-09	0.160064	Hypertrophic cardiomyopathy || id:finngen_R9_I9_HYPERTROCARDMYOP	TRUE	reported	finngen_R9_I9_HYPERTROCARDMYOP	2	TRUE
636	rs147663430	C	T	C	T	0.591943	0.1964	0.0205411	0.0023	FALSE	FALSE	FALSE	ebi-a-GCST90001416	15	68432551	0.2269	3656	0.3869	IgD+ CD24- B cell Absolute Count	IgD+ CD24- B cell Absolute Count	IgD+ CD24- B cell Absolute Count || ||	TRUE	igd	68140213	2.17686e-06	0.124981	Hypertrophic cardiomyopathy || id:finngen_R9_I9_HYPERTROCARDMYOP	TRUE	reported	finngen_R9_I9_HYPERTROCARDMYOP	2	TRUE
637	rs149174045	A	G	A	G	1.59639	-0.1222	0.00821829	0.0126	FALSE	FALSE	FALSE	ebi-a-GCST90001416	11	50705199	0.1371	3656	0.3728	IgD+ CD24- B cell Absolute Count	IgD+ CD24- B cell Absolute Count	IgD+ CD24- B cell Absolute Count || ||	TRUE	igd	50746028	1.12564e-27	0.146429	Hypertrophic cardiomyopathy || id:finngen_R9_I9_HYPERTROCARDMYOP	TRUE	reported	finngen_R9_I9_HYPERTROCARDMYOP	2	TRUE
638	rs150493778	A	G	A	G	3.83532	-1.123	0.000684326	0.0004	FALSE	FALSE	FALSE	ebi-a-GCST90001416	11	57967968	0.5361	3656	0.0363203	IgD+ CD24- B cell Absolute Count	IgD+ CD24- B cell Absolute Count	IgD+ CD24- B cell Absolute Count || ||	TRUE	igd	58200496	3.24713e-73	0.211908	Hypertrophic cardiomyopathy || id:finngen_R9_I9_HYPERTROCARDMYOP	TRUE	reported	finngen_R9_I9_HYPERTROCARDMYOP	2	TRUE
639	rs17241676	T	C	T	C	0.236804	0.02604	0.292611	0.4045	FALSE	FALSE	FALSE	ebi-a-GCST90001416	16	60406863	0.02491	3656	0.2958	IgD+ CD24- B cell Absolute Count	IgD+ CD24- B cell Absolute Count	IgD+ CD24- B cell Absolute Count || ||	TRUE	igd	60372959	3.39211e-07	0.0464298	Hypertrophic cardiomyopathy || id:finngen_R9_I9_HYPERTROCARDMYOP	TRUE	reported	finngen_R9_I9_HYPERTROCARDMYOP	2	TRUE
640	rs1804972	T	C	T	C	0.768166	0.08602	0.0190588	0.0339	FALSE	FALSE	FALSE	ebi-a-GCST90001416	11	60658301	0.0682	3656	0.2073	IgD+ CD24- B cell Absolute Count	IgD+ CD24- B cell Absolute Count	IgD+ CD24- B cell Absolute Count || ||	TRUE	igd	60890829	6.12266e-10	0.124153	Hypertrophic cardiomyopathy || id:finngen_R9_I9_HYPERTROCARDMYOP	TRUE	reported	finngen_R9_I9_HYPERTROCARDMYOP	2	TRUE
641	rs187248124	C	T	C	T	0.720269	-0.1147	0.0195937	0.0003	FALSE	FALSE	FALSE	ebi-a-GCST90001416	15	65368655	0.6557	3656	0.8611	IgD+ CD24- B cell Absolute Count	IgD+ CD24- B cell Absolute Count	IgD+ CD24- B cell Absolute Count || ||	TRUE	igd	65076317	8.98421e-09	0.125289	Hypertrophic cardiomyopathy || id:finngen_R9_I9_HYPERTROCARDMYOP	TRUE	reported	finngen_R9_I9_HYPERTROCARDMYOP	2	TRUE
642	rs30410	G	A	G	A	-0.299416	0.06628	0.896229	0.9735	FALSE	FALSE	FALSE	ebi-a-GCST90001416	16	79627692	0.07625	3656	0.3848	IgD+ CD24- B cell Absolute Count	IgD+ CD24- B cell Absolute Count	IgD+ CD24- B cell Absolute Count || ||	TRUE	igd	79593795	5.47318e-06	0.0658668	Hypertrophic cardiomyopathy || id:finngen_R9_I9_HYPERTROCARDMYOP	TRUE	reported	finngen_R9_I9_HYPERTROCARDMYOP	2	TRUE
643	rs4971463	G	A	G	A	-0.20777	0.02455	0.480613	0.4607	FALSE	FALSE	FALSE	ebi-a-GCST90001416	2	1116648	0.02446	3656	0.3156	IgD+ CD24- B cell Absolute Count	IgD+ CD24- B cell Absolute Count	IgD+ CD24- B cell Absolute Count || ||	TRUE	igd	1120962	1.72703e-06	0.0434394	Hypertrophic cardiomyopathy || id:finngen_R9_I9_HYPERTROCARDMYOP	TRUE	reported	finngen_R9_I9_HYPERTROCARDMYOP	2	TRUE
644	rs55756397	A	G	A	G	1.10396	-0.04053	0.0144216	0.0056	FALSE	FALSE	FALSE	ebi-a-GCST90001416	11	60285564	0.158	3656	0.7976	IgD+ CD24- B cell Absolute Count	IgD+ CD24- B cell Absolute Count	IgD+ CD24- B cell Absolute Count || ||	TRUE	igd	60518091	4.45554e-19	0.123693	Hypertrophic cardiomyopathy || id:finngen_R9_I9_HYPERTROCARDMYOP	TRUE	reported	finngen_R9_I9_HYPERTROCARDMYOP	2	TRUE
645	rs558524282	C	T	C	T	1.69471	-0.08113	0.00504912	0.0071	FALSE	FALSE	FALSE	ebi-a-GCST90001416	11	62609104	0.1453	3656	0.5767	IgD+ CD24- B cell Absolute Count	IgD+ CD24- B cell Absolute Count	IgD+ CD24- B cell Absolute Count || ||	TRUE	igd	62841632	3.08035e-23	0.170664	Hypertrophic cardiomyopathy || id:finngen_R9_I9_HYPERTROCARDMYOP	TRUE	reported	finngen_R9_I9_HYPERTROCARDMYOP	2	TRUE
646	rs60617331	C	T	C	T	1.30478	0.01033	0.00377312	0.0332	FALSE	FALSE	FALSE	ebi-a-GCST90001416	11	69715453	0.06876	3656	0.8806	IgD+ CD24- B cell Absolute Count	IgD+ CD24- B cell Absolute Count	IgD+ CD24- B cell Absolute Count || ||	TRUE	igd	69900694	4.00857e-08	0.237645	Hypertrophic cardiomyopathy || id:finngen_R9_I9_HYPERTROCARDMYOP	TRUE	reported	finngen_R9_I9_HYPERTROCARDMYOP	2	TRUE
647	rs62427638	T	C	T	C	-1.17832	-0.006595	0.0141119	0.1247	FALSE	FALSE	FALSE	ebi-a-GCST90001416	6	107332591	0.03728	3656	0.8596	IgD+ CD24- B cell Absolute Count	IgD+ CD24- B cell Absolute Count	IgD+ CD24- B cell Absolute Count || ||	TRUE	igd	107011387	9.02381e-06	0.265427	Hypertrophic cardiomyopathy || id:finngen_R9_I9_HYPERTROCARDMYOP	TRUE	reported	finngen_R9_I9_HYPERTROCARDMYOP	2	TRUE
648	rs74566099	A	G	A	G	0.947646	0.396	0.0169059	0.0008	FALSE	FALSE	FALSE	ebi-a-GCST90001416	11	45953104	0.396	3656	0.3174	IgD+ CD24- B cell Absolute Count	IgD+ CD24- B cell Absolute Count	IgD+ CD24- B cell Absolute Count || ||	TRUE	igd	45931553	1.02825e-14	0.122503	Hypertrophic cardiomyopathy || id:finngen_R9_I9_HYPERTROCARDMYOP	TRUE	reported	finngen_R9_I9_HYPERTROCARDMYOP	2	TRUE
649	rs79460469	T	C	T	C	2.15793	0.1657	0.00409611	0.015	FALSE	FALSE	FALSE	ebi-a-GCST90001416	11	57305574	0.1033	3656	0.1087	IgD+ CD24- B cell Absolute Count	IgD+ CD24- B cell Absolute Count	IgD+ CD24- B cell Absolute Count || ||	TRUE	igd	57538101	1.70098e-38	0.166317	Hypertrophic cardiomyopathy || id:finngen_R9_I9_HYPERTROCARDMYOP	TRUE	reported	finngen_R9_I9_HYPERTROCARDMYOP	2	TRUE
650	rs79847151	T	C	T	C	0.273658	-0.01608	0.130553	0.1402	FALSE	FALSE	FALSE	ebi-a-GCST90001416	7	33802894	0.03549	3656	0.6505	IgD+ CD24- B cell Absolute Count	IgD+ CD24- B cell Absolute Count	IgD+ CD24- B cell Absolute Count || ||	TRUE	igd	33763282	5.68971e-06	0.060309	Hypertrophic cardiomyopathy || id:finngen_R9_I9_HYPERTROCARDMYOP	TRUE	reported	finngen_R9_I9_HYPERTROCARDMYOP	2	TRUE
651	rs10203647	T	C	T	C	0.202833	0.02124	0.630765	0.5971	FALSE	FALSE	FALSE	ebi-a-GCST90001417	2	107543156	0.02553	3657	0.4055	CD24+ CD27+ B cell %B cell	CD24+ CD27+ B cell %B cell	CD24+ CD27+ B cell %B cell || ||	TRUE	igd	106926700	9.49445e-06	0.0458029	Hypertrophic cardiomyopathy || id:finngen_R9_I9_HYPERTROCARDMYOP	TRUE	reported	finngen_R9_I9_HYPERTROCARDMYOP	2	TRUE
652	rs10213404	C	A	C	A	-0.224495	-0.01837	0.334157	0.1812	FALSE	FALSE	FALSE	ebi-a-GCST90001417	4	104240255	0.03195	3657	0.5654	CD24+ CD27+ B cell %B cell	CD24+ CD27+ B cell %B cell	CD24+ CD27+ B cell %B cell || ||	TRUE	igd	103319098	2.08622e-06	0.0473129	Hypertrophic cardiomyopathy || id:finngen_R9_I9_HYPERTROCARDMYOP	TRUE	reported	finngen_R9_I9_HYPERTROCARDMYOP	2	TRUE
653	rs1087254	G	A	G	A	-0.20449	-0.0007081	0.580208	0.6038	FALSE	FALSE	FALSE	ebi-a-GCST90001417	3	107033296	0.02589	3657	0.9782	CD24+ CD27+ B cell %B cell	CD24+ CD27+ B cell %B cell	CD24+ CD27+ B cell %B cell || ||	TRUE	igd	107314449	3.06916e-06	0.0438243	Hypertrophic cardiomyopathy || id:finngen_R9_I9_HYPERTROCARDMYOP	TRUE	reported	finngen_R9_I9_HYPERTROCARDMYOP	2	TRUE
654	rs111857153	C	G	C	G	0.727844	0.1853	0.0173379	0.0062	FALSE	TRUE	FALSE	ebi-a-GCST90001417	15	63375237	0.1535	3657	0.2273	CD24+ CD27+ B cell %B cell	CD24+ CD27+ B cell %B cell	CD24+ CD27+ B cell %B cell || ||	TRUE	igd	63083038	2.02913e-08	0.129752	Hypertrophic cardiomyopathy || id:finngen_R9_I9_HYPERTROCARDMYOP	TRUE	reported	finngen_R9_I9_HYPERTROCARDMYOP	2	TRUE
655	rs113002363	T	C	T	C	0.813868	-0.03515	0.00876356	0.0491	FALSE	FALSE	FALSE	ebi-a-GCST90001417	11	68448137	0.05778	3657	0.543	CD24+ CD27+ B cell %B cell	CD24+ CD27+ B cell %B cell	CD24+ CD27+ B cell %B cell || ||	TRUE	igd	68680669	8.82551e-06	0.183134	Hypertrophic cardiomyopathy || id:finngen_R9_I9_HYPERTROCARDMYOP	TRUE	reported	finngen_R9_I9_HYPERTROCARDMYOP	2	TRUE
656	rs115766721	T	G	T	G	0.568887	1.765	0.020056	0.0003	FALSE	FALSE	FALSE	ebi-a-GCST90001417	1	243548308	0.7217	3657	0.0145001	CD24+ CD27+ B cell %B cell	CD24+ CD27+ B cell %B cell	CD24+ CD27+ B cell %B cell || ||	TRUE	igd	243385006	9.23868e-06	0.128293	Hypertrophic cardiomyopathy || id:finngen_R9_I9_HYPERTROCARDMYOP	TRUE	reported	finngen_R9_I9_HYPERTROCARDMYOP	2	TRUE
657	rs11838934	G	A	G	A	-0.496461	0.0005936	0.067168	0.0373	FALSE	FALSE	FALSE	ebi-a-GCST90001417	13	32627358	0.06548	3657	0.9928	CD24+ CD27+ B cell %B cell	CD24+ CD27+ B cell %B cell	CD24+ CD27+ B cell %B cell || ||	TRUE	igd	32053221	4.64922e-07	0.0984992	Hypertrophic cardiomyopathy || id:finngen_R9_I9_HYPERTROCARDMYOP	TRUE	reported	finngen_R9_I9_HYPERTROCARDMYOP	2	TRUE
658	rs11918229	G	A	G	A	0.201778	-0.05291	0.391703	0.0894	FALSE	FALSE	FALSE	ebi-a-GCST90001417	3	32192625	0.04381	3657	0.2272	CD24+ CD27+ B cell %B cell	CD24+ CD27+ B cell %B cell	CD24+ CD27+ B cell %B cell || ||	TRUE	igd	32151133	4.29536e-06	0.0438977	Hypertrophic cardiomyopathy || id:finngen_R9_I9_HYPERTROCARDMYOP	TRUE	reported	finngen_R9_I9_HYPERTROCARDMYOP	2	TRUE
659	rs144298547	G	C	G	C	0.68648	-0.00291	0.0217311	0.0278	FALSE	TRUE	FALSE	ebi-a-GCST90001417	15	67257392	0.07597	3657	0.9694	CD24+ CD27+ B cell %B cell	CD24+ CD27+ B cell %B cell	CD24+ CD27+ B cell %B cell || ||	TRUE	igd	66965054	8.34353e-09	0.119152	Hypertrophic cardiomyopathy || id:finngen_R9_I9_HYPERTROCARDMYOP	TRUE	reported	finngen_R9_I9_HYPERTROCARDMYOP	2	TRUE
660	rs145008680	C	A	C	A	0.941357	0.07972	0.010976	0.009	FALSE	FALSE	FALSE	ebi-a-GCST90001417	15	63141760	0.1312	3657	0.5434	CD24+ CD27+ B cell %B cell	CD24+ CD27+ B cell %B cell	CD24+ CD27+ B cell %B cell || ||	TRUE	igd	62849561	4.07455e-09	0.160064	Hypertrophic cardiomyopathy || id:finngen_R9_I9_HYPERTROCARDMYOP	TRUE	reported	finngen_R9_I9_HYPERTROCARDMYOP	2	TRUE
661	rs147663430	C	T	C	T	0.591943	-0.1182	0.0205411	0.0023	FALSE	FALSE	FALSE	ebi-a-GCST90001417	15	68432551	0.2318	3657	0.610299	CD24+ CD27+ B cell %B cell	CD24+ CD27+ B cell %B cell	CD24+ CD27+ B cell %B cell || ||	TRUE	igd	68140213	2.17686e-06	0.124981	Hypertrophic cardiomyopathy || id:finngen_R9_I9_HYPERTROCARDMYOP	TRUE	reported	finngen_R9_I9_HYPERTROCARDMYOP	2	TRUE
662	rs149174045	A	G	A	G	1.59639	0.03048	0.00821829	0.0126	FALSE	FALSE	FALSE	ebi-a-GCST90001417	11	50705199	0.138	3657	0.8252	CD24+ CD27+ B cell %B cell	CD24+ CD27+ B cell %B cell	CD24+ CD27+ B cell %B cell || ||	TRUE	igd	50746028	1.12564e-27	0.146429	Hypertrophic cardiomyopathy || id:finngen_R9_I9_HYPERTROCARDMYOP	TRUE	reported	finngen_R9_I9_HYPERTROCARDMYOP	2	TRUE
663	rs150493778	A	G	A	G	3.83532	0.01339	0.000684326	0.0004	FALSE	FALSE	FALSE	ebi-a-GCST90001417	11	57967968	0.5473	3657	0.9805	CD24+ CD27+ B cell %B cell	CD24+ CD27+ B cell %B cell	CD24+ CD27+ B cell %B cell || ||	TRUE	igd	58200496	3.24713e-73	0.211908	Hypertrophic cardiomyopathy || id:finngen_R9_I9_HYPERTROCARDMYOP	TRUE	reported	finngen_R9_I9_HYPERTROCARDMYOP	2	TRUE
664	rs17241676	T	C	T	C	0.236804	-0.0215	0.292611	0.4047	FALSE	FALSE	FALSE	ebi-a-GCST90001417	16	60406863	0.02519	3657	0.3934	CD24+ CD27+ B cell %B cell	CD24+ CD27+ B cell %B cell	CD24+ CD27+ B cell %B cell || ||	TRUE	igd	60372959	3.39211e-07	0.0464298	Hypertrophic cardiomyopathy || id:finngen_R9_I9_HYPERTROCARDMYOP	TRUE	reported	finngen_R9_I9_HYPERTROCARDMYOP	2	TRUE
665	rs1804972	T	C	T	C	0.768166	-0.06414	0.0190588	0.0339	FALSE	FALSE	FALSE	ebi-a-GCST90001417	11	60658301	0.06903	3657	0.3529	CD24+ CD27+ B cell %B cell	CD24+ CD27+ B cell %B cell	CD24+ CD27+ B cell %B cell || ||	TRUE	igd	60890829	6.12266e-10	0.124153	Hypertrophic cardiomyopathy || id:finngen_R9_I9_HYPERTROCARDMYOP	TRUE	reported	finngen_R9_I9_HYPERTROCARDMYOP	2	TRUE
666	rs187248124	C	T	C	T	0.720269	-0.00355	0.0195937	0.0003	FALSE	FALSE	FALSE	ebi-a-GCST90001417	15	65368655	0.6773	3657	0.9958	CD24+ CD27+ B cell %B cell	CD24+ CD27+ B cell %B cell	CD24+ CD27+ B cell %B cell || ||	TRUE	igd	65076317	8.98421e-09	0.125289	Hypertrophic cardiomyopathy || id:finngen_R9_I9_HYPERTROCARDMYOP	TRUE	reported	finngen_R9_I9_HYPERTROCARDMYOP	2	TRUE
667	rs30410	G	A	G	A	-0.299416	0.05411	0.896229	0.9735	FALSE	FALSE	FALSE	ebi-a-GCST90001417	16	79627692	0.07718	3657	0.4833	CD24+ CD27+ B cell %B cell	CD24+ CD27+ B cell %B cell	CD24+ CD27+ B cell %B cell || ||	TRUE	igd	79593795	5.47318e-06	0.0658668	Hypertrophic cardiomyopathy || id:finngen_R9_I9_HYPERTROCARDMYOP	TRUE	reported	finngen_R9_I9_HYPERTROCARDMYOP	2	TRUE
668	rs4971463	G	A	G	A	-0.20777	-0.02921	0.480613	0.4606	FALSE	FALSE	FALSE	ebi-a-GCST90001417	2	1116648	0.02473	3657	0.2377	CD24+ CD27+ B cell %B cell	CD24+ CD27+ B cell %B cell	CD24+ CD27+ B cell %B cell || ||	TRUE	igd	1120962	1.72703e-06	0.0434394	Hypertrophic cardiomyopathy || id:finngen_R9_I9_HYPERTROCARDMYOP	TRUE	reported	finngen_R9_I9_HYPERTROCARDMYOP	2	TRUE
669	rs55756397	A	G	A	G	1.10396	0.1231	0.0144216	0.0056	FALSE	FALSE	FALSE	ebi-a-GCST90001417	11	60285564	0.1605	3657	0.4429	CD24+ CD27+ B cell %B cell	CD24+ CD27+ B cell %B cell	CD24+ CD27+ B cell %B cell || ||	TRUE	igd	60518091	4.45554e-19	0.123693	Hypertrophic cardiomyopathy || id:finngen_R9_I9_HYPERTROCARDMYOP	TRUE	reported	finngen_R9_I9_HYPERTROCARDMYOP	2	TRUE
670	rs558524282	C	T	C	T	1.69471	0.07185	0.00504912	0.0071	FALSE	FALSE	FALSE	ebi-a-GCST90001417	11	62609104	0.1473	3657	0.6257	CD24+ CD27+ B cell %B cell	CD24+ CD27+ B cell %B cell	CD24+ CD27+ B cell %B cell || ||	TRUE	igd	62841632	3.08035e-23	0.170664	Hypertrophic cardiomyopathy || id:finngen_R9_I9_HYPERTROCARDMYOP	TRUE	reported	finngen_R9_I9_HYPERTROCARDMYOP	2	TRUE
671	rs60617331	C	T	C	T	1.30478	-0.1209	0.00377312	0.0332	FALSE	FALSE	FALSE	ebi-a-GCST90001417	11	69715453	0.06966	3657	0.0828209	CD24+ CD27+ B cell %B cell	CD24+ CD27+ B cell %B cell	CD24+ CD27+ B cell %B cell || ||	TRUE	igd	69900694	4.00857e-08	0.237645	Hypertrophic cardiomyopathy || id:finngen_R9_I9_HYPERTROCARDMYOP	TRUE	reported	finngen_R9_I9_HYPERTROCARDMYOP	2	TRUE
672	rs62427638	T	C	T	C	-1.17832	-0.06717	0.0141119	0.1247	FALSE	FALSE	FALSE	ebi-a-GCST90001417	6	107332591	0.03759	3657	0.0740202	CD24+ CD27+ B cell %B cell	CD24+ CD27+ B cell %B cell	CD24+ CD27+ B cell %B cell || ||	TRUE	igd	107011387	9.02381e-06	0.265427	Hypertrophic cardiomyopathy || id:finngen_R9_I9_HYPERTROCARDMYOP	TRUE	reported	finngen_R9_I9_HYPERTROCARDMYOP	2	TRUE
673	rs74566099	A	G	A	G	0.947646	-0.2966	0.0169059	0.0008	FALSE	FALSE	FALSE	ebi-a-GCST90001417	11	45953104	0.4035	3657	0.4623	CD24+ CD27+ B cell %B cell	CD24+ CD27+ B cell %B cell	CD24+ CD27+ B cell %B cell || ||	TRUE	igd	45931553	1.02825e-14	0.122503	Hypertrophic cardiomyopathy || id:finngen_R9_I9_HYPERTROCARDMYOP	TRUE	reported	finngen_R9_I9_HYPERTROCARDMYOP	2	TRUE
674	rs79460469	T	C	T	C	2.15793	-0.08447	0.00409611	0.015	FALSE	FALSE	FALSE	ebi-a-GCST90001417	11	57305574	0.104	3657	0.4167	CD24+ CD27+ B cell %B cell	CD24+ CD27+ B cell %B cell	CD24+ CD27+ B cell %B cell || ||	TRUE	igd	57538101	1.70098e-38	0.166317	Hypertrophic cardiomyopathy || id:finngen_R9_I9_HYPERTROCARDMYOP	TRUE	reported	finngen_R9_I9_HYPERTROCARDMYOP	2	TRUE
675	rs79847151	T	C	T	C	0.273658	-0.04795	0.130553	0.1403	FALSE	FALSE	FALSE	ebi-a-GCST90001417	7	33802894	0.03593	3657	0.1821	CD24+ CD27+ B cell %B cell	CD24+ CD27+ B cell %B cell	CD24+ CD27+ B cell %B cell || ||	TRUE	igd	33763282	5.68971e-06	0.060309	Hypertrophic cardiomyopathy || id:finngen_R9_I9_HYPERTROCARDMYOP	TRUE	reported	finngen_R9_I9_HYPERTROCARDMYOP	2	TRUE
676	rs10203647	T	C	T	C	0.202833	0.03064	0.630765	0.5971	FALSE	FALSE	FALSE	ebi-a-GCST90001418	2	107543156	0.02536	3656	0.2271	CD24+ CD27+ B cell Absolute Count	CD24+ CD27+ B cell Absolute Count	CD24+ CD27+ B cell Absolute Count || ||	TRUE	igd	106926700	9.49445e-06	0.0458029	Hypertrophic cardiomyopathy || id:finngen_R9_I9_HYPERTROCARDMYOP	TRUE	reported	finngen_R9_I9_HYPERTROCARDMYOP	2	TRUE
677	rs10213404	C	A	C	A	-0.224495	-0.01388	0.334157	0.1812	FALSE	FALSE	FALSE	ebi-a-GCST90001418	4	104240255	0.03177	3656	0.6622	CD24+ CD27+ B cell Absolute Count	CD24+ CD27+ B cell Absolute Count	CD24+ CD27+ B cell Absolute Count || ||	TRUE	igd	103319098	2.08622e-06	0.0473129	Hypertrophic cardiomyopathy || id:finngen_R9_I9_HYPERTROCARDMYOP	TRUE	reported	finngen_R9_I9_HYPERTROCARDMYOP	2	TRUE
678	rs1087254	G	A	G	A	-0.20449	-0.009818	0.580208	0.6037	FALSE	FALSE	FALSE	ebi-a-GCST90001418	3	107033296	0.02571	3656	0.7026	CD24+ CD27+ B cell Absolute Count	CD24+ CD27+ B cell Absolute Count	CD24+ CD27+ B cell Absolute Count || ||	TRUE	igd	107314449	3.06916e-06	0.0438243	Hypertrophic cardiomyopathy || id:finngen_R9_I9_HYPERTROCARDMYOP	TRUE	reported	finngen_R9_I9_HYPERTROCARDMYOP	2	TRUE
679	rs111857153	C	G	C	G	0.727844	0.1386	0.0173379	0.0062	FALSE	TRUE	FALSE	ebi-a-GCST90001418	15	63375237	0.1522	3656	0.3625	CD24+ CD27+ B cell Absolute Count	CD24+ CD27+ B cell Absolute Count	CD24+ CD27+ B cell Absolute Count || ||	TRUE	igd	63083038	2.02913e-08	0.129752	Hypertrophic cardiomyopathy || id:finngen_R9_I9_HYPERTROCARDMYOP	TRUE	reported	finngen_R9_I9_HYPERTROCARDMYOP	2	TRUE
680	rs113002363	T	C	T	C	0.813868	0.06672	0.00876356	0.0491	FALSE	FALSE	FALSE	ebi-a-GCST90001418	11	68448137	0.05734	3656	0.2447	CD24+ CD27+ B cell Absolute Count	CD24+ CD27+ B cell Absolute Count	CD24+ CD27+ B cell Absolute Count || ||	TRUE	igd	68680669	8.82551e-06	0.183134	Hypertrophic cardiomyopathy || id:finngen_R9_I9_HYPERTROCARDMYOP	TRUE	reported	finngen_R9_I9_HYPERTROCARDMYOP	2	TRUE
681	rs115766721	T	G	T	G	0.568887	0.8446	0.020056	0.0003	FALSE	FALSE	FALSE	ebi-a-GCST90001418	1	243548308	0.7107	3656	0.2348	CD24+ CD27+ B cell Absolute Count	CD24+ CD27+ B cell Absolute Count	CD24+ CD27+ B cell Absolute Count || ||	TRUE	igd	243385006	9.23868e-06	0.128293	Hypertrophic cardiomyopathy || id:finngen_R9_I9_HYPERTROCARDMYOP	TRUE	reported	finngen_R9_I9_HYPERTROCARDMYOP	2	TRUE
682	rs11838934	G	A	G	A	-0.496461	0.004484	0.067168	0.0373	FALSE	FALSE	FALSE	ebi-a-GCST90001418	13	32627358	0.06507	3656	0.9451	CD24+ CD27+ B cell Absolute Count	CD24+ CD27+ B cell Absolute Count	CD24+ CD27+ B cell Absolute Count || ||	TRUE	igd	32053221	4.64922e-07	0.0984992	Hypertrophic cardiomyopathy || id:finngen_R9_I9_HYPERTROCARDMYOP	TRUE	reported	finngen_R9_I9_HYPERTROCARDMYOP	2	TRUE
683	rs11918229	G	A	G	A	0.201778	0.0003424	0.391703	0.0894	FALSE	FALSE	FALSE	ebi-a-GCST90001418	3	32192625	0.04354	3656	0.9937	CD24+ CD27+ B cell Absolute Count	CD24+ CD27+ B cell Absolute Count	CD24+ CD27+ B cell Absolute Count || ||	TRUE	igd	32151133	4.29536e-06	0.0438977	Hypertrophic cardiomyopathy || id:finngen_R9_I9_HYPERTROCARDMYOP	TRUE	reported	finngen_R9_I9_HYPERTROCARDMYOP	2	TRUE
684	rs144298547	G	C	G	C	0.68648	-0.01244	0.0217311	0.0278	FALSE	TRUE	FALSE	ebi-a-GCST90001418	15	67257392	0.07559	3656	0.8693	CD24+ CD27+ B cell Absolute Count	CD24+ CD27+ B cell Absolute Count	CD24+ CD27+ B cell Absolute Count || ||	TRUE	igd	66965054	8.34353e-09	0.119152	Hypertrophic cardiomyopathy || id:finngen_R9_I9_HYPERTROCARDMYOP	TRUE	reported	finngen_R9_I9_HYPERTROCARDMYOP	2	TRUE
685	rs145008680	C	A	C	A	0.941357	0.02683	0.010976	0.009	FALSE	FALSE	FALSE	ebi-a-GCST90001418	15	63141760	0.13	3656	0.8365	CD24+ CD27+ B cell Absolute Count	CD24+ CD27+ B cell Absolute Count	CD24+ CD27+ B cell Absolute Count || ||	TRUE	igd	62849561	4.07455e-09	0.160064	Hypertrophic cardiomyopathy || id:finngen_R9_I9_HYPERTROCARDMYOP	TRUE	reported	finngen_R9_I9_HYPERTROCARDMYOP	2	TRUE
686	rs147663430	C	T	C	T	0.591943	0.08504	0.0205411	0.0023	FALSE	FALSE	FALSE	ebi-a-GCST90001418	15	68432551	0.2291	3656	0.7105	CD24+ CD27+ B cell Absolute Count	CD24+ CD27+ B cell Absolute Count	CD24+ CD27+ B cell Absolute Count || ||	TRUE	igd	68140213	2.17686e-06	0.124981	Hypertrophic cardiomyopathy || id:finngen_R9_I9_HYPERTROCARDMYOP	TRUE	reported	finngen_R9_I9_HYPERTROCARDMYOP	2	TRUE
687	rs149174045	A	G	A	G	1.59639	-0.04857	0.00821829	0.0126	FALSE	FALSE	FALSE	ebi-a-GCST90001418	11	50705199	0.1374	3656	0.723801	CD24+ CD27+ B cell Absolute Count	CD24+ CD27+ B cell Absolute Count	CD24+ CD27+ B cell Absolute Count || ||	TRUE	igd	50746028	1.12564e-27	0.146429	Hypertrophic cardiomyopathy || id:finngen_R9_I9_HYPERTROCARDMYOP	TRUE	reported	finngen_R9_I9_HYPERTROCARDMYOP	2	TRUE
688	rs150493778	A	G	A	G	3.83532	-0.8383	0.000684326	0.0004	FALSE	FALSE	FALSE	ebi-a-GCST90001418	11	57967968	0.541	3656	0.1213	CD24+ CD27+ B cell Absolute Count	CD24+ CD27+ B cell Absolute Count	CD24+ CD27+ B cell Absolute Count || ||	TRUE	igd	58200496	3.24713e-73	0.211908	Hypertrophic cardiomyopathy || id:finngen_R9_I9_HYPERTROCARDMYOP	TRUE	reported	finngen_R9_I9_HYPERTROCARDMYOP	2	TRUE
689	rs17241676	T	C	T	C	0.236804	-0.003683	0.292611	0.4045	FALSE	FALSE	FALSE	ebi-a-GCST90001418	16	60406863	0.02503	3656	0.8831	CD24+ CD27+ B cell Absolute Count	CD24+ CD27+ B cell Absolute Count	CD24+ CD27+ B cell Absolute Count || ||	TRUE	igd	60372959	3.39211e-07	0.0464298	Hypertrophic cardiomyopathy || id:finngen_R9_I9_HYPERTROCARDMYOP	TRUE	reported	finngen_R9_I9_HYPERTROCARDMYOP	2	TRUE
690	rs1804972	T	C	T	C	0.768166	0.007202	0.0190588	0.0339	FALSE	FALSE	FALSE	ebi-a-GCST90001418	11	60658301	0.06856	3656	0.9163	CD24+ CD27+ B cell Absolute Count	CD24+ CD27+ B cell Absolute Count	CD24+ CD27+ B cell Absolute Count || ||	TRUE	igd	60890829	6.12266e-10	0.124153	Hypertrophic cardiomyopathy || id:finngen_R9_I9_HYPERTROCARDMYOP	TRUE	reported	finngen_R9_I9_HYPERTROCARDMYOP	2	TRUE
691	rs187248124	C	T	C	T	0.720269	-0.2377	0.0195937	0.0003	FALSE	FALSE	FALSE	ebi-a-GCST90001418	15	65368655	0.6656	3656	0.721	CD24+ CD27+ B cell Absolute Count	CD24+ CD27+ B cell Absolute Count	CD24+ CD27+ B cell Absolute Count || ||	TRUE	igd	65076317	8.98421e-09	0.125289	Hypertrophic cardiomyopathy || id:finngen_R9_I9_HYPERTROCARDMYOP	TRUE	reported	finngen_R9_I9_HYPERTROCARDMYOP	2	TRUE
692	rs30410	G	A	G	A	-0.299416	0.1074	0.896229	0.9735	FALSE	FALSE	FALSE	ebi-a-GCST90001418	16	79627692	0.07663	3656	0.1613	CD24+ CD27+ B cell Absolute Count	CD24+ CD27+ B cell Absolute Count	CD24+ CD27+ B cell Absolute Count || ||	TRUE	igd	79593795	5.47318e-06	0.0658668	Hypertrophic cardiomyopathy || id:finngen_R9_I9_HYPERTROCARDMYOP	TRUE	reported	finngen_R9_I9_HYPERTROCARDMYOP	2	TRUE
693	rs4971463	G	A	G	A	-0.20777	-0.01365	0.480613	0.4607	FALSE	FALSE	FALSE	ebi-a-GCST90001418	2	1116648	0.02458	3656	0.578599	CD24+ CD27+ B cell Absolute Count	CD24+ CD27+ B cell Absolute Count	CD24+ CD27+ B cell Absolute Count || ||	TRUE	igd	1120962	1.72703e-06	0.0434394	Hypertrophic cardiomyopathy || id:finngen_R9_I9_HYPERTROCARDMYOP	TRUE	reported	finngen_R9_I9_HYPERTROCARDMYOP	2	TRUE
694	rs55756397	A	G	A	G	1.10396	0.1185	0.0144216	0.0056	FALSE	FALSE	FALSE	ebi-a-GCST90001418	11	60285564	0.1591	3656	0.4562	CD24+ CD27+ B cell Absolute Count	CD24+ CD27+ B cell Absolute Count	CD24+ CD27+ B cell Absolute Count || ||	TRUE	igd	60518091	4.45554e-19	0.123693	Hypertrophic cardiomyopathy || id:finngen_R9_I9_HYPERTROCARDMYOP	TRUE	reported	finngen_R9_I9_HYPERTROCARDMYOP	2	TRUE
695	rs558524282	C	T	C	T	1.69471	-0.0006529	0.00504912	0.0071	FALSE	FALSE	FALSE	ebi-a-GCST90001418	11	62609104	0.1461	3656	0.9964	CD24+ CD27+ B cell Absolute Count	CD24+ CD27+ B cell Absolute Count	CD24+ CD27+ B cell Absolute Count || ||	TRUE	igd	62841632	3.08035e-23	0.170664	Hypertrophic cardiomyopathy || id:finngen_R9_I9_HYPERTROCARDMYOP	TRUE	reported	finngen_R9_I9_HYPERTROCARDMYOP	2	TRUE
696	rs60617331	C	T	C	T	1.30478	-0.102	0.00377312	0.0332	FALSE	FALSE	FALSE	ebi-a-GCST90001418	11	69715453	0.06914	3656	0.1402	CD24+ CD27+ B cell Absolute Count	CD24+ CD27+ B cell Absolute Count	CD24+ CD27+ B cell Absolute Count || ||	TRUE	igd	69900694	4.00857e-08	0.237645	Hypertrophic cardiomyopathy || id:finngen_R9_I9_HYPERTROCARDMYOP	TRUE	reported	finngen_R9_I9_HYPERTROCARDMYOP	2	TRUE
697	rs62427638	T	C	T	C	-1.17832	-0.07444	0.0141119	0.1247	FALSE	FALSE	FALSE	ebi-a-GCST90001418	6	107332591	0.03739	3656	0.0465704	CD24+ CD27+ B cell Absolute Count	CD24+ CD27+ B cell Absolute Count	CD24+ CD27+ B cell Absolute Count || ||	TRUE	igd	107011387	9.02381e-06	0.265427	Hypertrophic cardiomyopathy || id:finngen_R9_I9_HYPERTROCARDMYOP	TRUE	reported	finngen_R9_I9_HYPERTROCARDMYOP	2	TRUE
698	rs74566099	A	G	A	G	0.947646	0.1993	0.0169059	0.0008	FALSE	FALSE	FALSE	ebi-a-GCST90001418	11	45953104	0.3992	3656	0.6178	CD24+ CD27+ B cell Absolute Count	CD24+ CD27+ B cell Absolute Count	CD24+ CD27+ B cell Absolute Count || ||	TRUE	igd	45931553	1.02825e-14	0.122503	Hypertrophic cardiomyopathy || id:finngen_R9_I9_HYPERTROCARDMYOP	TRUE	reported	finngen_R9_I9_HYPERTROCARDMYOP	2	TRUE
699	rs79460469	T	C	T	C	2.15793	0.01989	0.00409611	0.015	FALSE	FALSE	FALSE	ebi-a-GCST90001418	11	57305574	0.1035	3656	0.8476	CD24+ CD27+ B cell Absolute Count	CD24+ CD27+ B cell Absolute Count	CD24+ CD27+ B cell Absolute Count || ||	TRUE	igd	57538101	1.70098e-38	0.166317	Hypertrophic cardiomyopathy || id:finngen_R9_I9_HYPERTROCARDMYOP	TRUE	reported	finngen_R9_I9_HYPERTROCARDMYOP	2	TRUE
700	rs79847151	T	C	T	C	0.273658	-0.04678	0.130553	0.1402	FALSE	FALSE	FALSE	ebi-a-GCST90001418	7	33802894	0.03567	3656	0.1898	CD24+ CD27+ B cell Absolute Count	CD24+ CD27+ B cell Absolute Count	CD24+ CD27+ B cell Absolute Count || ||	TRUE	igd	33763282	5.68971e-06	0.060309	Hypertrophic cardiomyopathy || id:finngen_R9_I9_HYPERTROCARDMYOP	TRUE	reported	finngen_R9_I9_HYPERTROCARDMYOP	2	TRUE
701	rs10203647	T	C	T	C	0.202833	-0.02395	0.630765	0.5972	FALSE	FALSE	FALSE	ebi-a-GCST90001419	2	107543156	0.02513	3658	0.3405	CD20- B cell %B cell	CD20- B cell %B cell	CD20- B cell %B cell || ||	TRUE	igd	106926700	9.49445e-06	0.0458029	Hypertrophic cardiomyopathy || id:finngen_R9_I9_HYPERTROCARDMYOP	TRUE	reported	finngen_R9_I9_HYPERTROCARDMYOP	2	TRUE
702	rs10213404	C	A	C	A	-0.224495	-0.02508	0.334157	0.1811	FALSE	FALSE	FALSE	ebi-a-GCST90001419	4	104240255	0.03154	3658	0.4267	CD20- B cell %B cell	CD20- B cell %B cell	CD20- B cell %B cell || ||	TRUE	igd	103319098	2.08622e-06	0.0473129	Hypertrophic cardiomyopathy || id:finngen_R9_I9_HYPERTROCARDMYOP	TRUE	reported	finngen_R9_I9_HYPERTROCARDMYOP	2	TRUE
703	rs1087254	G	A	G	A	-0.20449	-0.02569	0.580208	0.6036	FALSE	FALSE	FALSE	ebi-a-GCST90001419	3	107033296	0.02558	3658	0.3153	CD20- B cell %B cell	CD20- B cell %B cell	CD20- B cell %B cell || ||	TRUE	igd	107314449	3.06916e-06	0.0438243	Hypertrophic cardiomyopathy || id:finngen_R9_I9_HYPERTROCARDMYOP	TRUE	reported	finngen_R9_I9_HYPERTROCARDMYOP	2	TRUE
704	rs111857153	C	G	C	G	0.727844	0.04515	0.0173379	0.0062	FALSE	TRUE	FALSE	ebi-a-GCST90001419	15	63375237	0.1519	3658	0.7663	CD20- B cell %B cell	CD20- B cell %B cell	CD20- B cell %B cell || ||	TRUE	igd	63083038	2.02913e-08	0.129752	Hypertrophic cardiomyopathy || id:finngen_R9_I9_HYPERTROCARDMYOP	TRUE	reported	finngen_R9_I9_HYPERTROCARDMYOP	2	TRUE
705	rs113002363	T	C	T	C	0.813868	0.05578	0.00876356	0.0491	FALSE	FALSE	FALSE	ebi-a-GCST90001419	11	68448137	0.0573	3658	0.3304	CD20- B cell %B cell	CD20- B cell %B cell	CD20- B cell %B cell || ||	TRUE	igd	68680669	8.82551e-06	0.183134	Hypertrophic cardiomyopathy || id:finngen_R9_I9_HYPERTROCARDMYOP	TRUE	reported	finngen_R9_I9_HYPERTROCARDMYOP	2	TRUE
706	rs115766721	T	G	T	G	0.568887	-0.282	0.020056	0.0003	FALSE	FALSE	FALSE	ebi-a-GCST90001419	1	243548308	0.7409	3658	0.7035	CD20- B cell %B cell	CD20- B cell %B cell	CD20- B cell %B cell || ||	TRUE	igd	243385006	9.23868e-06	0.128293	Hypertrophic cardiomyopathy || id:finngen_R9_I9_HYPERTROCARDMYOP	TRUE	reported	finngen_R9_I9_HYPERTROCARDMYOP	2	TRUE
707	rs11838934	G	A	G	A	-0.496461	0.09641	0.067168	0.0373	FALSE	FALSE	FALSE	ebi-a-GCST90001419	13	32627358	0.06457	3658	0.1355	CD20- B cell %B cell	CD20- B cell %B cell	CD20- B cell %B cell || ||	TRUE	igd	32053221	4.64922e-07	0.0984992	Hypertrophic cardiomyopathy || id:finngen_R9_I9_HYPERTROCARDMYOP	TRUE	reported	finngen_R9_I9_HYPERTROCARDMYOP	2	TRUE
708	rs11918229	G	A	G	A	0.201778	0.06362	0.391703	0.0894	FALSE	FALSE	FALSE	ebi-a-GCST90001419	3	32192625	0.04316	3658	0.1405	CD20- B cell %B cell	CD20- B cell %B cell	CD20- B cell %B cell || ||	TRUE	igd	32151133	4.29536e-06	0.0438977	Hypertrophic cardiomyopathy || id:finngen_R9_I9_HYPERTROCARDMYOP	TRUE	reported	finngen_R9_I9_HYPERTROCARDMYOP	2	TRUE
709	rs144298547	G	C	G	C	0.68648	0.004857	0.0217311	0.0277	FALSE	TRUE	FALSE	ebi-a-GCST90001419	15	67257392	0.07452	3658	0.948	CD20- B cell %B cell	CD20- B cell %B cell	CD20- B cell %B cell || ||	TRUE	igd	66965054	8.34353e-09	0.119152	Hypertrophic cardiomyopathy || id:finngen_R9_I9_HYPERTROCARDMYOP	TRUE	reported	finngen_R9_I9_HYPERTROCARDMYOP	2	TRUE
710	rs145008680	C	A	C	A	0.941357	0.2062	0.010976	0.009	FALSE	FALSE	FALSE	ebi-a-GCST90001419	15	63141760	0.1306	3658	0.1146	CD20- B cell %B cell	CD20- B cell %B cell	CD20- B cell %B cell || ||	TRUE	igd	62849561	4.07455e-09	0.160064	Hypertrophic cardiomyopathy || id:finngen_R9_I9_HYPERTROCARDMYOP	TRUE	reported	finngen_R9_I9_HYPERTROCARDMYOP	2	TRUE
711	rs147663430	C	T	C	T	0.591943	-0.07806	0.0205411	0.0023	FALSE	FALSE	FALSE	ebi-a-GCST90001419	15	68432551	0.2334	3658	0.737999	CD20- B cell %B cell	CD20- B cell %B cell	CD20- B cell %B cell || ||	TRUE	igd	68140213	2.17686e-06	0.124981	Hypertrophic cardiomyopathy || id:finngen_R9_I9_HYPERTROCARDMYOP	TRUE	reported	finngen_R9_I9_HYPERTROCARDMYOP	2	TRUE
712	rs149174045	A	G	A	G	1.59639	0.307	0.00821829	0.0126	FALSE	FALSE	FALSE	ebi-a-GCST90001419	11	50705199	0.1349	3658	0.0229699	CD20- B cell %B cell	CD20- B cell %B cell	CD20- B cell %B cell || ||	TRUE	igd	50746028	1.12564e-27	0.146429	Hypertrophic cardiomyopathy || id:finngen_R9_I9_HYPERTROCARDMYOP	TRUE	reported	finngen_R9_I9_HYPERTROCARDMYOP	2	TRUE
713	rs150493778	A	G	A	G	3.83532	0.8541	0.000684326	0.0004	FALSE	FALSE	FALSE	ebi-a-GCST90001419	11	57967968	0.5503	3658	0.1207	CD20- B cell %B cell	CD20- B cell %B cell	CD20- B cell %B cell || ||	TRUE	igd	58200496	3.24713e-73	0.211908	Hypertrophic cardiomyopathy || id:finngen_R9_I9_HYPERTROCARDMYOP	TRUE	reported	finngen_R9_I9_HYPERTROCARDMYOP	2	TRUE
714	rs17241676	T	C	T	C	0.236804	-0.04077	0.292611	0.4049	FALSE	FALSE	FALSE	ebi-a-GCST90001419	16	60406863	0.02488	3658	0.1014	CD20- B cell %B cell	CD20- B cell %B cell	CD20- B cell %B cell || ||	TRUE	igd	60372959	3.39211e-07	0.0464298	Hypertrophic cardiomyopathy || id:finngen_R9_I9_HYPERTROCARDMYOP	TRUE	reported	finngen_R9_I9_HYPERTROCARDMYOP	2	TRUE
715	rs1804972	T	C	T	C	0.768166	0.05421	0.0190588	0.0339	FALSE	FALSE	FALSE	ebi-a-GCST90001419	11	60658301	0.06825	3658	0.4271	CD20- B cell %B cell	CD20- B cell %B cell	CD20- B cell %B cell || ||	TRUE	igd	60890829	6.12266e-10	0.124153	Hypertrophic cardiomyopathy || id:finngen_R9_I9_HYPERTROCARDMYOP	TRUE	reported	finngen_R9_I9_HYPERTROCARDMYOP	2	TRUE
716	rs187248124	C	T	C	T	0.720269	-0.7404	0.0195937	0.0003	FALSE	FALSE	FALSE	ebi-a-GCST90001419	15	65368655	0.6972	3658	0.2883	CD20- B cell %B cell	CD20- B cell %B cell	CD20- B cell %B cell || ||	TRUE	igd	65076317	8.98421e-09	0.125289	Hypertrophic cardiomyopathy || id:finngen_R9_I9_HYPERTROCARDMYOP	TRUE	reported	finngen_R9_I9_HYPERTROCARDMYOP	2	TRUE
717	rs30410	G	A	G	A	-0.299416	0.08195	0.896229	0.9735	FALSE	FALSE	FALSE	ebi-a-GCST90001419	16	79627692	0.07619	3658	0.2822	CD20- B cell %B cell	CD20- B cell %B cell	CD20- B cell %B cell || ||	TRUE	igd	79593795	5.47318e-06	0.0658668	Hypertrophic cardiomyopathy || id:finngen_R9_I9_HYPERTROCARDMYOP	TRUE	reported	finngen_R9_I9_HYPERTROCARDMYOP	2	TRUE
718	rs4971463	G	A	G	A	-0.20777	-0.01282	0.480613	0.4606	FALSE	FALSE	FALSE	ebi-a-GCST90001419	2	1116648	0.02441	3658	0.5995	CD20- B cell %B cell	CD20- B cell %B cell	CD20- B cell %B cell || ||	TRUE	igd	1120962	1.72703e-06	0.0434394	Hypertrophic cardiomyopathy || id:finngen_R9_I9_HYPERTROCARDMYOP	TRUE	reported	finngen_R9_I9_HYPERTROCARDMYOP	2	TRUE
719	rs55756397	A	G	A	G	1.10396	-0.04375	0.0144216	0.0056	FALSE	FALSE	FALSE	ebi-a-GCST90001419	11	60285564	0.1603	3658	0.784899	CD20- B cell %B cell	CD20- B cell %B cell	CD20- B cell %B cell || ||	TRUE	igd	60518091	4.45554e-19	0.123693	Hypertrophic cardiomyopathy || id:finngen_R9_I9_HYPERTROCARDMYOP	TRUE	reported	finngen_R9_I9_HYPERTROCARDMYOP	2	TRUE
720	rs558524282	C	T	C	T	1.69471	-0.1868	0.00504912	0.0071	FALSE	FALSE	FALSE	ebi-a-GCST90001419	11	62609104	0.146	3658	0.2008	CD20- B cell %B cell	CD20- B cell %B cell	CD20- B cell %B cell || ||	TRUE	igd	62841632	3.08035e-23	0.170664	Hypertrophic cardiomyopathy || id:finngen_R9_I9_HYPERTROCARDMYOP	TRUE	reported	finngen_R9_I9_HYPERTROCARDMYOP	2	TRUE
721	rs60617331	C	T	C	T	1.30478	0.001392	0.00377312	0.0332	FALSE	FALSE	FALSE	ebi-a-GCST90001419	11	69715453	0.06911	3658	0.9839	CD20- B cell %B cell	CD20- B cell %B cell	CD20- B cell %B cell || ||	TRUE	igd	69900694	4.00857e-08	0.237645	Hypertrophic cardiomyopathy || id:finngen_R9_I9_HYPERTROCARDMYOP	TRUE	reported	finngen_R9_I9_HYPERTROCARDMYOP	2	TRUE
722	rs62427638	T	C	T	C	-1.17832	-0.02786	0.0141119	0.1248	FALSE	FALSE	FALSE	ebi-a-GCST90001419	6	107332591	0.03692	3658	0.4506	CD20- B cell %B cell	CD20- B cell %B cell	CD20- B cell %B cell || ||	TRUE	igd	107011387	9.02381e-06	0.265427	Hypertrophic cardiomyopathy || id:finngen_R9_I9_HYPERTROCARDMYOP	TRUE	reported	finngen_R9_I9_HYPERTROCARDMYOP	2	TRUE
723	rs74566099	A	G	A	G	0.947646	-0.4537	0.0169059	0.0008	FALSE	FALSE	FALSE	ebi-a-GCST90001419	11	45953104	0.4074	3658	0.2655	CD20- B cell %B cell	CD20- B cell %B cell	CD20- B cell %B cell || ||	TRUE	igd	45931553	1.02825e-14	0.122503	Hypertrophic cardiomyopathy || id:finngen_R9_I9_HYPERTROCARDMYOP	TRUE	reported	finngen_R9_I9_HYPERTROCARDMYOP	2	TRUE
724	rs79460469	T	C	T	C	2.15793	0.009964	0.00409611	0.015	FALSE	FALSE	FALSE	ebi-a-GCST90001419	11	57305574	0.102	3658	0.9222	CD20- B cell %B cell	CD20- B cell %B cell	CD20- B cell %B cell || ||	TRUE	igd	57538101	1.70098e-38	0.166317	Hypertrophic cardiomyopathy || id:finngen_R9_I9_HYPERTROCARDMYOP	TRUE	reported	finngen_R9_I9_HYPERTROCARDMYOP	2	TRUE
725	rs79847151	T	C	T	C	0.273658	0.01244	0.130553	0.1402	FALSE	FALSE	FALSE	ebi-a-GCST90001419	7	33802894	0.03557	3658	0.7264	CD20- B cell %B cell	CD20- B cell %B cell	CD20- B cell %B cell || ||	TRUE	igd	33763282	5.68971e-06	0.060309	Hypertrophic cardiomyopathy || id:finngen_R9_I9_HYPERTROCARDMYOP	TRUE	reported	finngen_R9_I9_HYPERTROCARDMYOP	2	TRUE
726	rs10203647	T	C	T	C	0.202833	-0.00877	0.630765	0.5971	FALSE	FALSE	FALSE	ebi-a-GCST90001420	2	107543156	0.02423	3656	0.717399	IgD- CD38+ B cell Absolute Count	IgD- CD38+ B cell Absolute Count	IgD- CD38+ B cell Absolute Count || ||	TRUE	igd	106926700	9.49445e-06	0.0458029	Hypertrophic cardiomyopathy || id:finngen_R9_I9_HYPERTROCARDMYOP	TRUE	reported	finngen_R9_I9_HYPERTROCARDMYOP	2	TRUE
727	rs10213404	C	A	C	A	-0.224495	0.002329	0.334157	0.1812	FALSE	FALSE	FALSE	ebi-a-GCST90001420	4	104240255	0.03037	3656	0.9389	IgD- CD38+ B cell Absolute Count	IgD- CD38+ B cell Absolute Count	IgD- CD38+ B cell Absolute Count || ||	TRUE	igd	103319098	2.08622e-06	0.0473129	Hypertrophic cardiomyopathy || id:finngen_R9_I9_HYPERTROCARDMYOP	TRUE	reported	finngen_R9_I9_HYPERTROCARDMYOP	2	TRUE
728	rs1087254	G	A	G	A	-0.20449	0.01835	0.580208	0.6037	FALSE	FALSE	FALSE	ebi-a-GCST90001420	3	107033296	0.02462	3656	0.4563	IgD- CD38+ B cell Absolute Count	IgD- CD38+ B cell Absolute Count	IgD- CD38+ B cell Absolute Count || ||	TRUE	igd	107314449	3.06916e-06	0.0438243	Hypertrophic cardiomyopathy || id:finngen_R9_I9_HYPERTROCARDMYOP	TRUE	reported	finngen_R9_I9_HYPERTROCARDMYOP	2	TRUE
729	rs111857153	C	G	C	G	0.727844	0.05545	0.0173379	0.0062	FALSE	TRUE	FALSE	ebi-a-GCST90001420	15	63375237	0.1462	3656	0.7045	IgD- CD38+ B cell Absolute Count	IgD- CD38+ B cell Absolute Count	IgD- CD38+ B cell Absolute Count || ||	TRUE	igd	63083038	2.02913e-08	0.129752	Hypertrophic cardiomyopathy || id:finngen_R9_I9_HYPERTROCARDMYOP	TRUE	reported	finngen_R9_I9_HYPERTROCARDMYOP	2	TRUE
730	rs113002363	T	C	T	C	0.813868	0.1355	0.00876356	0.0491	FALSE	FALSE	FALSE	ebi-a-GCST90001420	11	68448137	0.05501	3656	0.0138	IgD- CD38+ B cell Absolute Count	IgD- CD38+ B cell Absolute Count	IgD- CD38+ B cell Absolute Count || ||	TRUE	igd	68680669	8.82551e-06	0.183134	Hypertrophic cardiomyopathy || id:finngen_R9_I9_HYPERTROCARDMYOP	TRUE	reported	finngen_R9_I9_HYPERTROCARDMYOP	2	TRUE
731	rs115766721	T	G	T	G	0.568887	-0.8941	0.020056	0.0003	FALSE	FALSE	FALSE	ebi-a-GCST90001420	1	243548308	0.6998	3656	0.2015	IgD- CD38+ B cell Absolute Count	IgD- CD38+ B cell Absolute Count	IgD- CD38+ B cell Absolute Count || ||	TRUE	igd	243385006	9.23868e-06	0.128293	Hypertrophic cardiomyopathy || id:finngen_R9_I9_HYPERTROCARDMYOP	TRUE	reported	finngen_R9_I9_HYPERTROCARDMYOP	2	TRUE
732	rs11838934	G	A	G	A	-0.496461	0.118	0.067168	0.0373	FALSE	FALSE	FALSE	ebi-a-GCST90001420	13	32627358	0.0622	3656	0.0579295	IgD- CD38+ B cell Absolute Count	IgD- CD38+ B cell Absolute Count	IgD- CD38+ B cell Absolute Count || ||	TRUE	igd	32053221	4.64922e-07	0.0984992	Hypertrophic cardiomyopathy || id:finngen_R9_I9_HYPERTROCARDMYOP	TRUE	reported	finngen_R9_I9_HYPERTROCARDMYOP	2	TRUE
733	rs11918229	G	A	G	A	0.201778	0.06326	0.391703	0.0894	FALSE	FALSE	FALSE	ebi-a-GCST90001420	3	32192625	0.04159	3656	0.1283	IgD- CD38+ B cell Absolute Count	IgD- CD38+ B cell Absolute Count	IgD- CD38+ B cell Absolute Count || ||	TRUE	igd	32151133	4.29536e-06	0.0438977	Hypertrophic cardiomyopathy || id:finngen_R9_I9_HYPERTROCARDMYOP	TRUE	reported	finngen_R9_I9_HYPERTROCARDMYOP	2	TRUE
734	rs144298547	G	C	G	C	0.68648	-0.04636	0.0217311	0.0278	FALSE	TRUE	FALSE	ebi-a-GCST90001420	15	67257392	0.07197	3656	0.519501	IgD- CD38+ B cell Absolute Count	IgD- CD38+ B cell Absolute Count	IgD- CD38+ B cell Absolute Count || ||	TRUE	igd	66965054	8.34353e-09	0.119152	Hypertrophic cardiomyopathy || id:finngen_R9_I9_HYPERTROCARDMYOP	TRUE	reported	finngen_R9_I9_HYPERTROCARDMYOP	2	TRUE
735	rs145008680	C	A	C	A	0.941357	0.2697	0.010976	0.009	FALSE	FALSE	FALSE	ebi-a-GCST90001420	15	63141760	0.1252	3656	0.0312802	IgD- CD38+ B cell Absolute Count	IgD- CD38+ B cell Absolute Count	IgD- CD38+ B cell Absolute Count || ||	TRUE	igd	62849561	4.07455e-09	0.160064	Hypertrophic cardiomyopathy || id:finngen_R9_I9_HYPERTROCARDMYOP	TRUE	reported	finngen_R9_I9_HYPERTROCARDMYOP	2	TRUE
736	rs147663430	C	T	C	T	0.591943	0.05188	0.0205411	0.0023	FALSE	FALSE	FALSE	ebi-a-GCST90001420	15	68432551	0.2226	3656	0.8157	IgD- CD38+ B cell Absolute Count	IgD- CD38+ B cell Absolute Count	IgD- CD38+ B cell Absolute Count || ||	TRUE	igd	68140213	2.17686e-06	0.124981	Hypertrophic cardiomyopathy || id:finngen_R9_I9_HYPERTROCARDMYOP	TRUE	reported	finngen_R9_I9_HYPERTROCARDMYOP	2	TRUE
737	rs149174045	A	G	A	G	1.59639	-0.009509	0.00821829	0.0126	FALSE	FALSE	FALSE	ebi-a-GCST90001420	11	50705199	0.1305	3656	0.9419	IgD- CD38+ B cell Absolute Count	IgD- CD38+ B cell Absolute Count	IgD- CD38+ B cell Absolute Count || ||	TRUE	igd	50746028	1.12564e-27	0.146429	Hypertrophic cardiomyopathy || id:finngen_R9_I9_HYPERTROCARDMYOP	TRUE	reported	finngen_R9_I9_HYPERTROCARDMYOP	2	TRUE
738	rs150493778	A	G	A	G	3.83532	-0.7004	0.000684326	0.0004	FALSE	FALSE	FALSE	ebi-a-GCST90001420	11	57967968	0.5247	3656	0.182	IgD- CD38+ B cell Absolute Count	IgD- CD38+ B cell Absolute Count	IgD- CD38+ B cell Absolute Count || ||	TRUE	igd	58200496	3.24713e-73	0.211908	Hypertrophic cardiomyopathy || id:finngen_R9_I9_HYPERTROCARDMYOP	TRUE	reported	finngen_R9_I9_HYPERTROCARDMYOP	2	TRUE
739	rs17241676	T	C	T	C	0.236804	-0.03104	0.292611	0.4045	FALSE	FALSE	FALSE	ebi-a-GCST90001420	16	60406863	0.02396	3656	0.1953	IgD- CD38+ B cell Absolute Count	IgD- CD38+ B cell Absolute Count	IgD- CD38+ B cell Absolute Count || ||	TRUE	igd	60372959	3.39211e-07	0.0464298	Hypertrophic cardiomyopathy || id:finngen_R9_I9_HYPERTROCARDMYOP	TRUE	reported	finngen_R9_I9_HYPERTROCARDMYOP	2	TRUE
740	rs1804972	T	C	T	C	0.768166	1.104e-05	0.0190588	0.0339	FALSE	FALSE	FALSE	ebi-a-GCST90001420	11	60658301	0.06566	3656	0.9999	IgD- CD38+ B cell Absolute Count	IgD- CD38+ B cell Absolute Count	IgD- CD38+ B cell Absolute Count || ||	TRUE	igd	60890829	6.12266e-10	0.124153	Hypertrophic cardiomyopathy || id:finngen_R9_I9_HYPERTROCARDMYOP	TRUE	reported	finngen_R9_I9_HYPERTROCARDMYOP	2	TRUE
741	rs187248124	C	T	C	T	0.720269	-0.5847	0.0195937	0.0003	FALSE	FALSE	FALSE	ebi-a-GCST90001420	15	65368655	0.6576	3656	0.374	IgD- CD38+ B cell Absolute Count	IgD- CD38+ B cell Absolute Count	IgD- CD38+ B cell Absolute Count || ||	TRUE	igd	65076317	8.98421e-09	0.125289	Hypertrophic cardiomyopathy || id:finngen_R9_I9_HYPERTROCARDMYOP	TRUE	reported	finngen_R9_I9_HYPERTROCARDMYOP	2	TRUE
742	rs30410	G	A	G	A	-0.299416	0.08424	0.896229	0.9735	FALSE	FALSE	FALSE	ebi-a-GCST90001420	16	79627692	0.07338	3656	0.251	IgD- CD38+ B cell Absolute Count	IgD- CD38+ B cell Absolute Count	IgD- CD38+ B cell Absolute Count || ||	TRUE	igd	79593795	5.47318e-06	0.0658668	Hypertrophic cardiomyopathy || id:finngen_R9_I9_HYPERTROCARDMYOP	TRUE	reported	finngen_R9_I9_HYPERTROCARDMYOP	2	TRUE
743	rs4971463	G	A	G	A	-0.20777	-0.007583	0.480613	0.4607	FALSE	FALSE	FALSE	ebi-a-GCST90001420	2	1116648	0.02351	3656	0.7471	IgD- CD38+ B cell Absolute Count	IgD- CD38+ B cell Absolute Count	IgD- CD38+ B cell Absolute Count || ||	TRUE	igd	1120962	1.72703e-06	0.0434394	Hypertrophic cardiomyopathy || id:finngen_R9_I9_HYPERTROCARDMYOP	TRUE	reported	finngen_R9_I9_HYPERTROCARDMYOP	2	TRUE
744	rs55756397	A	G	A	G	1.10396	-0.2767	0.0144216	0.0056	FALSE	FALSE	FALSE	ebi-a-GCST90001420	11	60285564	0.1534	3656	0.0713395	IgD- CD38+ B cell Absolute Count	IgD- CD38+ B cell Absolute Count	IgD- CD38+ B cell Absolute Count || ||	TRUE	igd	60518091	4.45554e-19	0.123693	Hypertrophic cardiomyopathy || id:finngen_R9_I9_HYPERTROCARDMYOP	TRUE	reported	finngen_R9_I9_HYPERTROCARDMYOP	2	TRUE
745	rs558524282	C	T	C	T	1.69471	-0.1272	0.00504912	0.0071	FALSE	FALSE	FALSE	ebi-a-GCST90001420	11	62609104	0.1403	3656	0.3644	IgD- CD38+ B cell Absolute Count	IgD- CD38+ B cell Absolute Count	IgD- CD38+ B cell Absolute Count || ||	TRUE	igd	62841632	3.08035e-23	0.170664	Hypertrophic cardiomyopathy || id:finngen_R9_I9_HYPERTROCARDMYOP	TRUE	reported	finngen_R9_I9_HYPERTROCARDMYOP	2	TRUE
746	rs60617331	C	T	C	T	1.30478	-0.08334	0.00377312	0.0332	FALSE	FALSE	FALSE	ebi-a-GCST90001420	11	69715453	0.06638	3656	0.2093	IgD- CD38+ B cell Absolute Count	IgD- CD38+ B cell Absolute Count	IgD- CD38+ B cell Absolute Count || ||	TRUE	igd	69900694	4.00857e-08	0.237645	Hypertrophic cardiomyopathy || id:finngen_R9_I9_HYPERTROCARDMYOP	TRUE	reported	finngen_R9_I9_HYPERTROCARDMYOP	2	TRUE
747	rs62427638	T	C	T	C	-1.17832	-0.04161	0.0141119	0.1247	FALSE	FALSE	FALSE	ebi-a-GCST90001420	6	107332591	0.03565	3656	0.2432	IgD- CD38+ B cell Absolute Count	IgD- CD38+ B cell Absolute Count	IgD- CD38+ B cell Absolute Count || ||	TRUE	igd	107011387	9.02381e-06	0.265427	Hypertrophic cardiomyopathy || id:finngen_R9_I9_HYPERTROCARDMYOP	TRUE	reported	finngen_R9_I9_HYPERTROCARDMYOP	2	TRUE
748	rs74566099	A	G	A	G	0.947646	0.2308	0.0169059	0.0008	FALSE	FALSE	FALSE	ebi-a-GCST90001420	11	45953104	0.3876	3656	0.5516	IgD- CD38+ B cell Absolute Count	IgD- CD38+ B cell Absolute Count	IgD- CD38+ B cell Absolute Count || ||	TRUE	igd	45931553	1.02825e-14	0.122503	Hypertrophic cardiomyopathy || id:finngen_R9_I9_HYPERTROCARDMYOP	TRUE	reported	finngen_R9_I9_HYPERTROCARDMYOP	2	TRUE
749	rs79460469	T	C	T	C	2.15793	0.0984	0.00409611	0.015	FALSE	FALSE	FALSE	ebi-a-GCST90001420	11	57305574	0.09847	3656	0.3177	IgD- CD38+ B cell Absolute Count	IgD- CD38+ B cell Absolute Count	IgD- CD38+ B cell Absolute Count || ||	TRUE	igd	57538101	1.70098e-38	0.166317	Hypertrophic cardiomyopathy || id:finngen_R9_I9_HYPERTROCARDMYOP	TRUE	reported	finngen_R9_I9_HYPERTROCARDMYOP	2	TRUE
750	rs79847151	T	C	T	C	0.273658	0.04311	0.130553	0.1402	FALSE	FALSE	FALSE	ebi-a-GCST90001420	7	33802894	0.03421	3656	0.2076	IgD- CD38+ B cell Absolute Count	IgD- CD38+ B cell Absolute Count	IgD- CD38+ B cell Absolute Count || ||	TRUE	igd	33763282	5.68971e-06	0.060309	Hypertrophic cardiomyopathy || id:finngen_R9_I9_HYPERTROCARDMYOP	TRUE	reported	finngen_R9_I9_HYPERTROCARDMYOP	2	TRUE
751	rs10203647	T	C	T	C	0.202833	-0.01214	0.630765	0.5972	FALSE	FALSE	FALSE	ebi-a-GCST90001421	2	107543156	0.02505	3657	0.6281	CD20- B cell Absolute Count	CD20- B cell Absolute Count	CD20- B cell Absolute Count || ||	TRUE	igd	106926700	9.49445e-06	0.0458029	Hypertrophic cardiomyopathy || id:finngen_R9_I9_HYPERTROCARDMYOP	TRUE	reported	finngen_R9_I9_HYPERTROCARDMYOP	2	TRUE
752	rs10213404	C	A	C	A	-0.224495	-0.02655	0.334157	0.1812	FALSE	FALSE	FALSE	ebi-a-GCST90001421	4	104240255	0.03145	3657	0.3985	CD20- B cell Absolute Count	CD20- B cell Absolute Count	CD20- B cell Absolute Count || ||	TRUE	igd	103319098	2.08622e-06	0.0473129	Hypertrophic cardiomyopathy || id:finngen_R9_I9_HYPERTROCARDMYOP	TRUE	reported	finngen_R9_I9_HYPERTROCARDMYOP	2	TRUE
753	rs1087254	G	A	G	A	-0.20449	-0.03041	0.580208	0.6035	FALSE	FALSE	FALSE	ebi-a-GCST90001421	3	107033296	0.02553	3657	0.2336	CD20- B cell Absolute Count	CD20- B cell Absolute Count	CD20- B cell Absolute Count || ||	TRUE	igd	107314449	3.06916e-06	0.0438243	Hypertrophic cardiomyopathy || id:finngen_R9_I9_HYPERTROCARDMYOP	TRUE	reported	finngen_R9_I9_HYPERTROCARDMYOP	2	TRUE
754	rs111857153	C	G	C	G	0.727844	0.02787	0.0173379	0.0062	FALSE	TRUE	FALSE	ebi-a-GCST90001421	15	63375237	0.1516	3657	0.8541	CD20- B cell Absolute Count	CD20- B cell Absolute Count	CD20- B cell Absolute Count || ||	TRUE	igd	63083038	2.02913e-08	0.129752	Hypertrophic cardiomyopathy || id:finngen_R9_I9_HYPERTROCARDMYOP	TRUE	reported	finngen_R9_I9_HYPERTROCARDMYOP	2	TRUE
755	rs113002363	T	C	T	C	0.813868	0.1405	0.00876356	0.0491	FALSE	FALSE	FALSE	ebi-a-GCST90001421	11	68448137	0.05718	3657	0.0140201	CD20- B cell Absolute Count	CD20- B cell Absolute Count	CD20- B cell Absolute Count || ||	TRUE	igd	68680669	8.82551e-06	0.183134	Hypertrophic cardiomyopathy || id:finngen_R9_I9_HYPERTROCARDMYOP	TRUE	reported	finngen_R9_I9_HYPERTROCARDMYOP	2	TRUE
756	rs115766721	T	G	T	G	0.568887	-0.772	0.020056	0.0003	FALSE	FALSE	FALSE	ebi-a-GCST90001421	1	243548308	0.7454	3657	0.3004	CD20- B cell Absolute Count	CD20- B cell Absolute Count	CD20- B cell Absolute Count || ||	TRUE	igd	243385006	9.23868e-06	0.128293	Hypertrophic cardiomyopathy || id:finngen_R9_I9_HYPERTROCARDMYOP	TRUE	reported	finngen_R9_I9_HYPERTROCARDMYOP	2	TRUE
757	rs11838934	G	A	G	A	-0.496461	0.09195	0.067168	0.0373	FALSE	FALSE	FALSE	ebi-a-GCST90001421	13	32627358	0.06439	3657	0.1534	CD20- B cell Absolute Count	CD20- B cell Absolute Count	CD20- B cell Absolute Count || ||	TRUE	igd	32053221	4.64922e-07	0.0984992	Hypertrophic cardiomyopathy || id:finngen_R9_I9_HYPERTROCARDMYOP	TRUE	reported	finngen_R9_I9_HYPERTROCARDMYOP	2	TRUE
758	rs11918229	G	A	G	A	0.201778	0.1045	0.391703	0.0894	FALSE	FALSE	FALSE	ebi-a-GCST90001421	3	32192625	0.04301	3657	0.0151901	CD20- B cell Absolute Count	CD20- B cell Absolute Count	CD20- B cell Absolute Count || ||	TRUE	igd	32151133	4.29536e-06	0.0438977	Hypertrophic cardiomyopathy || id:finngen_R9_I9_HYPERTROCARDMYOP	TRUE	reported	finngen_R9_I9_HYPERTROCARDMYOP	2	TRUE
759	rs144298547	G	C	G	C	0.68648	-0.02694	0.0217311	0.0278	FALSE	TRUE	FALSE	ebi-a-GCST90001421	15	67257392	0.07423	3657	0.7166	CD20- B cell Absolute Count	CD20- B cell Absolute Count	CD20- B cell Absolute Count || ||	TRUE	igd	66965054	8.34353e-09	0.119152	Hypertrophic cardiomyopathy || id:finngen_R9_I9_HYPERTROCARDMYOP	TRUE	reported	finngen_R9_I9_HYPERTROCARDMYOP	2	TRUE
760	rs145008680	C	A	C	A	0.941357	0.18	0.010976	0.009	FALSE	FALSE	FALSE	ebi-a-GCST90001421	15	63141760	0.1305	3657	0.1681	CD20- B cell Absolute Count	CD20- B cell Absolute Count	CD20- B cell Absolute Count || ||	TRUE	igd	62849561	4.07455e-09	0.160064	Hypertrophic cardiomyopathy || id:finngen_R9_I9_HYPERTROCARDMYOP	TRUE	reported	finngen_R9_I9_HYPERTROCARDMYOP	2	TRUE
761	rs147663430	C	T	C	T	0.591943	0.09468	0.0205411	0.0023	FALSE	FALSE	FALSE	ebi-a-GCST90001421	15	68432551	0.2339	3657	0.6856	CD20- B cell Absolute Count	CD20- B cell Absolute Count	CD20- B cell Absolute Count || ||	TRUE	igd	68140213	2.17686e-06	0.124981	Hypertrophic cardiomyopathy || id:finngen_R9_I9_HYPERTROCARDMYOP	TRUE	reported	finngen_R9_I9_HYPERTROCARDMYOP	2	TRUE
762	rs149174045	A	G	A	G	1.59639	0.2289	0.00821829	0.0126	FALSE	FALSE	FALSE	ebi-a-GCST90001421	11	50705199	0.1344	3657	0.0886298	CD20- B cell Absolute Count	CD20- B cell Absolute Count	CD20- B cell Absolute Count || ||	TRUE	igd	50746028	1.12564e-27	0.146429	Hypertrophic cardiomyopathy || id:finngen_R9_I9_HYPERTROCARDMYOP	TRUE	reported	finngen_R9_I9_HYPERTROCARDMYOP	2	TRUE
763	rs150493778	A	G	A	G	3.83532	0.2277	0.000684326	0.0004	FALSE	FALSE	FALSE	ebi-a-GCST90001421	11	57967968	0.5508	3657	0.679301	CD20- B cell Absolute Count	CD20- B cell Absolute Count	CD20- B cell Absolute Count || ||	TRUE	igd	58200496	3.24713e-73	0.211908	Hypertrophic cardiomyopathy || id:finngen_R9_I9_HYPERTROCARDMYOP	TRUE	reported	finngen_R9_I9_HYPERTROCARDMYOP	2	TRUE
764	rs17241676	T	C	T	C	0.236804	-0.03561	0.292611	0.4047	FALSE	FALSE	FALSE	ebi-a-GCST90001421	16	60406863	0.02484	3657	0.1517	CD20- B cell Absolute Count	CD20- B cell Absolute Count	CD20- B cell Absolute Count || ||	TRUE	igd	60372959	3.39211e-07	0.0464298	Hypertrophic cardiomyopathy || id:finngen_R9_I9_HYPERTROCARDMYOP	TRUE	reported	finngen_R9_I9_HYPERTROCARDMYOP	2	TRUE
765	rs1804972	T	C	T	C	0.768166	0.08643	0.0190588	0.0339	FALSE	FALSE	FALSE	ebi-a-GCST90001421	11	60658301	0.06808	3657	0.2044	CD20- B cell Absolute Count	CD20- B cell Absolute Count	CD20- B cell Absolute Count || ||	TRUE	igd	60890829	6.12266e-10	0.124153	Hypertrophic cardiomyopathy || id:finngen_R9_I9_HYPERTROCARDMYOP	TRUE	reported	finngen_R9_I9_HYPERTROCARDMYOP	2	TRUE
766	rs187248124	C	T	C	T	0.720269	-1.096	0.0195937	0.0003	FALSE	FALSE	FALSE	ebi-a-GCST90001421	15	65368655	0.7018	3657	0.1185	CD20- B cell Absolute Count	CD20- B cell Absolute Count	CD20- B cell Absolute Count || ||	TRUE	igd	65076317	8.98421e-09	0.125289	Hypertrophic cardiomyopathy || id:finngen_R9_I9_HYPERTROCARDMYOP	TRUE	reported	finngen_R9_I9_HYPERTROCARDMYOP	2	TRUE
767	rs30410	G	A	G	A	-0.299416	0.1357	0.896229	0.9735	FALSE	FALSE	FALSE	ebi-a-GCST90001421	16	79627692	0.07594	3657	0.0741003	CD20- B cell Absolute Count	CD20- B cell Absolute Count	CD20- B cell Absolute Count || ||	TRUE	igd	79593795	5.47318e-06	0.0658668	Hypertrophic cardiomyopathy || id:finngen_R9_I9_HYPERTROCARDMYOP	TRUE	reported	finngen_R9_I9_HYPERTROCARDMYOP	2	TRUE
768	rs4971463	G	A	G	A	-0.20777	-0.008864	0.480613	0.4608	FALSE	FALSE	FALSE	ebi-a-GCST90001421	2	1116648	0.02435	3657	0.715899	CD20- B cell Absolute Count	CD20- B cell Absolute Count	CD20- B cell Absolute Count || ||	TRUE	igd	1120962	1.72703e-06	0.0434394	Hypertrophic cardiomyopathy || id:finngen_R9_I9_HYPERTROCARDMYOP	TRUE	reported	finngen_R9_I9_HYPERTROCARDMYOP	2	TRUE
769	rs55756397	A	G	A	G	1.10396	-0.04669	0.0144216	0.0056	FALSE	FALSE	FALSE	ebi-a-GCST90001421	11	60285564	0.1604	3657	0.770999	CD20- B cell Absolute Count	CD20- B cell Absolute Count	CD20- B cell Absolute Count || ||	TRUE	igd	60518091	4.45554e-19	0.123693	Hypertrophic cardiomyopathy || id:finngen_R9_I9_HYPERTROCARDMYOP	TRUE	reported	finngen_R9_I9_HYPERTROCARDMYOP	2	TRUE
770	rs558524282	C	T	C	T	1.69471	-0.2026	0.00504912	0.0071	FALSE	FALSE	FALSE	ebi-a-GCST90001421	11	62609104	0.1458	3657	0.1649	CD20- B cell Absolute Count	CD20- B cell Absolute Count	CD20- B cell Absolute Count || ||	TRUE	igd	62841632	3.08035e-23	0.170664	Hypertrophic cardiomyopathy || id:finngen_R9_I9_HYPERTROCARDMYOP	TRUE	reported	finngen_R9_I9_HYPERTROCARDMYOP	2	TRUE
771	rs60617331	C	T	C	T	1.30478	-0.02152	0.00377312	0.0332	FALSE	FALSE	FALSE	ebi-a-GCST90001421	11	69715453	0.069	3657	0.7552	CD20- B cell Absolute Count	CD20- B cell Absolute Count	CD20- B cell Absolute Count || ||	TRUE	igd	69900694	4.00857e-08	0.237645	Hypertrophic cardiomyopathy || id:finngen_R9_I9_HYPERTROCARDMYOP	TRUE	reported	finngen_R9_I9_HYPERTROCARDMYOP	2	TRUE
772	rs62427638	T	C	T	C	-1.17832	-0.05021	0.0141119	0.1248	FALSE	FALSE	FALSE	ebi-a-GCST90001421	6	107332591	0.03679	3657	0.1724	CD20- B cell Absolute Count	CD20- B cell Absolute Count	CD20- B cell Absolute Count || ||	TRUE	igd	107011387	9.02381e-06	0.265427	Hypertrophic cardiomyopathy || id:finngen_R9_I9_HYPERTROCARDMYOP	TRUE	reported	finngen_R9_I9_HYPERTROCARDMYOP	2	TRUE
773	rs74566099	A	G	A	G	0.947646	-0.0814	0.0169059	0.0008	FALSE	FALSE	FALSE	ebi-a-GCST90001421	11	45953104	0.4087	3657	0.8422	CD20- B cell Absolute Count	CD20- B cell Absolute Count	CD20- B cell Absolute Count || ||	TRUE	igd	45931553	1.02825e-14	0.122503	Hypertrophic cardiomyopathy || id:finngen_R9_I9_HYPERTROCARDMYOP	TRUE	reported	finngen_R9_I9_HYPERTROCARDMYOP	2	TRUE
774	rs79460469	T	C	T	C	2.15793	0.0761	0.00409611	0.015	FALSE	FALSE	FALSE	ebi-a-GCST90001421	11	57305574	0.1016	3657	0.454	CD20- B cell Absolute Count	CD20- B cell Absolute Count	CD20- B cell Absolute Count || ||	TRUE	igd	57538101	1.70098e-38	0.166317	Hypertrophic cardiomyopathy || id:finngen_R9_I9_HYPERTROCARDMYOP	TRUE	reported	finngen_R9_I9_HYPERTROCARDMYOP	2	TRUE
775	rs79847151	T	C	T	C	0.273658	0.001806	0.130553	0.1401	FALSE	FALSE	FALSE	ebi-a-GCST90001421	7	33802894	0.03549	3657	0.9594	CD20- B cell Absolute Count	CD20- B cell Absolute Count	CD20- B cell Absolute Count || ||	TRUE	igd	33763282	5.68971e-06	0.060309	Hypertrophic cardiomyopathy || id:finngen_R9_I9_HYPERTROCARDMYOP	TRUE	reported	finngen_R9_I9_HYPERTROCARDMYOP	2	TRUE
776	rs10203647	T	C	T	C	0.202833	0.0006916	0.630765	0.5972	FALSE	FALSE	FALSE	ebi-a-GCST90001422	2	107543156	0.02468	3659	0.9776	CD20- CD38- B cell %B cell	CD20- CD38- B cell %B cell	CD20- CD38- B cell %B cell || ||	TRUE	igd	106926700	9.49445e-06	0.0458029	Hypertrophic cardiomyopathy || id:finngen_R9_I9_HYPERTROCARDMYOP	TRUE	reported	finngen_R9_I9_HYPERTROCARDMYOP	2	TRUE
777	rs10213404	C	A	C	A	-0.224495	-0.07322	0.334157	0.1811	FALSE	FALSE	FALSE	ebi-a-GCST90001422	4	104240255	0.03093	3659	0.01799	CD20- CD38- B cell %B cell	CD20- CD38- B cell %B cell	CD20- CD38- B cell %B cell || ||	TRUE	igd	103319098	2.08622e-06	0.0473129	Hypertrophic cardiomyopathy || id:finngen_R9_I9_HYPERTROCARDMYOP	TRUE	reported	finngen_R9_I9_HYPERTROCARDMYOP	2	TRUE
778	rs1087254	G	A	G	A	-0.20449	0.01396	0.580208	0.6037	FALSE	FALSE	FALSE	ebi-a-GCST90001422	3	107033296	0.02512	3659	0.578599	CD20- CD38- B cell %B cell	CD20- CD38- B cell %B cell	CD20- CD38- B cell %B cell || ||	TRUE	igd	107314449	3.06916e-06	0.0438243	Hypertrophic cardiomyopathy || id:finngen_R9_I9_HYPERTROCARDMYOP	TRUE	reported	finngen_R9_I9_HYPERTROCARDMYOP	2	TRUE
779	rs111857153	C	G	C	G	0.727844	-0.00124	0.0173379	0.0061	FALSE	TRUE	FALSE	ebi-a-GCST90001422	15	63375237	0.1492	3659	0.9934	CD20- CD38- B cell %B cell	CD20- CD38- B cell %B cell	CD20- CD38- B cell %B cell || ||	TRUE	igd	63083038	2.02913e-08	0.129752	Hypertrophic cardiomyopathy || id:finngen_R9_I9_HYPERTROCARDMYOP	TRUE	reported	finngen_R9_I9_HYPERTROCARDMYOP	2	TRUE
780	rs113002363	T	C	T	C	0.813868	-0.003126	0.00876356	0.0491	FALSE	FALSE	FALSE	ebi-a-GCST90001422	11	68448137	0.05627	3659	0.9557	CD20- CD38- B cell %B cell	CD20- CD38- B cell %B cell	CD20- CD38- B cell %B cell || ||	TRUE	igd	68680669	8.82551e-06	0.183134	Hypertrophic cardiomyopathy || id:finngen_R9_I9_HYPERTROCARDMYOP	TRUE	reported	finngen_R9_I9_HYPERTROCARDMYOP	2	TRUE
781	rs115766721	T	G	T	G	0.568887	0.471	0.020056	0.0003	FALSE	FALSE	FALSE	ebi-a-GCST90001422	1	243548308	0.7275	3659	0.517399	CD20- CD38- B cell %B cell	CD20- CD38- B cell %B cell	CD20- CD38- B cell %B cell || ||	TRUE	igd	243385006	9.23868e-06	0.128293	Hypertrophic cardiomyopathy || id:finngen_R9_I9_HYPERTROCARDMYOP	TRUE	reported	finngen_R9_I9_HYPERTROCARDMYOP	2	TRUE
782	rs11838934	G	A	G	A	-0.496461	-0.005137	0.067168	0.0373	FALSE	FALSE	FALSE	ebi-a-GCST90001422	13	32627358	0.06343	3659	0.9355	CD20- CD38- B cell %B cell	CD20- CD38- B cell %B cell	CD20- CD38- B cell %B cell || ||	TRUE	igd	32053221	4.64922e-07	0.0984992	Hypertrophic cardiomyopathy || id:finngen_R9_I9_HYPERTROCARDMYOP	TRUE	reported	finngen_R9_I9_HYPERTROCARDMYOP	2	TRUE
783	rs11918229	G	A	G	A	0.201778	0.03282	0.391703	0.0894	FALSE	FALSE	FALSE	ebi-a-GCST90001422	3	32192625	0.04241	3659	0.439	CD20- CD38- B cell %B cell	CD20- CD38- B cell %B cell	CD20- CD38- B cell %B cell || ||	TRUE	igd	32151133	4.29536e-06	0.0438977	Hypertrophic cardiomyopathy || id:finngen_R9_I9_HYPERTROCARDMYOP	TRUE	reported	finngen_R9_I9_HYPERTROCARDMYOP	2	TRUE
784	rs144298547	G	C	G	C	0.68648	0.04731	0.0217311	0.0279	FALSE	TRUE	FALSE	ebi-a-GCST90001422	15	67257392	0.07305	3659	0.517201	CD20- CD38- B cell %B cell	CD20- CD38- B cell %B cell	CD20- CD38- B cell %B cell || ||	TRUE	igd	66965054	8.34353e-09	0.119152	Hypertrophic cardiomyopathy || id:finngen_R9_I9_HYPERTROCARDMYOP	TRUE	reported	finngen_R9_I9_HYPERTROCARDMYOP	2	TRUE
785	rs145008680	C	A	C	A	0.941357	0.2617	0.010976	0.009	FALSE	FALSE	FALSE	ebi-a-GCST90001422	15	63141760	0.1283	3659	0.0413304	CD20- CD38- B cell %B cell	CD20- CD38- B cell %B cell	CD20- CD38- B cell %B cell || ||	TRUE	igd	62849561	4.07455e-09	0.160064	Hypertrophic cardiomyopathy || id:finngen_R9_I9_HYPERTROCARDMYOP	TRUE	reported	finngen_R9_I9_HYPERTROCARDMYOP	2	TRUE
786	rs147663430	C	T	C	T	0.591943	-0.2627	0.0205411	0.0023	FALSE	FALSE	FALSE	ebi-a-GCST90001422	15	68432551	0.2288	3659	0.251	CD20- CD38- B cell %B cell	CD20- CD38- B cell %B cell	CD20- CD38- B cell %B cell || ||	TRUE	igd	68140213	2.17686e-06	0.124981	Hypertrophic cardiomyopathy || id:finngen_R9_I9_HYPERTROCARDMYOP	TRUE	reported	finngen_R9_I9_HYPERTROCARDMYOP	2	TRUE
787	rs149174045	A	G	A	G	1.59639	0.2306	0.00821829	0.0126	FALSE	FALSE	FALSE	ebi-a-GCST90001422	11	50705199	0.1325	3659	0.0819898	CD20- CD38- B cell %B cell	CD20- CD38- B cell %B cell	CD20- CD38- B cell %B cell || ||	TRUE	igd	50746028	1.12564e-27	0.146429	Hypertrophic cardiomyopathy || id:finngen_R9_I9_HYPERTROCARDMYOP	TRUE	reported	finngen_R9_I9_HYPERTROCARDMYOP	2	TRUE
788	rs150493778	A	G	A	G	3.83532	1.653	0.000684326	0.0004	FALSE	FALSE	FALSE	ebi-a-GCST90001422	11	57967968	0.5399	3659	0.00221998	CD20- CD38- B cell %B cell	CD20- CD38- B cell %B cell	CD20- CD38- B cell %B cell || ||	TRUE	igd	58200496	3.24713e-73	0.211908	Hypertrophic cardiomyopathy || id:finngen_R9_I9_HYPERTROCARDMYOP	TRUE	reported	finngen_R9_I9_HYPERTROCARDMYOP	2	TRUE
789	rs17241676	T	C	T	C	0.236804	-0.00165	0.292611	0.4049	FALSE	FALSE	FALSE	ebi-a-GCST90001422	16	60406863	0.02444	3659	0.9462	CD20- CD38- B cell %B cell	CD20- CD38- B cell %B cell	CD20- CD38- B cell %B cell || ||	TRUE	igd	60372959	3.39211e-07	0.0464298	Hypertrophic cardiomyopathy || id:finngen_R9_I9_HYPERTROCARDMYOP	TRUE	reported	finngen_R9_I9_HYPERTROCARDMYOP	2	TRUE
790	rs1804972	T	C	T	C	0.768166	0.04676	0.0190588	0.0339	FALSE	FALSE	FALSE	ebi-a-GCST90001422	11	60658301	0.06701	3659	0.4854	CD20- CD38- B cell %B cell	CD20- CD38- B cell %B cell	CD20- CD38- B cell %B cell || ||	TRUE	igd	60890829	6.12266e-10	0.124153	Hypertrophic cardiomyopathy || id:finngen_R9_I9_HYPERTROCARDMYOP	TRUE	reported	finngen_R9_I9_HYPERTROCARDMYOP	2	TRUE
791	rs187248124	C	T	C	T	0.720269	0.7763	0.0195937	0.0003	FALSE	FALSE	FALSE	ebi-a-GCST90001422	15	65368655	0.6846	3659	0.2569	CD20- CD38- B cell %B cell	CD20- CD38- B cell %B cell	CD20- CD38- B cell %B cell || ||	TRUE	igd	65076317	8.98421e-09	0.125289	Hypertrophic cardiomyopathy || id:finngen_R9_I9_HYPERTROCARDMYOP	TRUE	reported	finngen_R9_I9_HYPERTROCARDMYOP	2	TRUE
792	rs30410	G	A	G	A	-0.299416	0.101	0.896229	0.9735	FALSE	FALSE	FALSE	ebi-a-GCST90001422	16	79627692	0.07474	3659	0.1767	CD20- CD38- B cell %B cell	CD20- CD38- B cell %B cell	CD20- CD38- B cell %B cell || ||	TRUE	igd	79593795	5.47318e-06	0.0658668	Hypertrophic cardiomyopathy || id:finngen_R9_I9_HYPERTROCARDMYOP	TRUE	reported	finngen_R9_I9_HYPERTROCARDMYOP	2	TRUE
793	rs4971463	G	A	G	A	-0.20777	-0.00574	0.480613	0.4605	FALSE	FALSE	FALSE	ebi-a-GCST90001422	2	1116648	0.02398	3659	0.8109	CD20- CD38- B cell %B cell	CD20- CD38- B cell %B cell	CD20- CD38- B cell %B cell || ||	TRUE	igd	1120962	1.72703e-06	0.0434394	Hypertrophic cardiomyopathy || id:finngen_R9_I9_HYPERTROCARDMYOP	TRUE	reported	finngen_R9_I9_HYPERTROCARDMYOP	2	TRUE
794	rs55756397	A	G	A	G	1.10396	0.2117	0.0144216	0.0056	FALSE	FALSE	FALSE	ebi-a-GCST90001422	11	60285564	0.1574	3659	0.1787	CD20- CD38- B cell %B cell	CD20- CD38- B cell %B cell	CD20- CD38- B cell %B cell || ||	TRUE	igd	60518091	4.45554e-19	0.123693	Hypertrophic cardiomyopathy || id:finngen_R9_I9_HYPERTROCARDMYOP	TRUE	reported	finngen_R9_I9_HYPERTROCARDMYOP	2	TRUE
795	rs558524282	C	T	C	T	1.69471	-0.05189	0.00504912	0.0072	FALSE	FALSE	FALSE	ebi-a-GCST90001422	11	62609104	0.1426	3659	0.716101	CD20- CD38- B cell %B cell	CD20- CD38- B cell %B cell	CD20- CD38- B cell %B cell || ||	TRUE	igd	62841632	3.08035e-23	0.170664	Hypertrophic cardiomyopathy || id:finngen_R9_I9_HYPERTROCARDMYOP	TRUE	reported	finngen_R9_I9_HYPERTROCARDMYOP	2	TRUE
796	rs60617331	C	T	C	T	1.30478	0.03612	0.00377312	0.0332	FALSE	FALSE	FALSE	ebi-a-GCST90001422	11	69715453	0.06787	3659	0.5946	CD20- CD38- B cell %B cell	CD20- CD38- B cell %B cell	CD20- CD38- B cell %B cell || ||	TRUE	igd	69900694	4.00857e-08	0.237645	Hypertrophic cardiomyopathy || id:finngen_R9_I9_HYPERTROCARDMYOP	TRUE	reported	finngen_R9_I9_HYPERTROCARDMYOP	2	TRUE
797	rs62427638	T	C	T	C	-1.17832	-0.0985	0.0141119	0.1249	FALSE	FALSE	FALSE	ebi-a-GCST90001422	6	107332591	0.03622	3659	0.00657204	CD20- CD38- B cell %B cell	CD20- CD38- B cell %B cell	CD20- CD38- B cell %B cell || ||	TRUE	igd	107011387	9.02381e-06	0.265427	Hypertrophic cardiomyopathy || id:finngen_R9_I9_HYPERTROCARDMYOP	TRUE	reported	finngen_R9_I9_HYPERTROCARDMYOP	2	TRUE
798	rs74566099	A	G	A	G	0.947646	-0.2189	0.0169059	0.0008	FALSE	FALSE	FALSE	ebi-a-GCST90001422	11	45953104	0.4	3659	0.5843	CD20- CD38- B cell %B cell	CD20- CD38- B cell %B cell	CD20- CD38- B cell %B cell || ||	TRUE	igd	45931553	1.02825e-14	0.122503	Hypertrophic cardiomyopathy || id:finngen_R9_I9_HYPERTROCARDMYOP	TRUE	reported	finngen_R9_I9_HYPERTROCARDMYOP	2	TRUE
799	rs79460469	T	C	T	C	2.15793	0.005704	0.00409611	0.015	FALSE	FALSE	FALSE	ebi-a-GCST90001422	11	57305574	0.1002	3659	0.9546	CD20- CD38- B cell %B cell	CD20- CD38- B cell %B cell	CD20- CD38- B cell %B cell || ||	TRUE	igd	57538101	1.70098e-38	0.166317	Hypertrophic cardiomyopathy || id:finngen_R9_I9_HYPERTROCARDMYOP	TRUE	reported	finngen_R9_I9_HYPERTROCARDMYOP	2	TRUE
800	rs79847151	T	C	T	C	0.273658	-0.02321	0.130553	0.1402	FALSE	FALSE	FALSE	ebi-a-GCST90001422	7	33802894	0.03492	3659	0.5062	CD20- CD38- B cell %B cell	CD20- CD38- B cell %B cell	CD20- CD38- B cell %B cell || ||	TRUE	igd	33763282	5.68971e-06	0.060309	Hypertrophic cardiomyopathy || id:finngen_R9_I9_HYPERTROCARDMYOP	TRUE	reported	finngen_R9_I9_HYPERTROCARDMYOP	2	TRUE
801	rs10203647	T	C	T	C	0.202833	0.01088	0.630765	0.5972	FALSE	FALSE	FALSE	ebi-a-GCST90001423	2	107543156	0.0248	3658	0.660999	CD20- CD38- B cell Absolute Count	CD20- CD38- B cell Absolute Count	CD20- CD38- B cell Absolute Count || ||	TRUE	igd	106926700	9.49445e-06	0.0458029	Hypertrophic cardiomyopathy || id:finngen_R9_I9_HYPERTROCARDMYOP	TRUE	reported	finngen_R9_I9_HYPERTROCARDMYOP	2	TRUE
802	rs10213404	C	A	C	A	-0.224495	-0.07512	0.334157	0.1811	FALSE	FALSE	FALSE	ebi-a-GCST90001423	4	104240255	0.0311	3658	0.0157601	CD20- CD38- B cell Absolute Count	CD20- CD38- B cell Absolute Count	CD20- CD38- B cell Absolute Count || ||	TRUE	igd	103319098	2.08622e-06	0.0473129	Hypertrophic cardiomyopathy || id:finngen_R9_I9_HYPERTROCARDMYOP	TRUE	reported	finngen_R9_I9_HYPERTROCARDMYOP	2	TRUE
803	rs1087254	G	A	G	A	-0.20449	0.01615	0.580208	0.6036	FALSE	FALSE	FALSE	ebi-a-GCST90001423	3	107033296	0.02527	3658	0.5226	CD20- CD38- B cell Absolute Count	CD20- CD38- B cell Absolute Count	CD20- CD38- B cell Absolute Count || ||	TRUE	igd	107314449	3.06916e-06	0.0438243	Hypertrophic cardiomyopathy || id:finngen_R9_I9_HYPERTROCARDMYOP	TRUE	reported	finngen_R9_I9_HYPERTROCARDMYOP	2	TRUE
804	rs111857153	C	G	C	G	0.727844	-0.02044	0.0173379	0.0062	FALSE	TRUE	FALSE	ebi-a-GCST90001423	15	63375237	0.1499	3658	0.8916	CD20- CD38- B cell Absolute Count	CD20- CD38- B cell Absolute Count	CD20- CD38- B cell Absolute Count || ||	TRUE	igd	63083038	2.02913e-08	0.129752	Hypertrophic cardiomyopathy || id:finngen_R9_I9_HYPERTROCARDMYOP	TRUE	reported	finngen_R9_I9_HYPERTROCARDMYOP	2	TRUE
805	rs113002363	T	C	T	C	0.813868	0.05423	0.00876356	0.0491	FALSE	FALSE	FALSE	ebi-a-GCST90001423	11	68448137	0.05664	3658	0.3383	CD20- CD38- B cell Absolute Count	CD20- CD38- B cell Absolute Count	CD20- CD38- B cell Absolute Count || ||	TRUE	igd	68680669	8.82551e-06	0.183134	Hypertrophic cardiomyopathy || id:finngen_R9_I9_HYPERTROCARDMYOP	TRUE	reported	finngen_R9_I9_HYPERTROCARDMYOP	2	TRUE
806	rs115766721	T	G	T	G	0.568887	0.1918	0.020056	0.0003	FALSE	FALSE	FALSE	ebi-a-GCST90001423	1	243548308	0.7379	3658	0.7949	CD20- CD38- B cell Absolute Count	CD20- CD38- B cell Absolute Count	CD20- CD38- B cell Absolute Count || ||	TRUE	igd	243385006	9.23868e-06	0.128293	Hypertrophic cardiomyopathy || id:finngen_R9_I9_HYPERTROCARDMYOP	TRUE	reported	finngen_R9_I9_HYPERTROCARDMYOP	2	TRUE
807	rs11838934	G	A	G	A	-0.496461	-0.01316	0.067168	0.0373	FALSE	FALSE	FALSE	ebi-a-GCST90001423	13	32627358	0.06375	3658	0.8365	CD20- CD38- B cell Absolute Count	CD20- CD38- B cell Absolute Count	CD20- CD38- B cell Absolute Count || ||	TRUE	igd	32053221	4.64922e-07	0.0984992	Hypertrophic cardiomyopathy || id:finngen_R9_I9_HYPERTROCARDMYOP	TRUE	reported	finngen_R9_I9_HYPERTROCARDMYOP	2	TRUE
808	rs11918229	G	A	G	A	0.201778	0.0524	0.391703	0.0894	FALSE	FALSE	FALSE	ebi-a-GCST90001423	3	32192625	0.0426	3658	0.2187	CD20- CD38- B cell Absolute Count	CD20- CD38- B cell Absolute Count	CD20- CD38- B cell Absolute Count || ||	TRUE	igd	32151133	4.29536e-06	0.0438977	Hypertrophic cardiomyopathy || id:finngen_R9_I9_HYPERTROCARDMYOP	TRUE	reported	finngen_R9_I9_HYPERTROCARDMYOP	2	TRUE
809	rs144298547	G	C	G	C	0.68648	0.04018	0.0217311	0.0279	FALSE	TRUE	FALSE	ebi-a-GCST90001423	15	67257392	0.07334	3658	0.583899	CD20- CD38- B cell Absolute Count	CD20- CD38- B cell Absolute Count	CD20- CD38- B cell Absolute Count || ||	TRUE	igd	66965054	8.34353e-09	0.119152	Hypertrophic cardiomyopathy || id:finngen_R9_I9_HYPERTROCARDMYOP	TRUE	reported	finngen_R9_I9_HYPERTROCARDMYOP	2	TRUE
810	rs145008680	C	A	C	A	0.941357	0.2445	0.010976	0.009	FALSE	FALSE	FALSE	ebi-a-GCST90001423	15	63141760	0.1292	3658	0.0586098	CD20- CD38- B cell Absolute Count	CD20- CD38- B cell Absolute Count	CD20- CD38- B cell Absolute Count || ||	TRUE	igd	62849561	4.07455e-09	0.160064	Hypertrophic cardiomyopathy || id:finngen_R9_I9_HYPERTROCARDMYOP	TRUE	reported	finngen_R9_I9_HYPERTROCARDMYOP	2	TRUE
811	rs147663430	C	T	C	T	0.591943	-0.1853	0.0205411	0.0023	FALSE	FALSE	FALSE	ebi-a-GCST90001423	15	68432551	0.2312	3658	0.4229	CD20- CD38- B cell Absolute Count	CD20- CD38- B cell Absolute Count	CD20- CD38- B cell Absolute Count || ||	TRUE	igd	68140213	2.17686e-06	0.124981	Hypertrophic cardiomyopathy || id:finngen_R9_I9_HYPERTROCARDMYOP	TRUE	reported	finngen_R9_I9_HYPERTROCARDMYOP	2	TRUE
812	rs149174045	A	G	A	G	1.59639	0.1869	0.00821829	0.0126	FALSE	FALSE	FALSE	ebi-a-GCST90001423	11	50705199	0.133	3658	0.1601	CD20- CD38- B cell Absolute Count	CD20- CD38- B cell Absolute Count	CD20- CD38- B cell Absolute Count || ||	TRUE	igd	50746028	1.12564e-27	0.146429	Hypertrophic cardiomyopathy || id:finngen_R9_I9_HYPERTROCARDMYOP	TRUE	reported	finngen_R9_I9_HYPERTROCARDMYOP	2	TRUE
813	rs150493778	A	G	A	G	3.83532	1.248	0.000684326	0.0004	FALSE	FALSE	FALSE	ebi-a-GCST90001423	11	57967968	0.5449	3658	0.0220501	CD20- CD38- B cell Absolute Count	CD20- CD38- B cell Absolute Count	CD20- CD38- B cell Absolute Count || ||	TRUE	igd	58200496	3.24713e-73	0.211908	Hypertrophic cardiomyopathy || id:finngen_R9_I9_HYPERTROCARDMYOP	TRUE	reported	finngen_R9_I9_HYPERTROCARDMYOP	2	TRUE
814	rs17241676	T	C	T	C	0.236804	-0.001054	0.292611	0.4047	FALSE	FALSE	FALSE	ebi-a-GCST90001423	16	60406863	0.02459	3658	0.9658	CD20- CD38- B cell Absolute Count	CD20- CD38- B cell Absolute Count	CD20- CD38- B cell Absolute Count || ||	TRUE	igd	60372959	3.39211e-07	0.0464298	Hypertrophic cardiomyopathy || id:finngen_R9_I9_HYPERTROCARDMYOP	TRUE	reported	finngen_R9_I9_HYPERTROCARDMYOP	2	TRUE
815	rs1804972	T	C	T	C	0.768166	0.07397	0.0190588	0.0339	FALSE	FALSE	FALSE	ebi-a-GCST90001423	11	60658301	0.06743	3658	0.2727	CD20- CD38- B cell Absolute Count	CD20- CD38- B cell Absolute Count	CD20- CD38- B cell Absolute Count || ||	TRUE	igd	60890829	6.12266e-10	0.124153	Hypertrophic cardiomyopathy || id:finngen_R9_I9_HYPERTROCARDMYOP	TRUE	reported	finngen_R9_I9_HYPERTROCARDMYOP	2	TRUE
816	rs187248124	C	T	C	T	0.720269	0.5477	0.0195937	0.0003	FALSE	FALSE	FALSE	ebi-a-GCST90001423	15	65368655	0.695	3658	0.4307	CD20- CD38- B cell Absolute Count	CD20- CD38- B cell Absolute Count	CD20- CD38- B cell Absolute Count || ||	TRUE	igd	65076317	8.98421e-09	0.125289	Hypertrophic cardiomyopathy || id:finngen_R9_I9_HYPERTROCARDMYOP	TRUE	reported	finngen_R9_I9_HYPERTROCARDMYOP	2	TRUE
817	rs30410	G	A	G	A	-0.299416	0.1191	0.896229	0.9735	FALSE	FALSE	FALSE	ebi-a-GCST90001423	16	79627692	0.07514	3658	0.113	CD20- CD38- B cell Absolute Count	CD20- CD38- B cell Absolute Count	CD20- CD38- B cell Absolute Count || ||	TRUE	igd	79593795	5.47318e-06	0.0658668	Hypertrophic cardiomyopathy || id:finngen_R9_I9_HYPERTROCARDMYOP	TRUE	reported	finngen_R9_I9_HYPERTROCARDMYOP	2	TRUE
818	rs4971463	G	A	G	A	-0.20777	0.002281	0.480613	0.4606	FALSE	FALSE	FALSE	ebi-a-GCST90001423	2	1116648	0.02412	3658	0.9246	CD20- CD38- B cell Absolute Count	CD20- CD38- B cell Absolute Count	CD20- CD38- B cell Absolute Count || ||	TRUE	igd	1120962	1.72703e-06	0.0434394	Hypertrophic cardiomyopathy || id:finngen_R9_I9_HYPERTROCARDMYOP	TRUE	reported	finngen_R9_I9_HYPERTROCARDMYOP	2	TRUE
819	rs55756397	A	G	A	G	1.10396	0.2245	0.0144216	0.0056	FALSE	FALSE	FALSE	ebi-a-GCST90001423	11	60285564	0.1588	3658	0.1574	CD20- CD38- B cell Absolute Count	CD20- CD38- B cell Absolute Count	CD20- CD38- B cell Absolute Count || ||	TRUE	igd	60518091	4.45554e-19	0.123693	Hypertrophic cardiomyopathy || id:finngen_R9_I9_HYPERTROCARDMYOP	TRUE	reported	finngen_R9_I9_HYPERTROCARDMYOP	2	TRUE
820	rs558524282	C	T	C	T	1.69471	-0.05464	0.00504912	0.0072	FALSE	FALSE	FALSE	ebi-a-GCST90001423	11	62609104	0.1435	3658	0.703399	CD20- CD38- B cell Absolute Count	CD20- CD38- B cell Absolute Count	CD20- CD38- B cell Absolute Count || ||	TRUE	igd	62841632	3.08035e-23	0.170664	Hypertrophic cardiomyopathy || id:finngen_R9_I9_HYPERTROCARDMYOP	TRUE	reported	finngen_R9_I9_HYPERTROCARDMYOP	2	TRUE
821	rs60617331	C	T	C	T	1.30478	0.01937	0.00377312	0.0332	FALSE	FALSE	FALSE	ebi-a-GCST90001423	11	69715453	0.0683	3658	0.776699	CD20- CD38- B cell Absolute Count	CD20- CD38- B cell Absolute Count	CD20- CD38- B cell Absolute Count || ||	TRUE	igd	69900694	4.00857e-08	0.237645	Hypertrophic cardiomyopathy || id:finngen_R9_I9_HYPERTROCARDMYOP	TRUE	reported	finngen_R9_I9_HYPERTROCARDMYOP	2	TRUE
822	rs62427638	T	C	T	C	-1.17832	-0.1145	0.0141119	0.1249	FALSE	FALSE	FALSE	ebi-a-GCST90001423	6	107332591	0.03636	3658	0.001656	CD20- CD38- B cell Absolute Count	CD20- CD38- B cell Absolute Count	CD20- CD38- B cell Absolute Count || ||	TRUE	igd	107011387	9.02381e-06	0.265427	Hypertrophic cardiomyopathy || id:finngen_R9_I9_HYPERTROCARDMYOP	TRUE	reported	finngen_R9_I9_HYPERTROCARDMYOP	2	TRUE
823	rs74566099	A	G	A	G	0.947646	-0.004454	0.0169059	0.0008	FALSE	FALSE	FALSE	ebi-a-GCST90001423	11	45953104	0.4046	3658	0.9912	CD20- CD38- B cell Absolute Count	CD20- CD38- B cell Absolute Count	CD20- CD38- B cell Absolute Count || ||	TRUE	igd	45931553	1.02825e-14	0.122503	Hypertrophic cardiomyopathy || id:finngen_R9_I9_HYPERTROCARDMYOP	TRUE	reported	finngen_R9_I9_HYPERTROCARDMYOP	2	TRUE
824	rs79460469	T	C	T	C	2.15793	0.04273	0.00409611	0.015	FALSE	FALSE	FALSE	ebi-a-GCST90001423	11	57305574	0.1006	3658	0.6711	CD20- CD38- B cell Absolute Count	CD20- CD38- B cell Absolute Count	CD20- CD38- B cell Absolute Count || ||	TRUE	igd	57538101	1.70098e-38	0.166317	Hypertrophic cardiomyopathy || id:finngen_R9_I9_HYPERTROCARDMYOP	TRUE	reported	finngen_R9_I9_HYPERTROCARDMYOP	2	TRUE
825	rs79847151	T	C	T	C	0.273658	-0.03077	0.130553	0.1401	FALSE	FALSE	FALSE	ebi-a-GCST90001423	7	33802894	0.03513	3658	0.3811	CD20- CD38- B cell Absolute Count	CD20- CD38- B cell Absolute Count	CD20- CD38- B cell Absolute Count || ||	TRUE	igd	33763282	5.68971e-06	0.060309	Hypertrophic cardiomyopathy || id:finngen_R9_I9_HYPERTROCARDMYOP	TRUE	reported	finngen_R9_I9_HYPERTROCARDMYOP	2	TRUE
826	rs10203647	T	C	T	C	0.202833	0.03813	0.630765	0.5972	FALSE	FALSE	FALSE	ebi-a-GCST90001424	2	107543156	0.02488	3657	0.1255	IgD+ B cell %Lymphocyte	IgD+ B cell %Lymphocyte	IgD+ B cell %Lymphocyte || ||	TRUE	igd	106926700	9.49445e-06	0.0458029	Hypertrophic cardiomyopathy || id:finngen_R9_I9_HYPERTROCARDMYOP	TRUE	reported	finngen_R9_I9_HYPERTROCARDMYOP	2	TRUE
827	rs10213404	C	A	C	A	-0.224495	-0.002036	0.334157	0.1812	FALSE	FALSE	FALSE	ebi-a-GCST90001424	4	104240255	0.03118	3657	0.948	IgD+ B cell %Lymphocyte	IgD+ B cell %Lymphocyte	IgD+ B cell %Lymphocyte || ||	TRUE	igd	103319098	2.08622e-06	0.0473129	Hypertrophic cardiomyopathy || id:finngen_R9_I9_HYPERTROCARDMYOP	TRUE	reported	finngen_R9_I9_HYPERTROCARDMYOP	2	TRUE
828	rs1087254	G	A	G	A	-0.20449	0.003363	0.580208	0.6035	FALSE	FALSE	FALSE	ebi-a-GCST90001424	3	107033296	0.02525	3657	0.894	IgD+ B cell %Lymphocyte	IgD+ B cell %Lymphocyte	IgD+ B cell %Lymphocyte || ||	TRUE	igd	107314449	3.06916e-06	0.0438243	Hypertrophic cardiomyopathy || id:finngen_R9_I9_HYPERTROCARDMYOP	TRUE	reported	finngen_R9_I9_HYPERTROCARDMYOP	2	TRUE
829	rs111857153	C	G	C	G	0.727844	-0.1635	0.0173379	0.0062	FALSE	TRUE	FALSE	ebi-a-GCST90001424	15	63375237	0.1498	3657	0.2752	IgD+ B cell %Lymphocyte	IgD+ B cell %Lymphocyte	IgD+ B cell %Lymphocyte || ||	TRUE	igd	63083038	2.02913e-08	0.129752	Hypertrophic cardiomyopathy || id:finngen_R9_I9_HYPERTROCARDMYOP	TRUE	reported	finngen_R9_I9_HYPERTROCARDMYOP	2	TRUE
830	rs113002363	T	C	T	C	0.813868	0.0646	0.00876356	0.0491	FALSE	FALSE	FALSE	ebi-a-GCST90001424	11	68448137	0.05635	3657	0.2517	IgD+ B cell %Lymphocyte	IgD+ B cell %Lymphocyte	IgD+ B cell %Lymphocyte || ||	TRUE	igd	68680669	8.82551e-06	0.183134	Hypertrophic cardiomyopathy || id:finngen_R9_I9_HYPERTROCARDMYOP	TRUE	reported	finngen_R9_I9_HYPERTROCARDMYOP	2	TRUE
831	rs115766721	T	G	T	G	0.568887	-1.423	0.020056	0.0003	FALSE	FALSE	FALSE	ebi-a-GCST90001424	1	243548308	0.7042	3657	0.0433701	IgD+ B cell %Lymphocyte	IgD+ B cell %Lymphocyte	IgD+ B cell %Lymphocyte || ||	TRUE	igd	243385006	9.23868e-06	0.128293	Hypertrophic cardiomyopathy || id:finngen_R9_I9_HYPERTROCARDMYOP	TRUE	reported	finngen_R9_I9_HYPERTROCARDMYOP	2	TRUE
832	rs11838934	G	A	G	A	-0.496461	-0.08913	0.067168	0.0373	FALSE	FALSE	FALSE	ebi-a-GCST90001424	13	32627358	0.06387	3657	0.1629	IgD+ B cell %Lymphocyte	IgD+ B cell %Lymphocyte	IgD+ B cell %Lymphocyte || ||	TRUE	igd	32053221	4.64922e-07	0.0984992	Hypertrophic cardiomyopathy || id:finngen_R9_I9_HYPERTROCARDMYOP	TRUE	reported	finngen_R9_I9_HYPERTROCARDMYOP	2	TRUE
833	rs11918229	G	A	G	A	0.201778	0.05396	0.391703	0.0894	FALSE	FALSE	FALSE	ebi-a-GCST90001424	3	32192625	0.04271	3657	0.2066	IgD+ B cell %Lymphocyte	IgD+ B cell %Lymphocyte	IgD+ B cell %Lymphocyte || ||	TRUE	igd	32151133	4.29536e-06	0.0438977	Hypertrophic cardiomyopathy || id:finngen_R9_I9_HYPERTROCARDMYOP	TRUE	reported	finngen_R9_I9_HYPERTROCARDMYOP	2	TRUE
834	rs144298547	G	C	G	C	0.68648	0.02826	0.0217311	0.0278	FALSE	TRUE	FALSE	ebi-a-GCST90001424	15	67257392	0.07411	3657	0.702999	IgD+ B cell %Lymphocyte	IgD+ B cell %Lymphocyte	IgD+ B cell %Lymphocyte || ||	TRUE	igd	66965054	8.34353e-09	0.119152	Hypertrophic cardiomyopathy || id:finngen_R9_I9_HYPERTROCARDMYOP	TRUE	reported	finngen_R9_I9_HYPERTROCARDMYOP	2	TRUE
835	rs145008680	C	A	C	A	0.941357	-0.2154	0.010976	0.009	FALSE	FALSE	FALSE	ebi-a-GCST90001424	15	63141760	0.1279	3657	0.0921595	IgD+ B cell %Lymphocyte	IgD+ B cell %Lymphocyte	IgD+ B cell %Lymphocyte || ||	TRUE	igd	62849561	4.07455e-09	0.160064	Hypertrophic cardiomyopathy || id:finngen_R9_I9_HYPERTROCARDMYOP	TRUE	reported	finngen_R9_I9_HYPERTROCARDMYOP	2	TRUE
836	rs147663430	C	T	C	T	0.591943	0.1151	0.0205411	0.0023	FALSE	FALSE	FALSE	ebi-a-GCST90001424	15	68432551	0.2261	3657	0.6106	IgD+ B cell %Lymphocyte	IgD+ B cell %Lymphocyte	IgD+ B cell %Lymphocyte || ||	TRUE	igd	68140213	2.17686e-06	0.124981	Hypertrophic cardiomyopathy || id:finngen_R9_I9_HYPERTROCARDMYOP	TRUE	reported	finngen_R9_I9_HYPERTROCARDMYOP	2	TRUE
837	rs149174045	A	G	A	G	1.59639	-0.08142	0.00821829	0.0126	FALSE	FALSE	FALSE	ebi-a-GCST90001424	11	50705199	0.1346	3657	0.545301	IgD+ B cell %Lymphocyte	IgD+ B cell %Lymphocyte	IgD+ B cell %Lymphocyte || ||	TRUE	igd	50746028	1.12564e-27	0.146429	Hypertrophic cardiomyopathy || id:finngen_R9_I9_HYPERTROCARDMYOP	TRUE	reported	finngen_R9_I9_HYPERTROCARDMYOP	2	TRUE
838	rs150493778	A	G	A	G	3.83532	-0.7064	0.000684326	0.0004	FALSE	FALSE	FALSE	ebi-a-GCST90001424	11	57967968	0.5336	3657	0.1857	IgD+ B cell %Lymphocyte	IgD+ B cell %Lymphocyte	IgD+ B cell %Lymphocyte || ||	TRUE	igd	58200496	3.24713e-73	0.211908	Hypertrophic cardiomyopathy || id:finngen_R9_I9_HYPERTROCARDMYOP	TRUE	reported	finngen_R9_I9_HYPERTROCARDMYOP	2	TRUE
839	rs17241676	T	C	T	C	0.236804	0.04013	0.292611	0.4047	FALSE	FALSE	FALSE	ebi-a-GCST90001424	16	60406863	0.02457	3657	0.1025	IgD+ B cell %Lymphocyte	IgD+ B cell %Lymphocyte	IgD+ B cell %Lymphocyte || ||	TRUE	igd	60372959	3.39211e-07	0.0464298	Hypertrophic cardiomyopathy || id:finngen_R9_I9_HYPERTROCARDMYOP	TRUE	reported	finngen_R9_I9_HYPERTROCARDMYOP	2	TRUE
840	rs1804972	T	C	T	C	0.768166	0.05626	0.0190588	0.0339	FALSE	FALSE	FALSE	ebi-a-GCST90001424	11	60658301	0.06733	3657	0.4034	IgD+ B cell %Lymphocyte	IgD+ B cell %Lymphocyte	IgD+ B cell %Lymphocyte || ||	TRUE	igd	60890829	6.12266e-10	0.124153	Hypertrophic cardiomyopathy || id:finngen_R9_I9_HYPERTROCARDMYOP	TRUE	reported	finngen_R9_I9_HYPERTROCARDMYOP	2	TRUE
841	rs187248124	C	T	C	T	0.720269	0.2118	0.0195937	0.0003	FALSE	FALSE	FALSE	ebi-a-GCST90001424	15	65368655	0.6606	3657	0.7486	IgD+ B cell %Lymphocyte	IgD+ B cell %Lymphocyte	IgD+ B cell %Lymphocyte || ||	TRUE	igd	65076317	8.98421e-09	0.125289	Hypertrophic cardiomyopathy || id:finngen_R9_I9_HYPERTROCARDMYOP	TRUE	reported	finngen_R9_I9_HYPERTROCARDMYOP	2	TRUE
842	rs30410	G	A	G	A	-0.299416	-0.1007	0.896229	0.9735	FALSE	FALSE	FALSE	ebi-a-GCST90001424	16	79627692	0.07528	3657	0.1812	IgD+ B cell %Lymphocyte	IgD+ B cell %Lymphocyte	IgD+ B cell %Lymphocyte || ||	TRUE	igd	79593795	5.47318e-06	0.0658668	Hypertrophic cardiomyopathy || id:finngen_R9_I9_HYPERTROCARDMYOP	TRUE	reported	finngen_R9_I9_HYPERTROCARDMYOP	2	TRUE
843	rs4971463	G	A	G	A	-0.20777	0.01413	0.480613	0.4608	FALSE	FALSE	FALSE	ebi-a-GCST90001424	2	1116648	0.02413	3657	0.5582	IgD+ B cell %Lymphocyte	IgD+ B cell %Lymphocyte	IgD+ B cell %Lymphocyte || ||	TRUE	igd	1120962	1.72703e-06	0.0434394	Hypertrophic cardiomyopathy || id:finngen_R9_I9_HYPERTROCARDMYOP	TRUE	reported	finngen_R9_I9_HYPERTROCARDMYOP	2	TRUE
844	rs55756397	A	G	A	G	1.10396	-0.06263	0.0144216	0.0056	FALSE	FALSE	FALSE	ebi-a-GCST90001424	11	60285564	0.1565	3657	0.6891	IgD+ B cell %Lymphocyte	IgD+ B cell %Lymphocyte	IgD+ B cell %Lymphocyte || ||	TRUE	igd	60518091	4.45554e-19	0.123693	Hypertrophic cardiomyopathy || id:finngen_R9_I9_HYPERTROCARDMYOP	TRUE	reported	finngen_R9_I9_HYPERTROCARDMYOP	2	TRUE
845	rs558524282	C	T	C	T	1.69471	-0.157	0.00504912	0.0071	FALSE	FALSE	FALSE	ebi-a-GCST90001424	11	62609104	0.1436	3657	0.2744	IgD+ B cell %Lymphocyte	IgD+ B cell %Lymphocyte	IgD+ B cell %Lymphocyte || ||	TRUE	igd	62841632	3.08035e-23	0.170664	Hypertrophic cardiomyopathy || id:finngen_R9_I9_HYPERTROCARDMYOP	TRUE	reported	finngen_R9_I9_HYPERTROCARDMYOP	2	TRUE
846	rs60617331	C	T	C	T	1.30478	0.007474	0.00377312	0.0332	FALSE	FALSE	FALSE	ebi-a-GCST90001424	11	69715453	0.06799	3657	0.9125	IgD+ B cell %Lymphocyte	IgD+ B cell %Lymphocyte	IgD+ B cell %Lymphocyte || ||	TRUE	igd	69900694	4.00857e-08	0.237645	Hypertrophic cardiomyopathy || id:finngen_R9_I9_HYPERTROCARDMYOP	TRUE	reported	finngen_R9_I9_HYPERTROCARDMYOP	2	TRUE
847	rs62427638	T	C	T	C	-1.17832	-0.05493	0.0141119	0.1248	FALSE	FALSE	FALSE	ebi-a-GCST90001424	6	107332591	0.03668	3657	0.1343	IgD+ B cell %Lymphocyte	IgD+ B cell %Lymphocyte	IgD+ B cell %Lymphocyte || ||	TRUE	igd	107011387	9.02381e-06	0.265427	Hypertrophic cardiomyopathy || id:finngen_R9_I9_HYPERTROCARDMYOP	TRUE	reported	finngen_R9_I9_HYPERTROCARDMYOP	2	TRUE
848	rs74566099	A	G	A	G	0.947646	0.4609	0.0169059	0.0008	FALSE	FALSE	FALSE	ebi-a-GCST90001424	11	45953104	0.3936	3657	0.2417	IgD+ B cell %Lymphocyte	IgD+ B cell %Lymphocyte	IgD+ B cell %Lymphocyte || ||	TRUE	igd	45931553	1.02825e-14	0.122503	Hypertrophic cardiomyopathy || id:finngen_R9_I9_HYPERTROCARDMYOP	TRUE	reported	finngen_R9_I9_HYPERTROCARDMYOP	2	TRUE
849	rs79460469	T	C	T	C	2.15793	0.1122	0.00409611	0.015	FALSE	FALSE	FALSE	ebi-a-GCST90001424	11	57305574	0.1014	3657	0.2686	IgD+ B cell %Lymphocyte	IgD+ B cell %Lymphocyte	IgD+ B cell %Lymphocyte || ||	TRUE	igd	57538101	1.70098e-38	0.166317	Hypertrophic cardiomyopathy || id:finngen_R9_I9_HYPERTROCARDMYOP	TRUE	reported	finngen_R9_I9_HYPERTROCARDMYOP	2	TRUE
850	rs79847151	T	C	T	C	0.273658	-0.02418	0.130553	0.1401	FALSE	FALSE	FALSE	ebi-a-GCST90001424	7	33802894	0.03506	3657	0.4905	IgD+ B cell %Lymphocyte	IgD+ B cell %Lymphocyte	IgD+ B cell %Lymphocyte || ||	TRUE	igd	33763282	5.68971e-06	0.060309	Hypertrophic cardiomyopathy || id:finngen_R9_I9_HYPERTROCARDMYOP	TRUE	reported	finngen_R9_I9_HYPERTROCARDMYOP	2	TRUE
851	rs10203647	T	C	T	C	0.202833	-0.003076	0.630765	0.5971	FALSE	FALSE	FALSE	ebi-a-GCST90001425	2	107543156	0.02409	3656	0.8984	IgD- CD38+ B cell %lymphocyte	IgD- CD38+ B cell %lymphocyte	IgD- CD38+ B cell %lymphocyte || ||	TRUE	igd	106926700	9.49445e-06	0.0458029	Hypertrophic cardiomyopathy || id:finngen_R9_I9_HYPERTROCARDMYOP	TRUE	reported	finngen_R9_I9_HYPERTROCARDMYOP	2	TRUE
852	rs10213404	C	A	C	A	-0.224495	0.003278	0.334157	0.1812	FALSE	FALSE	FALSE	ebi-a-GCST90001425	4	104240255	0.03022	3656	0.9136	IgD- CD38+ B cell %lymphocyte	IgD- CD38+ B cell %lymphocyte	IgD- CD38+ B cell %lymphocyte || ||	TRUE	igd	103319098	2.08622e-06	0.0473129	Hypertrophic cardiomyopathy || id:finngen_R9_I9_HYPERTROCARDMYOP	TRUE	reported	finngen_R9_I9_HYPERTROCARDMYOP	2	TRUE
853	rs1087254	G	A	G	A	-0.20449	0.03259	0.580208	0.6037	FALSE	FALSE	FALSE	ebi-a-GCST90001425	3	107033296	0.02453	3656	0.1841	IgD- CD38+ B cell %lymphocyte	IgD- CD38+ B cell %lymphocyte	IgD- CD38+ B cell %lymphocyte || ||	TRUE	igd	107314449	3.06916e-06	0.0438243	Hypertrophic cardiomyopathy || id:finngen_R9_I9_HYPERTROCARDMYOP	TRUE	reported	finngen_R9_I9_HYPERTROCARDMYOP	2	TRUE
854	rs111857153	C	G	C	G	0.727844	-0.0422	0.0173379	0.0062	FALSE	TRUE	FALSE	ebi-a-GCST90001425	15	63375237	0.1456	3656	0.771999	IgD- CD38+ B cell %lymphocyte	IgD- CD38+ B cell %lymphocyte	IgD- CD38+ B cell %lymphocyte || ||	TRUE	igd	63083038	2.02913e-08	0.129752	Hypertrophic cardiomyopathy || id:finngen_R9_I9_HYPERTROCARDMYOP	TRUE	reported	finngen_R9_I9_HYPERTROCARDMYOP	2	TRUE
855	rs113002363	T	C	T	C	0.813868	0.08604	0.00876356	0.0491	FALSE	FALSE	FALSE	ebi-a-GCST90001425	11	68448137	0.05491	3656	0.1173	IgD- CD38+ B cell %lymphocyte	IgD- CD38+ B cell %lymphocyte	IgD- CD38+ B cell %lymphocyte || ||	TRUE	igd	68680669	8.82551e-06	0.183134	Hypertrophic cardiomyopathy || id:finngen_R9_I9_HYPERTROCARDMYOP	TRUE	reported	finngen_R9_I9_HYPERTROCARDMYOP	2	TRUE
856	rs115766721	T	G	T	G	0.568887	-1.271	0.020056	0.0003	FALSE	FALSE	FALSE	ebi-a-GCST90001425	1	243548308	0.7098	3656	0.0733905	IgD- CD38+ B cell %lymphocyte	IgD- CD38+ B cell %lymphocyte	IgD- CD38+ B cell %lymphocyte || ||	TRUE	igd	243385006	9.23868e-06	0.128293	Hypertrophic cardiomyopathy || id:finngen_R9_I9_HYPERTROCARDMYOP	TRUE	reported	finngen_R9_I9_HYPERTROCARDMYOP	2	TRUE
857	rs11838934	G	A	G	A	-0.496461	0.1005	0.067168	0.0373	FALSE	FALSE	FALSE	ebi-a-GCST90001425	13	32627358	0.06189	3656	0.1046	IgD- CD38+ B cell %lymphocyte	IgD- CD38+ B cell %lymphocyte	IgD- CD38+ B cell %lymphocyte || ||	TRUE	igd	32053221	4.64922e-07	0.0984992	Hypertrophic cardiomyopathy || id:finngen_R9_I9_HYPERTROCARDMYOP	TRUE	reported	finngen_R9_I9_HYPERTROCARDMYOP	2	TRUE
858	rs11918229	G	A	G	A	0.201778	0.06244	0.391703	0.0894	FALSE	FALSE	FALSE	ebi-a-GCST90001425	3	32192625	0.04137	3656	0.1313	IgD- CD38+ B cell %lymphocyte	IgD- CD38+ B cell %lymphocyte	IgD- CD38+ B cell %lymphocyte || ||	TRUE	igd	32151133	4.29536e-06	0.0438977	Hypertrophic cardiomyopathy || id:finngen_R9_I9_HYPERTROCARDMYOP	TRUE	reported	finngen_R9_I9_HYPERTROCARDMYOP	2	TRUE
859	rs144298547	G	C	G	C	0.68648	-0.01887	0.0217311	0.0278	FALSE	TRUE	FALSE	ebi-a-GCST90001425	15	67257392	0.07143	3656	0.791701	IgD- CD38+ B cell %lymphocyte	IgD- CD38+ B cell %lymphocyte	IgD- CD38+ B cell %lymphocyte || ||	TRUE	igd	66965054	8.34353e-09	0.119152	Hypertrophic cardiomyopathy || id:finngen_R9_I9_HYPERTROCARDMYOP	TRUE	reported	finngen_R9_I9_HYPERTROCARDMYOP	2	TRUE
860	rs145008680	C	A	C	A	0.941357	0.2487	0.010976	0.009	FALSE	FALSE	FALSE	ebi-a-GCST90001425	15	63141760	0.1252	3656	0.0470695	IgD- CD38+ B cell %lymphocyte	IgD- CD38+ B cell %lymphocyte	IgD- CD38+ B cell %lymphocyte || ||	TRUE	igd	62849561	4.07455e-09	0.160064	Hypertrophic cardiomyopathy || id:finngen_R9_I9_HYPERTROCARDMYOP	TRUE	reported	finngen_R9_I9_HYPERTROCARDMYOP	2	TRUE
861	rs147663430	C	T	C	T	0.591943	-0.01425	0.0205411	0.0023	FALSE	FALSE	FALSE	ebi-a-GCST90001425	15	68432551	0.2237	3656	0.9492	IgD- CD38+ B cell %lymphocyte	IgD- CD38+ B cell %lymphocyte	IgD- CD38+ B cell %lymphocyte || ||	TRUE	igd	68140213	2.17686e-06	0.124981	Hypertrophic cardiomyopathy || id:finngen_R9_I9_HYPERTROCARDMYOP	TRUE	reported	finngen_R9_I9_HYPERTROCARDMYOP	2	TRUE
862	rs149174045	A	G	A	G	1.59639	0.02308	0.00821829	0.0126	FALSE	FALSE	FALSE	ebi-a-GCST90001425	11	50705199	0.1294	3656	0.8585	IgD- CD38+ B cell %lymphocyte	IgD- CD38+ B cell %lymphocyte	IgD- CD38+ B cell %lymphocyte || ||	TRUE	igd	50746028	1.12564e-27	0.146429	Hypertrophic cardiomyopathy || id:finngen_R9_I9_HYPERTROCARDMYOP	TRUE	reported	finngen_R9_I9_HYPERTROCARDMYOP	2	TRUE
863	rs150493778	A	G	A	G	3.83532	-0.2122	0.000684326	0.0004	FALSE	FALSE	FALSE	ebi-a-GCST90001425	11	57967968	0.5271	3656	0.687299	IgD- CD38+ B cell %lymphocyte	IgD- CD38+ B cell %lymphocyte	IgD- CD38+ B cell %lymphocyte || ||	TRUE	igd	58200496	3.24713e-73	0.211908	Hypertrophic cardiomyopathy || id:finngen_R9_I9_HYPERTROCARDMYOP	TRUE	reported	finngen_R9_I9_HYPERTROCARDMYOP	2	TRUE
864	rs17241676	T	C	T	C	0.236804	-0.02287	0.292611	0.4045	FALSE	FALSE	FALSE	ebi-a-GCST90001425	16	60406863	0.02387	3656	0.3381	IgD- CD38+ B cell %lymphocyte	IgD- CD38+ B cell %lymphocyte	IgD- CD38+ B cell %lymphocyte || ||	TRUE	igd	60372959	3.39211e-07	0.0464298	Hypertrophic cardiomyopathy || id:finngen_R9_I9_HYPERTROCARDMYOP	TRUE	reported	finngen_R9_I9_HYPERTROCARDMYOP	2	TRUE
865	rs1804972	T	C	T	C	0.768166	-0.00619	0.0190588	0.0339	FALSE	FALSE	FALSE	ebi-a-GCST90001425	11	60658301	0.06541	3656	0.9246	IgD- CD38+ B cell %lymphocyte	IgD- CD38+ B cell %lymphocyte	IgD- CD38+ B cell %lymphocyte || ||	TRUE	igd	60890829	6.12266e-10	0.124153	Hypertrophic cardiomyopathy || id:finngen_R9_I9_HYPERTROCARDMYOP	TRUE	reported	finngen_R9_I9_HYPERTROCARDMYOP	2	TRUE
866	rs187248124	C	T	C	T	0.720269	-0.02139	0.0195937	0.0003	FALSE	FALSE	FALSE	ebi-a-GCST90001425	15	65368655	0.6683	3656	0.9745	IgD- CD38+ B cell %lymphocyte	IgD- CD38+ B cell %lymphocyte	IgD- CD38+ B cell %lymphocyte || ||	TRUE	igd	65076317	8.98421e-09	0.125289	Hypertrophic cardiomyopathy || id:finngen_R9_I9_HYPERTROCARDMYOP	TRUE	reported	finngen_R9_I9_HYPERTROCARDMYOP	2	TRUE
867	rs30410	G	A	G	A	-0.299416	-0.0312	0.896229	0.9735	FALSE	FALSE	FALSE	ebi-a-GCST90001425	16	79627692	0.07303	3656	0.6692	IgD- CD38+ B cell %lymphocyte	IgD- CD38+ B cell %lymphocyte	IgD- CD38+ B cell %lymphocyte || ||	TRUE	igd	79593795	5.47318e-06	0.0658668	Hypertrophic cardiomyopathy || id:finngen_R9_I9_HYPERTROCARDMYOP	TRUE	reported	finngen_R9_I9_HYPERTROCARDMYOP	2	TRUE
868	rs4971463	G	A	G	A	-0.20777	-0.007445	0.480613	0.4607	FALSE	FALSE	FALSE	ebi-a-GCST90001425	2	1116648	0.0234	3656	0.7504	IgD- CD38+ B cell %lymphocyte	IgD- CD38+ B cell %lymphocyte	IgD- CD38+ B cell %lymphocyte || ||	TRUE	igd	1120962	1.72703e-06	0.0434394	Hypertrophic cardiomyopathy || id:finngen_R9_I9_HYPERTROCARDMYOP	TRUE	reported	finngen_R9_I9_HYPERTROCARDMYOP	2	TRUE
869	rs55756397	A	G	A	G	1.10396	-0.3147	0.0144216	0.0056	FALSE	FALSE	FALSE	ebi-a-GCST90001425	11	60285564	0.1536	3656	0.04062	IgD- CD38+ B cell %lymphocyte	IgD- CD38+ B cell %lymphocyte	IgD- CD38+ B cell %lymphocyte || ||	TRUE	igd	60518091	4.45554e-19	0.123693	Hypertrophic cardiomyopathy || id:finngen_R9_I9_HYPERTROCARDMYOP	TRUE	reported	finngen_R9_I9_HYPERTROCARDMYOP	2	TRUE
870	rs558524282	C	T	C	T	1.69471	-0.1539	0.00504912	0.0071	FALSE	FALSE	FALSE	ebi-a-GCST90001425	11	62609104	0.14	3656	0.2715	IgD- CD38+ B cell %lymphocyte	IgD- CD38+ B cell %lymphocyte	IgD- CD38+ B cell %lymphocyte || ||	TRUE	igd	62841632	3.08035e-23	0.170664	Hypertrophic cardiomyopathy || id:finngen_R9_I9_HYPERTROCARDMYOP	TRUE	reported	finngen_R9_I9_HYPERTROCARDMYOP	2	TRUE
871	rs60617331	C	T	C	T	1.30478	-0.0531	0.00377312	0.0332	FALSE	FALSE	FALSE	ebi-a-GCST90001425	11	69715453	0.06623	3656	0.4228	IgD- CD38+ B cell %lymphocyte	IgD- CD38+ B cell %lymphocyte	IgD- CD38+ B cell %lymphocyte || ||	TRUE	igd	69900694	4.00857e-08	0.237645	Hypertrophic cardiomyopathy || id:finngen_R9_I9_HYPERTROCARDMYOP	TRUE	reported	finngen_R9_I9_HYPERTROCARDMYOP	2	TRUE
872	rs62427638	T	C	T	C	-1.17832	-0.04252	0.0141119	0.1247	FALSE	FALSE	FALSE	ebi-a-GCST90001425	6	107332591	0.0354	3656	0.2298	IgD- CD38+ B cell %lymphocyte	IgD- CD38+ B cell %lymphocyte	IgD- CD38+ B cell %lymphocyte || ||	TRUE	igd	107011387	9.02381e-06	0.265427	Hypertrophic cardiomyopathy || id:finngen_R9_I9_HYPERTROCARDMYOP	TRUE	reported	finngen_R9_I9_HYPERTROCARDMYOP	2	TRUE
873	rs74566099	A	G	A	G	0.947646	0.2045	0.0169059	0.0008	FALSE	FALSE	FALSE	ebi-a-GCST90001425	11	45953104	0.3904	3656	0.6004	IgD- CD38+ B cell %lymphocyte	IgD- CD38+ B cell %lymphocyte	IgD- CD38+ B cell %lymphocyte || ||	TRUE	igd	45931553	1.02825e-14	0.122503	Hypertrophic cardiomyopathy || id:finngen_R9_I9_HYPERTROCARDMYOP	TRUE	reported	finngen_R9_I9_HYPERTROCARDMYOP	2	TRUE
874	rs79460469	T	C	T	C	2.15793	0.06026	0.00409611	0.015	FALSE	FALSE	FALSE	ebi-a-GCST90001425	11	57305574	0.09777	3656	0.5377	IgD- CD38+ B cell %lymphocyte	IgD- CD38+ B cell %lymphocyte	IgD- CD38+ B cell %lymphocyte || ||	TRUE	igd	57538101	1.70098e-38	0.166317	Hypertrophic cardiomyopathy || id:finngen_R9_I9_HYPERTROCARDMYOP	TRUE	reported	finngen_R9_I9_HYPERTROCARDMYOP	2	TRUE
875	rs79847151	T	C	T	C	0.273658	0.05983	0.130553	0.1402	FALSE	FALSE	FALSE	ebi-a-GCST90001425	7	33802894	0.03408	3656	0.0792392	IgD- CD38+ B cell %lymphocyte	IgD- CD38+ B cell %lymphocyte	IgD- CD38+ B cell %lymphocyte || ||	TRUE	igd	33763282	5.68971e-06	0.060309	Hypertrophic cardiomyopathy || id:finngen_R9_I9_HYPERTROCARDMYOP	TRUE	reported	finngen_R9_I9_HYPERTROCARDMYOP	2	TRUE
876	rs10203647	T	C	T	C	0.202833	0.01192	0.630765	0.5971	FALSE	FALSE	FALSE	ebi-a-GCST90001426	2	107543156	0.02482	3656	0.6311	IgD- CD38dim B cell %lymphocyte	IgD- CD38dim B cell %lymphocyte	IgD- CD38dim B cell %lymphocyte || ||	TRUE	igd	106926700	9.49445e-06	0.0458029	Hypertrophic cardiomyopathy || id:finngen_R9_I9_HYPERTROCARDMYOP	TRUE	reported	finngen_R9_I9_HYPERTROCARDMYOP	2	TRUE
877	rs10213404	C	A	C	A	-0.224495	-0.01072	0.334157	0.1812	FALSE	FALSE	FALSE	ebi-a-GCST90001426	4	104240255	0.03108	3656	0.7302	IgD- CD38dim B cell %lymphocyte	IgD- CD38dim B cell %lymphocyte	IgD- CD38dim B cell %lymphocyte || ||	TRUE	igd	103319098	2.08622e-06	0.0473129	Hypertrophic cardiomyopathy || id:finngen_R9_I9_HYPERTROCARDMYOP	TRUE	reported	finngen_R9_I9_HYPERTROCARDMYOP	2	TRUE
878	rs1087254	G	A	G	A	-0.20449	0.0188	0.580208	0.6037	FALSE	FALSE	FALSE	ebi-a-GCST90001426	3	107033296	0.02513	3656	0.4543	IgD- CD38dim B cell %lymphocyte	IgD- CD38dim B cell %lymphocyte	IgD- CD38dim B cell %lymphocyte || ||	TRUE	igd	107314449	3.06916e-06	0.0438243	Hypertrophic cardiomyopathy || id:finngen_R9_I9_HYPERTROCARDMYOP	TRUE	reported	finngen_R9_I9_HYPERTROCARDMYOP	2	TRUE
879	rs111857153	C	G	C	G	0.727844	-0.1052	0.0173379	0.0062	FALSE	TRUE	FALSE	ebi-a-GCST90001426	15	63375237	0.1485	3656	0.4789	IgD- CD38dim B cell %lymphocyte	IgD- CD38dim B cell %lymphocyte	IgD- CD38dim B cell %lymphocyte || ||	TRUE	igd	63083038	2.02913e-08	0.129752	Hypertrophic cardiomyopathy || id:finngen_R9_I9_HYPERTROCARDMYOP	TRUE	reported	finngen_R9_I9_HYPERTROCARDMYOP	2	TRUE
880	rs113002363	T	C	T	C	0.813868	0.08447	0.00876356	0.0491	FALSE	FALSE	FALSE	ebi-a-GCST90001426	11	68448137	0.05601	3656	0.1316	IgD- CD38dim B cell %lymphocyte	IgD- CD38dim B cell %lymphocyte	IgD- CD38dim B cell %lymphocyte || ||	TRUE	igd	68680669	8.82551e-06	0.183134	Hypertrophic cardiomyopathy || id:finngen_R9_I9_HYPERTROCARDMYOP	TRUE	reported	finngen_R9_I9_HYPERTROCARDMYOP	2	TRUE
881	rs115766721	T	G	T	G	0.568887	-0.4484	0.020056	0.0003	FALSE	FALSE	FALSE	ebi-a-GCST90001426	1	243548308	0.6888	3656	0.515101	IgD- CD38dim B cell %lymphocyte	IgD- CD38dim B cell %lymphocyte	IgD- CD38dim B cell %lymphocyte || ||	TRUE	igd	243385006	9.23868e-06	0.128293	Hypertrophic cardiomyopathy || id:finngen_R9_I9_HYPERTROCARDMYOP	TRUE	reported	finngen_R9_I9_HYPERTROCARDMYOP	2	TRUE
882	rs11838934	G	A	G	A	-0.496461	-0.01962	0.067168	0.0373	FALSE	FALSE	FALSE	ebi-a-GCST90001426	13	32627358	0.06362	3656	0.7579	IgD- CD38dim B cell %lymphocyte	IgD- CD38dim B cell %lymphocyte	IgD- CD38dim B cell %lymphocyte || ||	TRUE	igd	32053221	4.64922e-07	0.0984992	Hypertrophic cardiomyopathy || id:finngen_R9_I9_HYPERTROCARDMYOP	TRUE	reported	finngen_R9_I9_HYPERTROCARDMYOP	2	TRUE
883	rs11918229	G	A	G	A	0.201778	0.05191	0.391703	0.0894	FALSE	FALSE	FALSE	ebi-a-GCST90001426	3	32192625	0.0426	3656	0.2231	IgD- CD38dim B cell %lymphocyte	IgD- CD38dim B cell %lymphocyte	IgD- CD38dim B cell %lymphocyte || ||	TRUE	igd	32151133	4.29536e-06	0.0438977	Hypertrophic cardiomyopathy || id:finngen_R9_I9_HYPERTROCARDMYOP	TRUE	reported	finngen_R9_I9_HYPERTROCARDMYOP	2	TRUE
884	rs144298547	G	C	G	C	0.68648	-0.0132	0.0217311	0.0278	FALSE	TRUE	FALSE	ebi-a-GCST90001426	15	67257392	0.07403	3656	0.8585	IgD- CD38dim B cell %lymphocyte	IgD- CD38dim B cell %lymphocyte	IgD- CD38dim B cell %lymphocyte || ||	TRUE	igd	66965054	8.34353e-09	0.119152	Hypertrophic cardiomyopathy || id:finngen_R9_I9_HYPERTROCARDMYOP	TRUE	reported	finngen_R9_I9_HYPERTROCARDMYOP	2	TRUE
885	rs145008680	C	A	C	A	0.941357	0.07449	0.010976	0.009	FALSE	FALSE	FALSE	ebi-a-GCST90001426	15	63141760	0.1267	3656	0.5567	IgD- CD38dim B cell %lymphocyte	IgD- CD38dim B cell %lymphocyte	IgD- CD38dim B cell %lymphocyte || ||	TRUE	igd	62849561	4.07455e-09	0.160064	Hypertrophic cardiomyopathy || id:finngen_R9_I9_HYPERTROCARDMYOP	TRUE	reported	finngen_R9_I9_HYPERTROCARDMYOP	2	TRUE
886	rs147663430	C	T	C	T	0.591943	0.5231	0.0205411	0.0023	FALSE	FALSE	FALSE	ebi-a-GCST90001426	15	68432551	0.2228	3656	0.01892	IgD- CD38dim B cell %lymphocyte	IgD- CD38dim B cell %lymphocyte	IgD- CD38dim B cell %lymphocyte || ||	TRUE	igd	68140213	2.17686e-06	0.124981	Hypertrophic cardiomyopathy || id:finngen_R9_I9_HYPERTROCARDMYOP	TRUE	reported	finngen_R9_I9_HYPERTROCARDMYOP	2	TRUE
887	rs149174045	A	G	A	G	1.59639	-0.03428	0.00821829	0.0126	FALSE	FALSE	FALSE	ebi-a-GCST90001426	11	50705199	0.1347	3656	0.7992	IgD- CD38dim B cell %lymphocyte	IgD- CD38dim B cell %lymphocyte	IgD- CD38dim B cell %lymphocyte || ||	TRUE	igd	50746028	1.12564e-27	0.146429	Hypertrophic cardiomyopathy || id:finngen_R9_I9_HYPERTROCARDMYOP	TRUE	reported	finngen_R9_I9_HYPERTROCARDMYOP	2	TRUE
888	rs150493778	A	G	A	G	3.83532	-0.122	0.000684326	0.0004	FALSE	FALSE	FALSE	ebi-a-GCST90001426	11	57967968	0.527	3656	0.8169	IgD- CD38dim B cell %lymphocyte	IgD- CD38dim B cell %lymphocyte	IgD- CD38dim B cell %lymphocyte || ||	TRUE	igd	58200496	3.24713e-73	0.211908	Hypertrophic cardiomyopathy || id:finngen_R9_I9_HYPERTROCARDMYOP	TRUE	reported	finngen_R9_I9_HYPERTROCARDMYOP	2	TRUE
889	rs17241676	T	C	T	C	0.236804	-0.02287	0.292611	0.4045	FALSE	FALSE	FALSE	ebi-a-GCST90001426	16	60406863	0.02447	3656	0.3502	IgD- CD38dim B cell %lymphocyte	IgD- CD38dim B cell %lymphocyte	IgD- CD38dim B cell %lymphocyte || ||	TRUE	igd	60372959	3.39211e-07	0.0464298	Hypertrophic cardiomyopathy || id:finngen_R9_I9_HYPERTROCARDMYOP	TRUE	reported	finngen_R9_I9_HYPERTROCARDMYOP	2	TRUE
890	rs1804972	T	C	T	C	0.768166	0.02957	0.0190588	0.0339	FALSE	FALSE	FALSE	ebi-a-GCST90001426	11	60658301	0.06702	3656	0.658999	IgD- CD38dim B cell %lymphocyte	IgD- CD38dim B cell %lymphocyte	IgD- CD38dim B cell %lymphocyte || ||	TRUE	igd	60890829	6.12266e-10	0.124153	Hypertrophic cardiomyopathy || id:finngen_R9_I9_HYPERTROCARDMYOP	TRUE	reported	finngen_R9_I9_HYPERTROCARDMYOP	2	TRUE
891	rs187248124	C	T	C	T	0.720269	0.3162	0.0195937	0.0003	FALSE	FALSE	FALSE	ebi-a-GCST90001426	15	65368655	0.6441	3656	0.623499	IgD- CD38dim B cell %lymphocyte	IgD- CD38dim B cell %lymphocyte	IgD- CD38dim B cell %lymphocyte || ||	TRUE	igd	65076317	8.98421e-09	0.125289	Hypertrophic cardiomyopathy || id:finngen_R9_I9_HYPERTROCARDMYOP	TRUE	reported	finngen_R9_I9_HYPERTROCARDMYOP	2	TRUE
892	rs30410	G	A	G	A	-0.299416	-0.006284	0.896229	0.9735	FALSE	FALSE	FALSE	ebi-a-GCST90001426	16	79627692	0.07491	3656	0.9332	IgD- CD38dim B cell %lymphocyte	IgD- CD38dim B cell %lymphocyte	IgD- CD38dim B cell %lymphocyte || ||	TRUE	igd	79593795	5.47318e-06	0.0658668	Hypertrophic cardiomyopathy || id:finngen_R9_I9_HYPERTROCARDMYOP	TRUE	reported	finngen_R9_I9_HYPERTROCARDMYOP	2	TRUE
893	rs4971463	G	A	G	A	-0.20777	-0.01589	0.480613	0.4607	FALSE	FALSE	FALSE	ebi-a-GCST90001426	2	1116648	0.02403	3656	0.5086	IgD- CD38dim B cell %lymphocyte	IgD- CD38dim B cell %lymphocyte	IgD- CD38dim B cell %lymphocyte || ||	TRUE	igd	1120962	1.72703e-06	0.0434394	Hypertrophic cardiomyopathy || id:finngen_R9_I9_HYPERTROCARDMYOP	TRUE	reported	finngen_R9_I9_HYPERTROCARDMYOP	2	TRUE
894	rs55756397	A	G	A	G	1.10396	-0.1339	0.0144216	0.0056	FALSE	FALSE	FALSE	ebi-a-GCST90001426	11	60285564	0.1552	3656	0.3884	IgD- CD38dim B cell %lymphocyte	IgD- CD38dim B cell %lymphocyte	IgD- CD38dim B cell %lymphocyte || ||	TRUE	igd	60518091	4.45554e-19	0.123693	Hypertrophic cardiomyopathy || id:finngen_R9_I9_HYPERTROCARDMYOP	TRUE	reported	finngen_R9_I9_HYPERTROCARDMYOP	2	TRUE
895	rs558524282	C	T	C	T	1.69471	-0.08787	0.00504912	0.0071	FALSE	FALSE	FALSE	ebi-a-GCST90001426	11	62609104	0.1428	3656	0.5383	IgD- CD38dim B cell %lymphocyte	IgD- CD38dim B cell %lymphocyte	IgD- CD38dim B cell %lymphocyte || ||	TRUE	igd	62841632	3.08035e-23	0.170664	Hypertrophic cardiomyopathy || id:finngen_R9_I9_HYPERTROCARDMYOP	TRUE	reported	finngen_R9_I9_HYPERTROCARDMYOP	2	TRUE
896	rs60617331	C	T	C	T	1.30478	-0.0585	0.00377312	0.0332	FALSE	FALSE	FALSE	ebi-a-GCST90001426	11	69715453	0.06755	3656	0.3865	IgD- CD38dim B cell %lymphocyte	IgD- CD38dim B cell %lymphocyte	IgD- CD38dim B cell %lymphocyte || ||	TRUE	igd	69900694	4.00857e-08	0.237645	Hypertrophic cardiomyopathy || id:finngen_R9_I9_HYPERTROCARDMYOP	TRUE	reported	finngen_R9_I9_HYPERTROCARDMYOP	2	TRUE
897	rs62427638	T	C	T	C	-1.17832	-0.06419	0.0141119	0.1247	FALSE	FALSE	FALSE	ebi-a-GCST90001426	6	107332591	0.03661	3656	0.0796104	IgD- CD38dim B cell %lymphocyte	IgD- CD38dim B cell %lymphocyte	IgD- CD38dim B cell %lymphocyte || ||	TRUE	igd	107011387	9.02381e-06	0.265427	Hypertrophic cardiomyopathy || id:finngen_R9_I9_HYPERTROCARDMYOP	TRUE	reported	finngen_R9_I9_HYPERTROCARDMYOP	2	TRUE
898	rs74566099	A	G	A	G	0.947646	0.4633	0.0169059	0.0008	FALSE	FALSE	FALSE	ebi-a-GCST90001426	11	45953104	0.3891	3656	0.2338	IgD- CD38dim B cell %lymphocyte	IgD- CD38dim B cell %lymphocyte	IgD- CD38dim B cell %lymphocyte || ||	TRUE	igd	45931553	1.02825e-14	0.122503	Hypertrophic cardiomyopathy || id:finngen_R9_I9_HYPERTROCARDMYOP	TRUE	reported	finngen_R9_I9_HYPERTROCARDMYOP	2	TRUE
899	rs79460469	T	C	T	C	2.15793	0.03425	0.00409611	0.015	FALSE	FALSE	FALSE	ebi-a-GCST90001426	11	57305574	0.1015	3656	0.7358	IgD- CD38dim B cell %lymphocyte	IgD- CD38dim B cell %lymphocyte	IgD- CD38dim B cell %lymphocyte || ||	TRUE	igd	57538101	1.70098e-38	0.166317	Hypertrophic cardiomyopathy || id:finngen_R9_I9_HYPERTROCARDMYOP	TRUE	reported	finngen_R9_I9_HYPERTROCARDMYOP	2	TRUE
900	rs79847151	T	C	T	C	0.273658	0.03092	0.130553	0.1402	FALSE	FALSE	FALSE	ebi-a-GCST90001426	7	33802894	0.03486	3656	0.3752	IgD- CD38dim B cell %lymphocyte	IgD- CD38dim B cell %lymphocyte	IgD- CD38dim B cell %lymphocyte || ||	TRUE	igd	33763282	5.68971e-06	0.060309	Hypertrophic cardiomyopathy || id:finngen_R9_I9_HYPERTROCARDMYOP	TRUE	reported	finngen_R9_I9_HYPERTROCARDMYOP	2	TRUE
901	rs10203647	T	C	T	C	0.202833	0.007522	0.630765	0.5971	FALSE	FALSE	FALSE	ebi-a-GCST90001427	2	107543156	0.02544	3656	0.767499	IgD- CD38- B cell %lymphocyte	IgD- CD38- B cell %lymphocyte	IgD- CD38- B cell %lymphocyte || ||	TRUE	igd	106926700	9.49445e-06	0.0458029	Hypertrophic cardiomyopathy || id:finngen_R9_I9_HYPERTROCARDMYOP	TRUE	reported	finngen_R9_I9_HYPERTROCARDMYOP	2	TRUE
902	rs10213404	C	A	C	A	-0.224495	-0.007723	0.334157	0.1812	FALSE	FALSE	FALSE	ebi-a-GCST90001427	4	104240255	0.03189	3656	0.8087	IgD- CD38- B cell %lymphocyte	IgD- CD38- B cell %lymphocyte	IgD- CD38- B cell %lymphocyte || ||	TRUE	igd	103319098	2.08622e-06	0.0473129	Hypertrophic cardiomyopathy || id:finngen_R9_I9_HYPERTROCARDMYOP	TRUE	reported	finngen_R9_I9_HYPERTROCARDMYOP	2	TRUE
903	rs1087254	G	A	G	A	-0.20449	0.01037	0.580208	0.6037	FALSE	FALSE	FALSE	ebi-a-GCST90001427	3	107033296	0.02586	3656	0.6884	IgD- CD38- B cell %lymphocyte	IgD- CD38- B cell %lymphocyte	IgD- CD38- B cell %lymphocyte || ||	TRUE	igd	107314449	3.06916e-06	0.0438243	Hypertrophic cardiomyopathy || id:finngen_R9_I9_HYPERTROCARDMYOP	TRUE	reported	finngen_R9_I9_HYPERTROCARDMYOP	2	TRUE
904	rs111857153	C	G	C	G	0.727844	0.01884	0.0173379	0.0062	FALSE	TRUE	FALSE	ebi-a-GCST90001427	15	63375237	0.1535	3656	0.9023	IgD- CD38- B cell %lymphocyte	IgD- CD38- B cell %lymphocyte	IgD- CD38- B cell %lymphocyte || ||	TRUE	igd	63083038	2.02913e-08	0.129752	Hypertrophic cardiomyopathy || id:finngen_R9_I9_HYPERTROCARDMYOP	TRUE	reported	finngen_R9_I9_HYPERTROCARDMYOP	2	TRUE
905	rs113002363	T	C	T	C	0.813868	0.08724	0.00876356	0.0491	FALSE	FALSE	FALSE	ebi-a-GCST90001427	11	68448137	0.0578	3656	0.1313	IgD- CD38- B cell %lymphocyte	IgD- CD38- B cell %lymphocyte	IgD- CD38- B cell %lymphocyte || ||	TRUE	igd	68680669	8.82551e-06	0.183134	Hypertrophic cardiomyopathy || id:finngen_R9_I9_HYPERTROCARDMYOP	TRUE	reported	finngen_R9_I9_HYPERTROCARDMYOP	2	TRUE
906	rs115766721	T	G	T	G	0.568887	0.4118	0.020056	0.0003	FALSE	FALSE	FALSE	ebi-a-GCST90001427	1	243548308	0.7351	3656	0.5754	IgD- CD38- B cell %lymphocyte	IgD- CD38- B cell %lymphocyte	IgD- CD38- B cell %lymphocyte || ||	TRUE	igd	243385006	9.23868e-06	0.128293	Hypertrophic cardiomyopathy || id:finngen_R9_I9_HYPERTROCARDMYOP	TRUE	reported	finngen_R9_I9_HYPERTROCARDMYOP	2	TRUE
907	rs11838934	G	A	G	A	-0.496461	-0.01502	0.067168	0.0373	FALSE	FALSE	FALSE	ebi-a-GCST90001427	13	32627358	0.06536	3656	0.8183	IgD- CD38- B cell %lymphocyte	IgD- CD38- B cell %lymphocyte	IgD- CD38- B cell %lymphocyte || ||	TRUE	igd	32053221	4.64922e-07	0.0984992	Hypertrophic cardiomyopathy || id:finngen_R9_I9_HYPERTROCARDMYOP	TRUE	reported	finngen_R9_I9_HYPERTROCARDMYOP	2	TRUE
908	rs11918229	G	A	G	A	0.201778	0.01269	0.391703	0.0894	FALSE	FALSE	FALSE	ebi-a-GCST90001427	3	32192625	0.04369	3656	0.771401	IgD- CD38- B cell %lymphocyte	IgD- CD38- B cell %lymphocyte	IgD- CD38- B cell %lymphocyte || ||	TRUE	igd	32151133	4.29536e-06	0.0438977	Hypertrophic cardiomyopathy || id:finngen_R9_I9_HYPERTROCARDMYOP	TRUE	reported	finngen_R9_I9_HYPERTROCARDMYOP	2	TRUE
909	rs144298547	G	C	G	C	0.68648	0.02386	0.0217311	0.0278	FALSE	TRUE	FALSE	ebi-a-GCST90001427	15	67257392	0.07559	3656	0.7523	IgD- CD38- B cell %lymphocyte	IgD- CD38- B cell %lymphocyte	IgD- CD38- B cell %lymphocyte || ||	TRUE	igd	66965054	8.34353e-09	0.119152	Hypertrophic cardiomyopathy || id:finngen_R9_I9_HYPERTROCARDMYOP	TRUE	reported	finngen_R9_I9_HYPERTROCARDMYOP	2	TRUE
910	rs145008680	C	A	C	A	0.941357	0.06028	0.010976	0.009	FALSE	FALSE	FALSE	ebi-a-GCST90001427	15	63141760	0.1316	3656	0.6469	IgD- CD38- B cell %lymphocyte	IgD- CD38- B cell %lymphocyte	IgD- CD38- B cell %lymphocyte || ||	TRUE	igd	62849561	4.07455e-09	0.160064	Hypertrophic cardiomyopathy || id:finngen_R9_I9_HYPERTROCARDMYOP	TRUE	reported	finngen_R9_I9_HYPERTROCARDMYOP	2	TRUE
911	rs147663430	C	T	C	T	0.591943	0.09564	0.0205411	0.0023	FALSE	FALSE	FALSE	ebi-a-GCST90001427	15	68432551	0.2337	3656	0.6824	IgD- CD38- B cell %lymphocyte	IgD- CD38- B cell %lymphocyte	IgD- CD38- B cell %lymphocyte || ||	TRUE	igd	68140213	2.17686e-06	0.124981	Hypertrophic cardiomyopathy || id:finngen_R9_I9_HYPERTROCARDMYOP	TRUE	reported	finngen_R9_I9_HYPERTROCARDMYOP	2	TRUE
912	rs149174045	A	G	A	G	1.59639	-0.004917	0.00821829	0.0126	FALSE	FALSE	FALSE	ebi-a-GCST90001427	11	50705199	0.1371	3656	0.9714	IgD- CD38- B cell %lymphocyte	IgD- CD38- B cell %lymphocyte	IgD- CD38- B cell %lymphocyte || ||	TRUE	igd	50746028	1.12564e-27	0.146429	Hypertrophic cardiomyopathy || id:finngen_R9_I9_HYPERTROCARDMYOP	TRUE	reported	finngen_R9_I9_HYPERTROCARDMYOP	2	TRUE
913	rs150493778	A	G	A	G	3.83532	0.1792	0.000684326	0.0004	FALSE	FALSE	FALSE	ebi-a-GCST90001427	11	57967968	0.5512	3656	0.745101	IgD- CD38- B cell %lymphocyte	IgD- CD38- B cell %lymphocyte	IgD- CD38- B cell %lymphocyte || ||	TRUE	igd	58200496	3.24713e-73	0.211908	Hypertrophic cardiomyopathy || id:finngen_R9_I9_HYPERTROCARDMYOP	TRUE	reported	finngen_R9_I9_HYPERTROCARDMYOP	2	TRUE
914	rs17241676	T	C	T	C	0.236804	-0.001036	0.292611	0.4045	FALSE	FALSE	FALSE	ebi-a-GCST90001427	16	60406863	0.02517	3656	0.9672	IgD- CD38- B cell %lymphocyte	IgD- CD38- B cell %lymphocyte	IgD- CD38- B cell %lymphocyte || ||	TRUE	igd	60372959	3.39211e-07	0.0464298	Hypertrophic cardiomyopathy || id:finngen_R9_I9_HYPERTROCARDMYOP	TRUE	reported	finngen_R9_I9_HYPERTROCARDMYOP	2	TRUE
915	rs1804972	T	C	T	C	0.768166	0.009144	0.0190588	0.0339	FALSE	FALSE	FALSE	ebi-a-GCST90001427	11	60658301	0.06896	3656	0.8945	IgD- CD38- B cell %lymphocyte	IgD- CD38- B cell %lymphocyte	IgD- CD38- B cell %lymphocyte || ||	TRUE	igd	60890829	6.12266e-10	0.124153	Hypertrophic cardiomyopathy || id:finngen_R9_I9_HYPERTROCARDMYOP	TRUE	reported	finngen_R9_I9_HYPERTROCARDMYOP	2	TRUE
916	rs187248124	C	T	C	T	0.720269	0.9897	0.0195937	0.0003	FALSE	FALSE	FALSE	ebi-a-GCST90001427	15	65368655	0.6906	3656	0.1519	IgD- CD38- B cell %lymphocyte	IgD- CD38- B cell %lymphocyte	IgD- CD38- B cell %lymphocyte || ||	TRUE	igd	65076317	8.98421e-09	0.125289	Hypertrophic cardiomyopathy || id:finngen_R9_I9_HYPERTROCARDMYOP	TRUE	reported	finngen_R9_I9_HYPERTROCARDMYOP	2	TRUE
917	rs30410	G	A	G	A	-0.299416	0.07364	0.896229	0.9735	FALSE	FALSE	FALSE	ebi-a-GCST90001427	16	79627692	0.07707	3656	0.3394	IgD- CD38- B cell %lymphocyte	IgD- CD38- B cell %lymphocyte	IgD- CD38- B cell %lymphocyte || ||	TRUE	igd	79593795	5.47318e-06	0.0658668	Hypertrophic cardiomyopathy || id:finngen_R9_I9_HYPERTROCARDMYOP	TRUE	reported	finngen_R9_I9_HYPERTROCARDMYOP	2	TRUE
918	rs4971463	G	A	G	A	-0.20777	-0.02576	0.480613	0.4607	FALSE	FALSE	FALSE	ebi-a-GCST90001427	2	1116648	0.02469	3656	0.2968	IgD- CD38- B cell %lymphocyte	IgD- CD38- B cell %lymphocyte	IgD- CD38- B cell %lymphocyte || ||	TRUE	igd	1120962	1.72703e-06	0.0434394	Hypertrophic cardiomyopathy || id:finngen_R9_I9_HYPERTROCARDMYOP	TRUE	reported	finngen_R9_I9_HYPERTROCARDMYOP	2	TRUE
919	rs55756397	A	G	A	G	1.10396	0.005537	0.0144216	0.0056	FALSE	FALSE	FALSE	ebi-a-GCST90001427	11	60285564	0.1612	3656	0.9726	IgD- CD38- B cell %lymphocyte	IgD- CD38- B cell %lymphocyte	IgD- CD38- B cell %lymphocyte || ||	TRUE	igd	60518091	4.45554e-19	0.123693	Hypertrophic cardiomyopathy || id:finngen_R9_I9_HYPERTROCARDMYOP	TRUE	reported	finngen_R9_I9_HYPERTROCARDMYOP	2	TRUE
920	rs558524282	C	T	C	T	1.69471	0.04229	0.00504912	0.0071	FALSE	FALSE	FALSE	ebi-a-GCST90001427	11	62609104	0.1473	3656	0.7741	IgD- CD38- B cell %lymphocyte	IgD- CD38- B cell %lymphocyte	IgD- CD38- B cell %lymphocyte || ||	TRUE	igd	62841632	3.08035e-23	0.170664	Hypertrophic cardiomyopathy || id:finngen_R9_I9_HYPERTROCARDMYOP	TRUE	reported	finngen_R9_I9_HYPERTROCARDMYOP	2	TRUE
921	rs60617331	C	T	C	T	1.30478	-0.04765	0.00377312	0.0332	FALSE	FALSE	FALSE	ebi-a-GCST90001427	11	69715453	0.06973	3656	0.4945	IgD- CD38- B cell %lymphocyte	IgD- CD38- B cell %lymphocyte	IgD- CD38- B cell %lymphocyte || ||	TRUE	igd	69900694	4.00857e-08	0.237645	Hypertrophic cardiomyopathy || id:finngen_R9_I9_HYPERTROCARDMYOP	TRUE	reported	finngen_R9_I9_HYPERTROCARDMYOP	2	TRUE
922	rs62427638	T	C	T	C	-1.17832	-0.06752	0.0141119	0.1247	FALSE	FALSE	FALSE	ebi-a-GCST90001427	6	107332591	0.03743	3656	0.0713395	IgD- CD38- B cell %lymphocyte	IgD- CD38- B cell %lymphocyte	IgD- CD38- B cell %lymphocyte || ||	TRUE	igd	107011387	9.02381e-06	0.265427	Hypertrophic cardiomyopathy || id:finngen_R9_I9_HYPERTROCARDMYOP	TRUE	reported	finngen_R9_I9_HYPERTROCARDMYOP	2	TRUE
923	rs74566099	A	G	A	G	0.947646	0.5893	0.0169059	0.0008	FALSE	FALSE	FALSE	ebi-a-GCST90001427	11	45953104	0.4069	3656	0.1477	IgD- CD38- B cell %lymphocyte	IgD- CD38- B cell %lymphocyte	IgD- CD38- B cell %lymphocyte || ||	TRUE	igd	45931553	1.02825e-14	0.122503	Hypertrophic cardiomyopathy || id:finngen_R9_I9_HYPERTROCARDMYOP	TRUE	reported	finngen_R9_I9_HYPERTROCARDMYOP	2	TRUE
924	rs79460469	T	C	T	C	2.15793	-0.01284	0.00409611	0.015	FALSE	FALSE	FALSE	ebi-a-GCST90001427	11	57305574	0.1034	3656	0.9012	IgD- CD38- B cell %lymphocyte	IgD- CD38- B cell %lymphocyte	IgD- CD38- B cell %lymphocyte || ||	TRUE	igd	57538101	1.70098e-38	0.166317	Hypertrophic cardiomyopathy || id:finngen_R9_I9_HYPERTROCARDMYOP	TRUE	reported	finngen_R9_I9_HYPERTROCARDMYOP	2	TRUE
925	rs79847151	T	C	T	C	0.273658	0.006387	0.130553	0.1402	FALSE	FALSE	FALSE	ebi-a-GCST90001427	7	33802894	0.03594	3656	0.8589	IgD- CD38- B cell %lymphocyte	IgD- CD38- B cell %lymphocyte	IgD- CD38- B cell %lymphocyte || ||	TRUE	igd	33763282	5.68971e-06	0.060309	Hypertrophic cardiomyopathy || id:finngen_R9_I9_HYPERTROCARDMYOP	TRUE	reported	finngen_R9_I9_HYPERTROCARDMYOP	2	TRUE
926	rs10203647	T	C	T	C	0.202833	-0.01824	0.630765	0.5971	FALSE	FALSE	FALSE	ebi-a-GCST90001428	2	107543156	0.02538	3657	0.4725	IgD- CD38dim B cell %B cell	IgD- CD38dim B cell %B cell	IgD- CD38dim B cell %B cell || ||	TRUE	igd	106926700	9.49445e-06	0.0458029	Hypertrophic cardiomyopathy || id:finngen_R9_I9_HYPERTROCARDMYOP	TRUE	reported	finngen_R9_I9_HYPERTROCARDMYOP	2	TRUE
927	rs10213404	C	A	C	A	-0.224495	-0.00882	0.334157	0.1812	FALSE	FALSE	FALSE	ebi-a-GCST90001428	4	104240255	0.03176	3657	0.7812	IgD- CD38dim B cell %B cell	IgD- CD38dim B cell %B cell	IgD- CD38dim B cell %B cell || ||	TRUE	igd	103319098	2.08622e-06	0.0473129	Hypertrophic cardiomyopathy || id:finngen_R9_I9_HYPERTROCARDMYOP	TRUE	reported	finngen_R9_I9_HYPERTROCARDMYOP	2	TRUE
928	rs1087254	G	A	G	A	-0.20449	0.02002	0.580208	0.6038	FALSE	FALSE	FALSE	ebi-a-GCST90001428	3	107033296	0.02571	3657	0.4361	IgD- CD38dim B cell %B cell	IgD- CD38dim B cell %B cell	IgD- CD38dim B cell %B cell || ||	TRUE	igd	107314449	3.06916e-06	0.0438243	Hypertrophic cardiomyopathy || id:finngen_R9_I9_HYPERTROCARDMYOP	TRUE	reported	finngen_R9_I9_HYPERTROCARDMYOP	2	TRUE
929	rs111857153	C	G	C	G	0.727844	0.02099	0.0173379	0.0062	FALSE	TRUE	FALSE	ebi-a-GCST90001428	15	63375237	0.1522	3657	0.8904	IgD- CD38dim B cell %B cell	IgD- CD38dim B cell %B cell	IgD- CD38dim B cell %B cell || ||	TRUE	igd	63083038	2.02913e-08	0.129752	Hypertrophic cardiomyopathy || id:finngen_R9_I9_HYPERTROCARDMYOP	TRUE	reported	finngen_R9_I9_HYPERTROCARDMYOP	2	TRUE
930	rs113002363	T	C	T	C	0.813868	0.03726	0.00876356	0.0491	FALSE	FALSE	FALSE	ebi-a-GCST90001428	11	68448137	0.05734	3657	0.515901	IgD- CD38dim B cell %B cell	IgD- CD38dim B cell %B cell	IgD- CD38dim B cell %B cell || ||	TRUE	igd	68680669	8.82551e-06	0.183134	Hypertrophic cardiomyopathy || id:finngen_R9_I9_HYPERTROCARDMYOP	TRUE	reported	finngen_R9_I9_HYPERTROCARDMYOP	2	TRUE
931	rs115766721	T	G	T	G	0.568887	0.5055	0.020056	0.0003	FALSE	FALSE	FALSE	ebi-a-GCST90001428	1	243548308	0.7108	3657	0.4771	IgD- CD38dim B cell %B cell	IgD- CD38dim B cell %B cell	IgD- CD38dim B cell %B cell || ||	TRUE	igd	243385006	9.23868e-06	0.128293	Hypertrophic cardiomyopathy || id:finngen_R9_I9_HYPERTROCARDMYOP	TRUE	reported	finngen_R9_I9_HYPERTROCARDMYOP	2	TRUE
932	rs11838934	G	A	G	A	-0.496461	0.00668	0.067168	0.0373	FALSE	FALSE	FALSE	ebi-a-GCST90001428	13	32627358	0.06506	3657	0.9182	IgD- CD38dim B cell %B cell	IgD- CD38dim B cell %B cell	IgD- CD38dim B cell %B cell || ||	TRUE	igd	32053221	4.64922e-07	0.0984992	Hypertrophic cardiomyopathy || id:finngen_R9_I9_HYPERTROCARDMYOP	TRUE	reported	finngen_R9_I9_HYPERTROCARDMYOP	2	TRUE
933	rs11918229	G	A	G	A	0.201778	0.00512	0.391703	0.0894	FALSE	FALSE	FALSE	ebi-a-GCST90001428	3	32192625	0.04355	3657	0.9064	IgD- CD38dim B cell %B cell	IgD- CD38dim B cell %B cell	IgD- CD38dim B cell %B cell || ||	TRUE	igd	32151133	4.29536e-06	0.0438977	Hypertrophic cardiomyopathy || id:finngen_R9_I9_HYPERTROCARDMYOP	TRUE	reported	finngen_R9_I9_HYPERTROCARDMYOP	2	TRUE
934	rs144298547	G	C	G	C	0.68648	-0.03718	0.0217311	0.0278	FALSE	TRUE	FALSE	ebi-a-GCST90001428	15	67257392	0.07559	3657	0.6229	IgD- CD38dim B cell %B cell	IgD- CD38dim B cell %B cell	IgD- CD38dim B cell %B cell || ||	TRUE	igd	66965054	8.34353e-09	0.119152	Hypertrophic cardiomyopathy || id:finngen_R9_I9_HYPERTROCARDMYOP	TRUE	reported	finngen_R9_I9_HYPERTROCARDMYOP	2	TRUE
935	rs145008680	C	A	C	A	0.941357	0.2138	0.010976	0.009	FALSE	FALSE	FALSE	ebi-a-GCST90001428	15	63141760	0.1299	3657	0.0999309	IgD- CD38dim B cell %B cell	IgD- CD38dim B cell %B cell	IgD- CD38dim B cell %B cell || ||	TRUE	igd	62849561	4.07455e-09	0.160064	Hypertrophic cardiomyopathy || id:finngen_R9_I9_HYPERTROCARDMYOP	TRUE	reported	finngen_R9_I9_HYPERTROCARDMYOP	2	TRUE
936	rs147663430	C	T	C	T	0.591943	0.4196	0.0205411	0.0023	FALSE	FALSE	FALSE	ebi-a-GCST90001428	15	68432551	0.2291	3657	0.0670795	IgD- CD38dim B cell %B cell	IgD- CD38dim B cell %B cell	IgD- CD38dim B cell %B cell || ||	TRUE	igd	68140213	2.17686e-06	0.124981	Hypertrophic cardiomyopathy || id:finngen_R9_I9_HYPERTROCARDMYOP	TRUE	reported	finngen_R9_I9_HYPERTROCARDMYOP	2	TRUE
937	rs149174045	A	G	A	G	1.59639	-0.01632	0.00821829	0.0126	FALSE	FALSE	FALSE	ebi-a-GCST90001428	11	50705199	0.1374	3657	0.9055	IgD- CD38dim B cell %B cell	IgD- CD38dim B cell %B cell	IgD- CD38dim B cell %B cell || ||	TRUE	igd	50746028	1.12564e-27	0.146429	Hypertrophic cardiomyopathy || id:finngen_R9_I9_HYPERTROCARDMYOP	TRUE	reported	finngen_R9_I9_HYPERTROCARDMYOP	2	TRUE
938	rs150493778	A	G	A	G	3.83532	0.2774	0.000684326	0.0004	FALSE	FALSE	FALSE	ebi-a-GCST90001428	11	57967968	0.5413	3657	0.6084	IgD- CD38dim B cell %B cell	IgD- CD38dim B cell %B cell	IgD- CD38dim B cell %B cell || ||	TRUE	igd	58200496	3.24713e-73	0.211908	Hypertrophic cardiomyopathy || id:finngen_R9_I9_HYPERTROCARDMYOP	TRUE	reported	finngen_R9_I9_HYPERTROCARDMYOP	2	TRUE
939	rs17241676	T	C	T	C	0.236804	-0.0452	0.292611	0.4047	FALSE	FALSE	FALSE	ebi-a-GCST90001428	16	60406863	0.02501	3657	0.0708794	IgD- CD38dim B cell %B cell	IgD- CD38dim B cell %B cell	IgD- CD38dim B cell %B cell || ||	TRUE	igd	60372959	3.39211e-07	0.0464298	Hypertrophic cardiomyopathy || id:finngen_R9_I9_HYPERTROCARDMYOP	TRUE	reported	finngen_R9_I9_HYPERTROCARDMYOP	2	TRUE
940	rs1804972	T	C	T	C	0.768166	-0.01965	0.0190588	0.0339	FALSE	FALSE	FALSE	ebi-a-GCST90001428	11	60658301	0.06857	3657	0.774399	IgD- CD38dim B cell %B cell	IgD- CD38dim B cell %B cell	IgD- CD38dim B cell %B cell || ||	TRUE	igd	60890829	6.12266e-10	0.124153	Hypertrophic cardiomyopathy || id:finngen_R9_I9_HYPERTROCARDMYOP	TRUE	reported	finngen_R9_I9_HYPERTROCARDMYOP	2	TRUE
941	rs187248124	C	T	C	T	0.720269	0.02472	0.0195937	0.0003	FALSE	FALSE	FALSE	ebi-a-GCST90001428	15	65368655	0.6657	3657	0.9704	IgD- CD38dim B cell %B cell	IgD- CD38dim B cell %B cell	IgD- CD38dim B cell %B cell || ||	TRUE	igd	65076317	8.98421e-09	0.125289	Hypertrophic cardiomyopathy || id:finngen_R9_I9_HYPERTROCARDMYOP	TRUE	reported	finngen_R9_I9_HYPERTROCARDMYOP	2	TRUE
942	rs30410	G	A	G	A	-0.299416	0.0378	0.896229	0.9735	FALSE	FALSE	FALSE	ebi-a-GCST90001428	16	79627692	0.07665	3657	0.621901	IgD- CD38dim B cell %B cell	IgD- CD38dim B cell %B cell	IgD- CD38dim B cell %B cell || ||	TRUE	igd	79593795	5.47318e-06	0.0658668	Hypertrophic cardiomyopathy || id:finngen_R9_I9_HYPERTROCARDMYOP	TRUE	reported	finngen_R9_I9_HYPERTROCARDMYOP	2	TRUE
943	rs4971463	G	A	G	A	-0.20777	-0.02394	0.480613	0.4606	FALSE	FALSE	FALSE	ebi-a-GCST90001428	2	1116648	0.02457	3657	0.33	IgD- CD38dim B cell %B cell	IgD- CD38dim B cell %B cell	IgD- CD38dim B cell %B cell || ||	TRUE	igd	1120962	1.72703e-06	0.0434394	Hypertrophic cardiomyopathy || id:finngen_R9_I9_HYPERTROCARDMYOP	TRUE	reported	finngen_R9_I9_HYPERTROCARDMYOP	2	TRUE
944	rs55756397	A	G	A	G	1.10396	-0.1101	0.0144216	0.0056	FALSE	FALSE	FALSE	ebi-a-GCST90001428	11	60285564	0.159	3657	0.4889	IgD- CD38dim B cell %B cell	IgD- CD38dim B cell %B cell	IgD- CD38dim B cell %B cell || ||	TRUE	igd	60518091	4.45554e-19	0.123693	Hypertrophic cardiomyopathy || id:finngen_R9_I9_HYPERTROCARDMYOP	TRUE	reported	finngen_R9_I9_HYPERTROCARDMYOP	2	TRUE
945	rs558524282	C	T	C	T	1.69471	0.03725	0.00504912	0.0071	FALSE	FALSE	FALSE	ebi-a-GCST90001428	11	62609104	0.1462	3657	0.7989	IgD- CD38dim B cell %B cell	IgD- CD38dim B cell %B cell	IgD- CD38dim B cell %B cell || ||	TRUE	igd	62841632	3.08035e-23	0.170664	Hypertrophic cardiomyopathy || id:finngen_R9_I9_HYPERTROCARDMYOP	TRUE	reported	finngen_R9_I9_HYPERTROCARDMYOP	2	TRUE
946	rs60617331	C	T	C	T	1.30478	-0.07884	0.00377312	0.0332	FALSE	FALSE	FALSE	ebi-a-GCST90001428	11	69715453	0.06914	3657	0.2543	IgD- CD38dim B cell %B cell	IgD- CD38dim B cell %B cell	IgD- CD38dim B cell %B cell || ||	TRUE	igd	69900694	4.00857e-08	0.237645	Hypertrophic cardiomyopathy || id:finngen_R9_I9_HYPERTROCARDMYOP	TRUE	reported	finngen_R9_I9_HYPERTROCARDMYOP	2	TRUE
947	rs62427638	T	C	T	C	-1.17832	-0.03888	0.0141119	0.1247	FALSE	FALSE	FALSE	ebi-a-GCST90001428	6	107332591	0.0374	3657	0.2986	IgD- CD38dim B cell %B cell	IgD- CD38dim B cell %B cell	IgD- CD38dim B cell %B cell || ||	TRUE	igd	107011387	9.02381e-06	0.265427	Hypertrophic cardiomyopathy || id:finngen_R9_I9_HYPERTROCARDMYOP	TRUE	reported	finngen_R9_I9_HYPERTROCARDMYOP	2	TRUE
948	rs74566099	A	G	A	G	0.947646	0.07753	0.0169059	0.0008	FALSE	FALSE	FALSE	ebi-a-GCST90001428	11	45953104	0.3993	3657	0.846	IgD- CD38dim B cell %B cell	IgD- CD38dim B cell %B cell	IgD- CD38dim B cell %B cell || ||	TRUE	igd	45931553	1.02825e-14	0.122503	Hypertrophic cardiomyopathy || id:finngen_R9_I9_HYPERTROCARDMYOP	TRUE	reported	finngen_R9_I9_HYPERTROCARDMYOP	2	TRUE
949	rs79460469	T	C	T	C	2.15793	-0.0457	0.00409611	0.015	FALSE	FALSE	FALSE	ebi-a-GCST90001428	11	57305574	0.1035	3657	0.658999	IgD- CD38dim B cell %B cell	IgD- CD38dim B cell %B cell	IgD- CD38dim B cell %B cell || ||	TRUE	igd	57538101	1.70098e-38	0.166317	Hypertrophic cardiomyopathy || id:finngen_R9_I9_HYPERTROCARDMYOP	TRUE	reported	finngen_R9_I9_HYPERTROCARDMYOP	2	TRUE
950	rs79847151	T	C	T	C	0.273658	0.03665	0.130553	0.1403	FALSE	FALSE	FALSE	ebi-a-GCST90001428	7	33802894	0.03567	3657	0.3043	IgD- CD38dim B cell %B cell	IgD- CD38dim B cell %B cell	IgD- CD38dim B cell %B cell || ||	TRUE	igd	33763282	5.68971e-06	0.060309	Hypertrophic cardiomyopathy || id:finngen_R9_I9_HYPERTROCARDMYOP	TRUE	reported	finngen_R9_I9_HYPERTROCARDMYOP	2	TRUE
951	rs10203647	T	C	T	C	0.202833	0.02646	0.630765	0.5971	FALSE	FALSE	FALSE	ebi-a-GCST90001429	2	107543156	0.02488	3656	0.2876	IgD+ CD38+ B cell %lymphocyte	IgD+ CD38+ B cell %lymphocyte	IgD+ CD38+ B cell %lymphocyte || ||	TRUE	igd	106926700	9.49445e-06	0.0458029	Hypertrophic cardiomyopathy || id:finngen_R9_I9_HYPERTROCARDMYOP	TRUE	reported	finngen_R9_I9_HYPERTROCARDMYOP	2	TRUE
952	rs10213404	C	A	C	A	-0.224495	0.01383	0.334157	0.1812	FALSE	FALSE	FALSE	ebi-a-GCST90001429	4	104240255	0.03116	3656	0.657201	IgD+ CD38+ B cell %lymphocyte	IgD+ CD38+ B cell %lymphocyte	IgD+ CD38+ B cell %lymphocyte || ||	TRUE	igd	103319098	2.08622e-06	0.0473129	Hypertrophic cardiomyopathy || id:finngen_R9_I9_HYPERTROCARDMYOP	TRUE	reported	finngen_R9_I9_HYPERTROCARDMYOP	2	TRUE
953	rs1087254	G	A	G	A	-0.20449	-0.003748	0.580208	0.6037	FALSE	FALSE	FALSE	ebi-a-GCST90001429	3	107033296	0.02524	3656	0.882	IgD+ CD38+ B cell %lymphocyte	IgD+ CD38+ B cell %lymphocyte	IgD+ CD38+ B cell %lymphocyte || ||	TRUE	igd	107314449	3.06916e-06	0.0438243	Hypertrophic cardiomyopathy || id:finngen_R9_I9_HYPERTROCARDMYOP	TRUE	reported	finngen_R9_I9_HYPERTROCARDMYOP	2	TRUE
954	rs111857153	C	G	C	G	0.727844	-0.1956	0.0173379	0.0062	FALSE	TRUE	FALSE	ebi-a-GCST90001429	15	63375237	0.1496	3656	0.1911	IgD+ CD38+ B cell %lymphocyte	IgD+ CD38+ B cell %lymphocyte	IgD+ CD38+ B cell %lymphocyte || ||	TRUE	igd	63083038	2.02913e-08	0.129752	Hypertrophic cardiomyopathy || id:finngen_R9_I9_HYPERTROCARDMYOP	TRUE	reported	finngen_R9_I9_HYPERTROCARDMYOP	2	TRUE
955	rs113002363	T	C	T	C	0.813868	0.1196	0.00876356	0.0491	FALSE	FALSE	FALSE	ebi-a-GCST90001429	11	68448137	0.05631	3656	0.0336798	IgD+ CD38+ B cell %lymphocyte	IgD+ CD38+ B cell %lymphocyte	IgD+ CD38+ B cell %lymphocyte || ||	TRUE	igd	68680669	8.82551e-06	0.183134	Hypertrophic cardiomyopathy || id:finngen_R9_I9_HYPERTROCARDMYOP	TRUE	reported	finngen_R9_I9_HYPERTROCARDMYOP	2	TRUE
956	rs115766721	T	G	T	G	0.568887	-2.191	0.020056	0.0003	FALSE	FALSE	FALSE	ebi-a-GCST90001429	1	243548308	0.7033	3656	0.00184999	IgD+ CD38+ B cell %lymphocyte	IgD+ CD38+ B cell %lymphocyte	IgD+ CD38+ B cell %lymphocyte || ||	TRUE	igd	243385006	9.23868e-06	0.128293	Hypertrophic cardiomyopathy || id:finngen_R9_I9_HYPERTROCARDMYOP	TRUE	reported	finngen_R9_I9_HYPERTROCARDMYOP	2	TRUE
957	rs11838934	G	A	G	A	-0.496461	-0.03914	0.067168	0.0373	FALSE	FALSE	FALSE	ebi-a-GCST90001429	13	32627358	0.06385	3656	0.5399	IgD+ CD38+ B cell %lymphocyte	IgD+ CD38+ B cell %lymphocyte	IgD+ CD38+ B cell %lymphocyte || ||	TRUE	igd	32053221	4.64922e-07	0.0984992	Hypertrophic cardiomyopathy || id:finngen_R9_I9_HYPERTROCARDMYOP	TRUE	reported	finngen_R9_I9_HYPERTROCARDMYOP	2	TRUE
958	rs11918229	G	A	G	A	0.201778	0.1128	0.391703	0.0894	FALSE	FALSE	FALSE	ebi-a-GCST90001429	3	32192625	0.04267	3656	0.00821807	IgD+ CD38+ B cell %lymphocyte	IgD+ CD38+ B cell %lymphocyte	IgD+ CD38+ B cell %lymphocyte || ||	TRUE	igd	32151133	4.29536e-06	0.0438977	Hypertrophic cardiomyopathy || id:finngen_R9_I9_HYPERTROCARDMYOP	TRUE	reported	finngen_R9_I9_HYPERTROCARDMYOP	2	TRUE
959	rs144298547	G	C	G	C	0.68648	0.03146	0.0217311	0.0278	FALSE	TRUE	FALSE	ebi-a-GCST90001429	15	67257392	0.07407	3656	0.6711	IgD+ CD38+ B cell %lymphocyte	IgD+ CD38+ B cell %lymphocyte	IgD+ CD38+ B cell %lymphocyte || ||	TRUE	igd	66965054	8.34353e-09	0.119152	Hypertrophic cardiomyopathy || id:finngen_R9_I9_HYPERTROCARDMYOP	TRUE	reported	finngen_R9_I9_HYPERTROCARDMYOP	2	TRUE
960	rs145008680	C	A	C	A	0.941357	-0.01374	0.010976	0.009	FALSE	FALSE	FALSE	ebi-a-GCST90001429	15	63141760	0.1279	3656	0.9144	IgD+ CD38+ B cell %lymphocyte	IgD+ CD38+ B cell %lymphocyte	IgD+ CD38+ B cell %lymphocyte || ||	TRUE	igd	62849561	4.07455e-09	0.160064	Hypertrophic cardiomyopathy || id:finngen_R9_I9_HYPERTROCARDMYOP	TRUE	reported	finngen_R9_I9_HYPERTROCARDMYOP	2	TRUE
961	rs147663430	C	T	C	T	0.591943	0.03647	0.0205411	0.0023	FALSE	FALSE	FALSE	ebi-a-GCST90001429	15	68432551	0.226	3656	0.8718	IgD+ CD38+ B cell %lymphocyte	IgD+ CD38+ B cell %lymphocyte	IgD+ CD38+ B cell %lymphocyte || ||	TRUE	igd	68140213	2.17686e-06	0.124981	Hypertrophic cardiomyopathy || id:finngen_R9_I9_HYPERTROCARDMYOP	TRUE	reported	finngen_R9_I9_HYPERTROCARDMYOP	2	TRUE
962	rs149174045	A	G	A	G	1.59639	-0.007655	0.00821829	0.0126	FALSE	FALSE	FALSE	ebi-a-GCST90001429	11	50705199	0.1345	3656	0.9546	IgD+ CD38+ B cell %lymphocyte	IgD+ CD38+ B cell %lymphocyte	IgD+ CD38+ B cell %lymphocyte || ||	TRUE	igd	50746028	1.12564e-27	0.146429	Hypertrophic cardiomyopathy || id:finngen_R9_I9_HYPERTROCARDMYOP	TRUE	reported	finngen_R9_I9_HYPERTROCARDMYOP	2	TRUE
963	rs150493778	A	G	A	G	3.83532	0.07115	0.000684326	0.0004	FALSE	FALSE	FALSE	ebi-a-GCST90001429	11	57967968	0.5335	3656	0.8939	IgD+ CD38+ B cell %lymphocyte	IgD+ CD38+ B cell %lymphocyte	IgD+ CD38+ B cell %lymphocyte || ||	TRUE	igd	58200496	3.24713e-73	0.211908	Hypertrophic cardiomyopathy || id:finngen_R9_I9_HYPERTROCARDMYOP	TRUE	reported	finngen_R9_I9_HYPERTROCARDMYOP	2	TRUE
964	rs17241676	T	C	T	C	0.236804	0.03749	0.292611	0.4045	FALSE	FALSE	FALSE	ebi-a-GCST90001429	16	60406863	0.02457	3656	0.1271	IgD+ CD38+ B cell %lymphocyte	IgD+ CD38+ B cell %lymphocyte	IgD+ CD38+ B cell %lymphocyte || ||	TRUE	igd	60372959	3.39211e-07	0.0464298	Hypertrophic cardiomyopathy || id:finngen_R9_I9_HYPERTROCARDMYOP	TRUE	reported	finngen_R9_I9_HYPERTROCARDMYOP	2	TRUE
965	rs1804972	T	C	T	C	0.768166	0.07882	0.0190588	0.0339	FALSE	FALSE	FALSE	ebi-a-GCST90001429	11	60658301	0.06729	3656	0.2415	IgD+ CD38+ B cell %lymphocyte	IgD+ CD38+ B cell %lymphocyte	IgD+ CD38+ B cell %lymphocyte || ||	TRUE	igd	60890829	6.12266e-10	0.124153	Hypertrophic cardiomyopathy || id:finngen_R9_I9_HYPERTROCARDMYOP	TRUE	reported	finngen_R9_I9_HYPERTROCARDMYOP	2	TRUE
966	rs187248124	C	T	C	T	0.720269	-0.2524	0.0195937	0.0003	FALSE	FALSE	FALSE	ebi-a-GCST90001429	15	65368655	0.6602	3656	0.702301	IgD+ CD38+ B cell %lymphocyte	IgD+ CD38+ B cell %lymphocyte	IgD+ CD38+ B cell %lymphocyte || ||	TRUE	igd	65076317	8.98421e-09	0.125289	Hypertrophic cardiomyopathy || id:finngen_R9_I9_HYPERTROCARDMYOP	TRUE	reported	finngen_R9_I9_HYPERTROCARDMYOP	2	TRUE
967	rs30410	G	A	G	A	-0.299416	-0.1447	0.896229	0.9735	FALSE	FALSE	FALSE	ebi-a-GCST90001429	16	79627692	0.07522	3656	0.0545205	IgD+ CD38+ B cell %lymphocyte	IgD+ CD38+ B cell %lymphocyte	IgD+ CD38+ B cell %lymphocyte || ||	TRUE	igd	79593795	5.47318e-06	0.0658668	Hypertrophic cardiomyopathy || id:finngen_R9_I9_HYPERTROCARDMYOP	TRUE	reported	finngen_R9_I9_HYPERTROCARDMYOP	2	TRUE
968	rs4971463	G	A	G	A	-0.20777	-0.002734	0.480613	0.4607	FALSE	FALSE	FALSE	ebi-a-GCST90001429	2	1116648	0.02412	3656	0.9098	IgD+ CD38+ B cell %lymphocyte	IgD+ CD38+ B cell %lymphocyte	IgD+ CD38+ B cell %lymphocyte || ||	TRUE	igd	1120962	1.72703e-06	0.0434394	Hypertrophic cardiomyopathy || id:finngen_R9_I9_HYPERTROCARDMYOP	TRUE	reported	finngen_R9_I9_HYPERTROCARDMYOP	2	TRUE
969	rs55756397	A	G	A	G	1.10396	-0.2531	0.0144216	0.0056	FALSE	FALSE	FALSE	ebi-a-GCST90001429	11	60285564	0.1565	3656	0.1059	IgD+ CD38+ B cell %lymphocyte	IgD+ CD38+ B cell %lymphocyte	IgD+ CD38+ B cell %lymphocyte || ||	TRUE	igd	60518091	4.45554e-19	0.123693	Hypertrophic cardiomyopathy || id:finngen_R9_I9_HYPERTROCARDMYOP	TRUE	reported	finngen_R9_I9_HYPERTROCARDMYOP	2	TRUE
970	rs558524282	C	T	C	T	1.69471	-0.3007	0.00504912	0.0071	FALSE	FALSE	FALSE	ebi-a-GCST90001429	11	62609104	0.1435	3656	0.0361701	IgD+ CD38+ B cell %lymphocyte	IgD+ CD38+ B cell %lymphocyte	IgD+ CD38+ B cell %lymphocyte || ||	TRUE	igd	62841632	3.08035e-23	0.170664	Hypertrophic cardiomyopathy || id:finngen_R9_I9_HYPERTROCARDMYOP	TRUE	reported	finngen_R9_I9_HYPERTROCARDMYOP	2	TRUE
971	rs60617331	C	T	C	T	1.30478	0.0225	0.00377312	0.0332	FALSE	FALSE	FALSE	ebi-a-GCST90001429	11	69715453	0.06795	3656	0.7405	IgD+ CD38+ B cell %lymphocyte	IgD+ CD38+ B cell %lymphocyte	IgD+ CD38+ B cell %lymphocyte || ||	TRUE	igd	69900694	4.00857e-08	0.237645	Hypertrophic cardiomyopathy || id:finngen_R9_I9_HYPERTROCARDMYOP	TRUE	reported	finngen_R9_I9_HYPERTROCARDMYOP	2	TRUE
972	rs62427638	T	C	T	C	-1.17832	0.002112	0.0141119	0.1247	FALSE	FALSE	FALSE	ebi-a-GCST90001429	6	107332591	0.03667	3656	0.9541	IgD+ CD38+ B cell %lymphocyte	IgD+ CD38+ B cell %lymphocyte	IgD+ CD38+ B cell %lymphocyte || ||	TRUE	igd	107011387	9.02381e-06	0.265427	Hypertrophic cardiomyopathy || id:finngen_R9_I9_HYPERTROCARDMYOP	TRUE	reported	finngen_R9_I9_HYPERTROCARDMYOP	2	TRUE
973	rs74566099	A	G	A	G	0.947646	-0.1654	0.0169059	0.0008	FALSE	FALSE	FALSE	ebi-a-GCST90001429	11	45953104	0.3934	3656	0.6742	IgD+ CD38+ B cell %lymphocyte	IgD+ CD38+ B cell %lymphocyte	IgD+ CD38+ B cell %lymphocyte || ||	TRUE	igd	45931553	1.02825e-14	0.122503	Hypertrophic cardiomyopathy || id:finngen_R9_I9_HYPERTROCARDMYOP	TRUE	reported	finngen_R9_I9_HYPERTROCARDMYOP	2	TRUE
974	rs79460469	T	C	T	C	2.15793	0.05121	0.00409611	0.015	FALSE	FALSE	FALSE	ebi-a-GCST90001429	11	57305574	0.1014	3656	0.613501	IgD+ CD38+ B cell %lymphocyte	IgD+ CD38+ B cell %lymphocyte	IgD+ CD38+ B cell %lymphocyte || ||	TRUE	igd	57538101	1.70098e-38	0.166317	Hypertrophic cardiomyopathy || id:finngen_R9_I9_HYPERTROCARDMYOP	TRUE	reported	finngen_R9_I9_HYPERTROCARDMYOP	2	TRUE
975	rs79847151	T	C	T	C	0.273658	0.00746	0.130553	0.1402	FALSE	FALSE	FALSE	ebi-a-GCST90001429	7	33802894	0.03505	3656	0.8315	IgD+ CD38+ B cell %lymphocyte	IgD+ CD38+ B cell %lymphocyte	IgD+ CD38+ B cell %lymphocyte || ||	TRUE	igd	33763282	5.68971e-06	0.060309	Hypertrophic cardiomyopathy || id:finngen_R9_I9_HYPERTROCARDMYOP	TRUE	reported	finngen_R9_I9_HYPERTROCARDMYOP	2	TRUE
976	rs10203647	T	C	T	C	0.202833	0.04043	0.630765	0.5971	FALSE	FALSE	FALSE	ebi-a-GCST90001430	2	107543156	0.02498	3656	0.1056	IgD+ CD38dim B cell %lymphocyte	IgD+ CD38dim B cell %lymphocyte	IgD+ CD38dim B cell %lymphocyte || ||	TRUE	igd	106926700	9.49445e-06	0.0458029	Hypertrophic cardiomyopathy || id:finngen_R9_I9_HYPERTROCARDMYOP	TRUE	reported	finngen_R9_I9_HYPERTROCARDMYOP	2	TRUE
977	rs10213404	C	A	C	A	-0.224495	-0.004599	0.334157	0.1812	FALSE	FALSE	FALSE	ebi-a-GCST90001430	4	104240255	0.03129	3656	0.8831	IgD+ CD38dim B cell %lymphocyte	IgD+ CD38dim B cell %lymphocyte	IgD+ CD38dim B cell %lymphocyte || ||	TRUE	igd	103319098	2.08622e-06	0.0473129	Hypertrophic cardiomyopathy || id:finngen_R9_I9_HYPERTROCARDMYOP	TRUE	reported	finngen_R9_I9_HYPERTROCARDMYOP	2	TRUE
978	rs1087254	G	A	G	A	-0.20449	0.008029	0.580208	0.6037	FALSE	FALSE	FALSE	ebi-a-GCST90001430	3	107033296	0.02532	3656	0.751201	IgD+ CD38dim B cell %lymphocyte	IgD+ CD38dim B cell %lymphocyte	IgD+ CD38dim B cell %lymphocyte || ||	TRUE	igd	107314449	3.06916e-06	0.0438243	Hypertrophic cardiomyopathy || id:finngen_R9_I9_HYPERTROCARDMYOP	TRUE	reported	finngen_R9_I9_HYPERTROCARDMYOP	2	TRUE
979	rs111857153	C	G	C	G	0.727844	-0.1627	0.0173379	0.0062	FALSE	TRUE	FALSE	ebi-a-GCST90001430	15	63375237	0.1499	3656	0.2777	IgD+ CD38dim B cell %lymphocyte	IgD+ CD38dim B cell %lymphocyte	IgD+ CD38dim B cell %lymphocyte || ||	TRUE	igd	63083038	2.02913e-08	0.129752	Hypertrophic cardiomyopathy || id:finngen_R9_I9_HYPERTROCARDMYOP	TRUE	reported	finngen_R9_I9_HYPERTROCARDMYOP	2	TRUE
980	rs113002363	T	C	T	C	0.813868	0.09583	0.00876356	0.0491	FALSE	FALSE	FALSE	ebi-a-GCST90001430	11	68448137	0.05646	3656	0.0897202	IgD+ CD38dim B cell %lymphocyte	IgD+ CD38dim B cell %lymphocyte	IgD+ CD38dim B cell %lymphocyte || ||	TRUE	igd	68680669	8.82551e-06	0.183134	Hypertrophic cardiomyopathy || id:finngen_R9_I9_HYPERTROCARDMYOP	TRUE	reported	finngen_R9_I9_HYPERTROCARDMYOP	2	TRUE
981	rs115766721	T	G	T	G	0.568887	-1.66	0.020056	0.0003	FALSE	FALSE	FALSE	ebi-a-GCST90001430	1	243548308	0.6995	3656	0.0176701	IgD+ CD38dim B cell %lymphocyte	IgD+ CD38dim B cell %lymphocyte	IgD+ CD38dim B cell %lymphocyte || ||	TRUE	igd	243385006	9.23868e-06	0.128293	Hypertrophic cardiomyopathy || id:finngen_R9_I9_HYPERTROCARDMYOP	TRUE	reported	finngen_R9_I9_HYPERTROCARDMYOP	2	TRUE
982	rs11838934	G	A	G	A	-0.496461	-0.01997	0.067168	0.0373	FALSE	FALSE	FALSE	ebi-a-GCST90001430	13	32627358	0.06408	3656	0.755299	IgD+ CD38dim B cell %lymphocyte	IgD+ CD38dim B cell %lymphocyte	IgD+ CD38dim B cell %lymphocyte || ||	TRUE	igd	32053221	4.64922e-07	0.0984992	Hypertrophic cardiomyopathy || id:finngen_R9_I9_HYPERTROCARDMYOP	TRUE	reported	finngen_R9_I9_HYPERTROCARDMYOP	2	TRUE
983	rs11918229	G	A	G	A	0.201778	0.08399	0.391703	0.0894	FALSE	FALSE	FALSE	ebi-a-GCST90001430	3	32192625	0.04286	3656	0.0501499	IgD+ CD38dim B cell %lymphocyte	IgD+ CD38dim B cell %lymphocyte	IgD+ CD38dim B cell %lymphocyte || ||	TRUE	igd	32151133	4.29536e-06	0.0438977	Hypertrophic cardiomyopathy || id:finngen_R9_I9_HYPERTROCARDMYOP	TRUE	reported	finngen_R9_I9_HYPERTROCARDMYOP	2	TRUE
984	rs144298547	G	C	G	C	0.68648	0.007209	0.0217311	0.0278	FALSE	TRUE	FALSE	ebi-a-GCST90001430	15	67257392	0.07445	3656	0.9229	IgD+ CD38dim B cell %lymphocyte	IgD+ CD38dim B cell %lymphocyte	IgD+ CD38dim B cell %lymphocyte || ||	TRUE	igd	66965054	8.34353e-09	0.119152	Hypertrophic cardiomyopathy || id:finngen_R9_I9_HYPERTROCARDMYOP	TRUE	reported	finngen_R9_I9_HYPERTROCARDMYOP	2	TRUE
985	rs145008680	C	A	C	A	0.941357	-0.2358	0.010976	0.009	FALSE	FALSE	FALSE	ebi-a-GCST90001430	15	63141760	0.1279	3656	0.0654305	IgD+ CD38dim B cell %lymphocyte	IgD+ CD38dim B cell %lymphocyte	IgD+ CD38dim B cell %lymphocyte || ||	TRUE	igd	62849561	4.07455e-09	0.160064	Hypertrophic cardiomyopathy || id:finngen_R9_I9_HYPERTROCARDMYOP	TRUE	reported	finngen_R9_I9_HYPERTROCARDMYOP	2	TRUE
986	rs147663430	C	T	C	T	0.591943	0.2437	0.0205411	0.0023	FALSE	FALSE	FALSE	ebi-a-GCST90001430	15	68432551	0.2256	3656	0.2802	IgD+ CD38dim B cell %lymphocyte	IgD+ CD38dim B cell %lymphocyte	IgD+ CD38dim B cell %lymphocyte || ||	TRUE	igd	68140213	2.17686e-06	0.124981	Hypertrophic cardiomyopathy || id:finngen_R9_I9_HYPERTROCARDMYOP	TRUE	reported	finngen_R9_I9_HYPERTROCARDMYOP	2	TRUE
987	rs149174045	A	G	A	G	1.59639	-0.03217	0.00821829	0.0126	FALSE	FALSE	FALSE	ebi-a-GCST90001430	11	50705199	0.1354	3656	0.8122	IgD+ CD38dim B cell %lymphocyte	IgD+ CD38dim B cell %lymphocyte	IgD+ CD38dim B cell %lymphocyte || ||	TRUE	igd	50746028	1.12564e-27	0.146429	Hypertrophic cardiomyopathy || id:finngen_R9_I9_HYPERTROCARDMYOP	TRUE	reported	finngen_R9_I9_HYPERTROCARDMYOP	2	TRUE
988	rs150493778	A	G	A	G	3.83532	-0.6658	0.000684326	0.0004	FALSE	FALSE	FALSE	ebi-a-GCST90001430	11	57967968	0.5329	3656	0.2116	IgD+ CD38dim B cell %lymphocyte	IgD+ CD38dim B cell %lymphocyte	IgD+ CD38dim B cell %lymphocyte || ||	TRUE	igd	58200496	3.24713e-73	0.211908	Hypertrophic cardiomyopathy || id:finngen_R9_I9_HYPERTROCARDMYOP	TRUE	reported	finngen_R9_I9_HYPERTROCARDMYOP	2	TRUE
989	rs17241676	T	C	T	C	0.236804	0.02786	0.292611	0.4045	FALSE	FALSE	FALSE	ebi-a-GCST90001430	16	60406863	0.02465	3656	0.2585	IgD+ CD38dim B cell %lymphocyte	IgD+ CD38dim B cell %lymphocyte	IgD+ CD38dim B cell %lymphocyte || ||	TRUE	igd	60372959	3.39211e-07	0.0464298	Hypertrophic cardiomyopathy || id:finngen_R9_I9_HYPERTROCARDMYOP	TRUE	reported	finngen_R9_I9_HYPERTROCARDMYOP	2	TRUE
990	rs1804972	T	C	T	C	0.768166	0.1005	0.0190588	0.0339	FALSE	FALSE	FALSE	ebi-a-GCST90001430	11	60658301	0.0675	3656	0.1366	IgD+ CD38dim B cell %lymphocyte	IgD+ CD38dim B cell %lymphocyte	IgD+ CD38dim B cell %lymphocyte || ||	TRUE	igd	60890829	6.12266e-10	0.124153	Hypertrophic cardiomyopathy || id:finngen_R9_I9_HYPERTROCARDMYOP	TRUE	reported	finngen_R9_I9_HYPERTROCARDMYOP	2	TRUE
991	rs187248124	C	T	C	T	0.720269	0.07138	0.0195937	0.0003	FALSE	FALSE	FALSE	ebi-a-GCST90001430	15	65368655	0.6555	3656	0.9133	IgD+ CD38dim B cell %lymphocyte	IgD+ CD38dim B cell %lymphocyte	IgD+ CD38dim B cell %lymphocyte || ||	TRUE	igd	65076317	8.98421e-09	0.125289	Hypertrophic cardiomyopathy || id:finngen_R9_I9_HYPERTROCARDMYOP	TRUE	reported	finngen_R9_I9_HYPERTROCARDMYOP	2	TRUE
992	rs30410	G	A	G	A	-0.299416	-0.1365	0.896229	0.9735	FALSE	FALSE	FALSE	ebi-a-GCST90001430	16	79627692	0.07546	3656	0.0704596	IgD+ CD38dim B cell %lymphocyte	IgD+ CD38dim B cell %lymphocyte	IgD+ CD38dim B cell %lymphocyte || ||	TRUE	igd	79593795	5.47318e-06	0.0658668	Hypertrophic cardiomyopathy || id:finngen_R9_I9_HYPERTROCARDMYOP	TRUE	reported	finngen_R9_I9_HYPERTROCARDMYOP	2	TRUE
993	rs4971463	G	A	G	A	-0.20777	0.009899	0.480613	0.4607	FALSE	FALSE	FALSE	ebi-a-GCST90001430	2	1116648	0.02421	3656	0.6826	IgD+ CD38dim B cell %lymphocyte	IgD+ CD38dim B cell %lymphocyte	IgD+ CD38dim B cell %lymphocyte || ||	TRUE	igd	1120962	1.72703e-06	0.0434394	Hypertrophic cardiomyopathy || id:finngen_R9_I9_HYPERTROCARDMYOP	TRUE	reported	finngen_R9_I9_HYPERTROCARDMYOP	2	TRUE
994	rs55756397	A	G	A	G	1.10396	-0.1649	0.0144216	0.0056	FALSE	FALSE	FALSE	ebi-a-GCST90001430	11	60285564	0.1567	3656	0.2925	IgD+ CD38dim B cell %lymphocyte	IgD+ CD38dim B cell %lymphocyte	IgD+ CD38dim B cell %lymphocyte || ||	TRUE	igd	60518091	4.45554e-19	0.123693	Hypertrophic cardiomyopathy || id:finngen_R9_I9_HYPERTROCARDMYOP	TRUE	reported	finngen_R9_I9_HYPERTROCARDMYOP	2	TRUE
995	rs558524282	C	T	C	T	1.69471	-0.1971	0.00504912	0.0071	FALSE	FALSE	FALSE	ebi-a-GCST90001430	11	62609104	0.1439	3656	0.1708	IgD+ CD38dim B cell %lymphocyte	IgD+ CD38dim B cell %lymphocyte	IgD+ CD38dim B cell %lymphocyte || ||	TRUE	igd	62841632	3.08035e-23	0.170664	Hypertrophic cardiomyopathy || id:finngen_R9_I9_HYPERTROCARDMYOP	TRUE	reported	finngen_R9_I9_HYPERTROCARDMYOP	2	TRUE
996	rs60617331	C	T	C	T	1.30478	0.01573	0.00377312	0.0332	FALSE	FALSE	FALSE	ebi-a-GCST90001430	11	69715453	0.06811	3656	0.8173	IgD+ CD38dim B cell %lymphocyte	IgD+ CD38dim B cell %lymphocyte	IgD+ CD38dim B cell %lymphocyte || ||	TRUE	igd	69900694	4.00857e-08	0.237645	Hypertrophic cardiomyopathy || id:finngen_R9_I9_HYPERTROCARDMYOP	TRUE	reported	finngen_R9_I9_HYPERTROCARDMYOP	2	TRUE
997	rs62427638	T	C	T	C	-1.17832	0.001983	0.0141119	0.1247	FALSE	FALSE	FALSE	ebi-a-GCST90001430	6	107332591	0.03684	3656	0.9571	IgD+ CD38dim B cell %lymphocyte	IgD+ CD38dim B cell %lymphocyte	IgD+ CD38dim B cell %lymphocyte || ||	TRUE	igd	107011387	9.02381e-06	0.265427	Hypertrophic cardiomyopathy || id:finngen_R9_I9_HYPERTROCARDMYOP	TRUE	reported	finngen_R9_I9_HYPERTROCARDMYOP	2	TRUE
998	rs74566099	A	G	A	G	0.947646	0.1931	0.0169059	0.0008	FALSE	FALSE	FALSE	ebi-a-GCST90001430	11	45953104	0.3932	3656	0.623499	IgD+ CD38dim B cell %lymphocyte	IgD+ CD38dim B cell %lymphocyte	IgD+ CD38dim B cell %lymphocyte || ||	TRUE	igd	45931553	1.02825e-14	0.122503	Hypertrophic cardiomyopathy || id:finngen_R9_I9_HYPERTROCARDMYOP	TRUE	reported	finngen_R9_I9_HYPERTROCARDMYOP	2	TRUE
999	rs79460469	T	C	T	C	2.15793	0.1363	0.00409611	0.015	FALSE	FALSE	FALSE	ebi-a-GCST90001430	11	57305574	0.1019	3656	0.1812	IgD+ CD38dim B cell %lymphocyte	IgD+ CD38dim B cell %lymphocyte	IgD+ CD38dim B cell %lymphocyte || ||	TRUE	igd	57538101	1.70098e-38	0.166317	Hypertrophic cardiomyopathy || id:finngen_R9_I9_HYPERTROCARDMYOP	TRUE	reported	finngen_R9_I9_HYPERTROCARDMYOP	2	TRUE
1000	rs79847151	T	C	T	C	0.273658	-0.008661	0.130553	0.1402	FALSE	FALSE	FALSE	ebi-a-GCST90001430	7	33802894	0.03514	3656	0.8053	IgD+ CD38dim B cell %lymphocyte	IgD+ CD38dim B cell %lymphocyte	IgD+ CD38dim B cell %lymphocyte || ||	TRUE	igd	33763282	5.68971e-06	0.060309	Hypertrophic cardiomyopathy || id:finngen_R9_I9_HYPERTROCARDMYOP	TRUE	reported	finngen_R9_I9_HYPERTROCARDMYOP	2	TRUE
1001	rs10203647	T	C	T	C	0.202833	0.03298	0.630765	0.5971	FALSE	FALSE	FALSE	ebi-a-GCST90001431	2	107543156	0.02546	3656	0.1952	IgD+ CD38- B cell %lymphocyte	IgD+ CD38- B cell %lymphocyte	IgD+ CD38- B cell %lymphocyte || ||	TRUE	igd	106926700	9.49445e-06	0.0458029	Hypertrophic cardiomyopathy || id:finngen_R9_I9_HYPERTROCARDMYOP	TRUE	reported	finngen_R9_I9_HYPERTROCARDMYOP	2	TRUE
1002	rs10213404	C	A	C	A	-0.224495	0.01301	0.334157	0.1812	FALSE	FALSE	FALSE	ebi-a-GCST90001431	4	104240255	0.03189	3656	0.683299	IgD+ CD38- B cell %lymphocyte	IgD+ CD38- B cell %lymphocyte	IgD+ CD38- B cell %lymphocyte || ||	TRUE	igd	103319098	2.08622e-06	0.0473129	Hypertrophic cardiomyopathy || id:finngen_R9_I9_HYPERTROCARDMYOP	TRUE	reported	finngen_R9_I9_HYPERTROCARDMYOP	2	TRUE
1003	rs1087254	G	A	G	A	-0.20449	-0.004926	0.580208	0.6037	FALSE	FALSE	FALSE	ebi-a-GCST90001431	3	107033296	0.02583	3656	0.8488	IgD+ CD38- B cell %lymphocyte	IgD+ CD38- B cell %lymphocyte	IgD+ CD38- B cell %lymphocyte || ||	TRUE	igd	107314449	3.06916e-06	0.0438243	Hypertrophic cardiomyopathy || id:finngen_R9_I9_HYPERTROCARDMYOP	TRUE	reported	finngen_R9_I9_HYPERTROCARDMYOP	2	TRUE
1004	rs111857153	C	G	C	G	0.727844	-0.0537	0.0173379	0.0062	FALSE	TRUE	FALSE	ebi-a-GCST90001431	15	63375237	0.1532	3656	0.7259	IgD+ CD38- B cell %lymphocyte	IgD+ CD38- B cell %lymphocyte	IgD+ CD38- B cell %lymphocyte || ||	TRUE	igd	63083038	2.02913e-08	0.129752	Hypertrophic cardiomyopathy || id:finngen_R9_I9_HYPERTROCARDMYOP	TRUE	reported	finngen_R9_I9_HYPERTROCARDMYOP	2	TRUE
1005	rs113002363	T	C	T	C	0.813868	-0.0005627	0.00876356	0.0491	FALSE	FALSE	FALSE	ebi-a-GCST90001431	11	68448137	0.05766	3656	0.9922	IgD+ CD38- B cell %lymphocyte	IgD+ CD38- B cell %lymphocyte	IgD+ CD38- B cell %lymphocyte || ||	TRUE	igd	68680669	8.82551e-06	0.183134	Hypertrophic cardiomyopathy || id:finngen_R9_I9_HYPERTROCARDMYOP	TRUE	reported	finngen_R9_I9_HYPERTROCARDMYOP	2	TRUE
1006	rs115766721	T	G	T	G	0.568887	0.2732	0.020056	0.0003	FALSE	FALSE	FALSE	ebi-a-GCST90001431	1	243548308	0.7207	3656	0.7047	IgD+ CD38- B cell %lymphocyte	IgD+ CD38- B cell %lymphocyte	IgD+ CD38- B cell %lymphocyte || ||	TRUE	igd	243385006	9.23868e-06	0.128293	Hypertrophic cardiomyopathy || id:finngen_R9_I9_HYPERTROCARDMYOP	TRUE	reported	finngen_R9_I9_HYPERTROCARDMYOP	2	TRUE
1007	rs11838934	G	A	G	A	-0.496461	-0.1303	0.067168	0.0373	FALSE	FALSE	FALSE	ebi-a-GCST90001431	13	32627358	0.06531	3656	0.04605	IgD+ CD38- B cell %lymphocyte	IgD+ CD38- B cell %lymphocyte	IgD+ CD38- B cell %lymphocyte || ||	TRUE	igd	32053221	4.64922e-07	0.0984992	Hypertrophic cardiomyopathy || id:finngen_R9_I9_HYPERTROCARDMYOP	TRUE	reported	finngen_R9_I9_HYPERTROCARDMYOP	2	TRUE
1008	rs11918229	G	A	G	A	0.201778	-0.05221	0.391703	0.0894	FALSE	FALSE	FALSE	ebi-a-GCST90001431	3	32192625	0.0437	3656	0.2323	IgD+ CD38- B cell %lymphocyte	IgD+ CD38- B cell %lymphocyte	IgD+ CD38- B cell %lymphocyte || ||	TRUE	igd	32151133	4.29536e-06	0.0438977	Hypertrophic cardiomyopathy || id:finngen_R9_I9_HYPERTROCARDMYOP	TRUE	reported	finngen_R9_I9_HYPERTROCARDMYOP	2	TRUE
1009	rs144298547	G	C	G	C	0.68648	0.04286	0.0217311	0.0278	FALSE	TRUE	FALSE	ebi-a-GCST90001431	15	67257392	0.0758	3656	0.5718	IgD+ CD38- B cell %lymphocyte	IgD+ CD38- B cell %lymphocyte	IgD+ CD38- B cell %lymphocyte || ||	TRUE	igd	66965054	8.34353e-09	0.119152	Hypertrophic cardiomyopathy || id:finngen_R9_I9_HYPERTROCARDMYOP	TRUE	reported	finngen_R9_I9_HYPERTROCARDMYOP	2	TRUE
1010	rs145008680	C	A	C	A	0.941357	-0.04278	0.010976	0.009	FALSE	FALSE	FALSE	ebi-a-GCST90001431	15	63141760	0.1309	3656	0.7438	IgD+ CD38- B cell %lymphocyte	IgD+ CD38- B cell %lymphocyte	IgD+ CD38- B cell %lymphocyte || ||	TRUE	igd	62849561	4.07455e-09	0.160064	Hypertrophic cardiomyopathy || id:finngen_R9_I9_HYPERTROCARDMYOP	TRUE	reported	finngen_R9_I9_HYPERTROCARDMYOP	2	TRUE
1011	rs147663430	C	T	C	T	0.591943	-0.1037	0.0205411	0.0023	FALSE	FALSE	FALSE	ebi-a-GCST90001431	15	68432551	0.2313	3656	0.654	IgD+ CD38- B cell %lymphocyte	IgD+ CD38- B cell %lymphocyte	IgD+ CD38- B cell %lymphocyte || ||	TRUE	igd	68140213	2.17686e-06	0.124981	Hypertrophic cardiomyopathy || id:finngen_R9_I9_HYPERTROCARDMYOP	TRUE	reported	finngen_R9_I9_HYPERTROCARDMYOP	2	TRUE
1012	rs149174045	A	G	A	G	1.59639	-0.04704	0.00821829	0.0126	FALSE	FALSE	FALSE	ebi-a-GCST90001431	11	50705199	0.1377	3656	0.7326	IgD+ CD38- B cell %lymphocyte	IgD+ CD38- B cell %lymphocyte	IgD+ CD38- B cell %lymphocyte || ||	TRUE	igd	50746028	1.12564e-27	0.146429	Hypertrophic cardiomyopathy || id:finngen_R9_I9_HYPERTROCARDMYOP	TRUE	reported	finngen_R9_I9_HYPERTROCARDMYOP	2	TRUE
1013	rs150493778	A	G	A	G	3.83532	-0.2049	0.000684326	0.0004	FALSE	FALSE	FALSE	ebi-a-GCST90001431	11	57967968	0.546	3656	0.707499	IgD+ CD38- B cell %lymphocyte	IgD+ CD38- B cell %lymphocyte	IgD+ CD38- B cell %lymphocyte || ||	TRUE	igd	58200496	3.24713e-73	0.211908	Hypertrophic cardiomyopathy || id:finngen_R9_I9_HYPERTROCARDMYOP	TRUE	reported	finngen_R9_I9_HYPERTROCARDMYOP	2	TRUE
1014	rs17241676	T	C	T	C	0.236804	0.02386	0.292611	0.4045	FALSE	FALSE	FALSE	ebi-a-GCST90001431	16	60406863	0.02515	3656	0.3428	IgD+ CD38- B cell %lymphocyte	IgD+ CD38- B cell %lymphocyte	IgD+ CD38- B cell %lymphocyte || ||	TRUE	igd	60372959	3.39211e-07	0.0464298	Hypertrophic cardiomyopathy || id:finngen_R9_I9_HYPERTROCARDMYOP	TRUE	reported	finngen_R9_I9_HYPERTROCARDMYOP	2	TRUE
1015	rs1804972	T	C	T	C	0.768166	0.01102	0.0190588	0.0339	FALSE	FALSE	FALSE	ebi-a-GCST90001431	11	60658301	0.06888	3656	0.8729	IgD+ CD38- B cell %lymphocyte	IgD+ CD38- B cell %lymphocyte	IgD+ CD38- B cell %lymphocyte || ||	TRUE	igd	60890829	6.12266e-10	0.124153	Hypertrophic cardiomyopathy || id:finngen_R9_I9_HYPERTROCARDMYOP	TRUE	reported	finngen_R9_I9_HYPERTROCARDMYOP	2	TRUE
1016	rs187248124	C	T	C	T	0.720269	0.576	0.0195937	0.0003	FALSE	FALSE	FALSE	ebi-a-GCST90001431	15	65368655	0.6756	3656	0.394	IgD+ CD38- B cell %lymphocyte	IgD+ CD38- B cell %lymphocyte	IgD+ CD38- B cell %lymphocyte || ||	TRUE	igd	65076317	8.98421e-09	0.125289	Hypertrophic cardiomyopathy || id:finngen_R9_I9_HYPERTROCARDMYOP	TRUE	reported	finngen_R9_I9_HYPERTROCARDMYOP	2	TRUE
1017	rs30410	G	A	G	A	-0.299416	0.002247	0.896229	0.9735	FALSE	FALSE	FALSE	ebi-a-GCST90001431	16	79627692	0.07702	3656	0.9767	IgD+ CD38- B cell %lymphocyte	IgD+ CD38- B cell %lymphocyte	IgD+ CD38- B cell %lymphocyte || ||	TRUE	igd	79593795	5.47318e-06	0.0658668	Hypertrophic cardiomyopathy || id:finngen_R9_I9_HYPERTROCARDMYOP	TRUE	reported	finngen_R9_I9_HYPERTROCARDMYOP	2	TRUE
1018	rs4971463	G	A	G	A	-0.20777	-0.004308	0.480613	0.4607	FALSE	FALSE	FALSE	ebi-a-GCST90001431	2	1116648	0.02469	3656	0.8615	IgD+ CD38- B cell %lymphocyte	IgD+ CD38- B cell %lymphocyte	IgD+ CD38- B cell %lymphocyte || ||	TRUE	igd	1120962	1.72703e-06	0.0434394	Hypertrophic cardiomyopathy || id:finngen_R9_I9_HYPERTROCARDMYOP	TRUE	reported	finngen_R9_I9_HYPERTROCARDMYOP	2	TRUE
1019	rs55756397	A	G	A	G	1.10396	0.1907	0.0144216	0.0056	FALSE	FALSE	FALSE	ebi-a-GCST90001431	11	60285564	0.1602	3656	0.2339	IgD+ CD38- B cell %lymphocyte	IgD+ CD38- B cell %lymphocyte	IgD+ CD38- B cell %lymphocyte || ||	TRUE	igd	60518091	4.45554e-19	0.123693	Hypertrophic cardiomyopathy || id:finngen_R9_I9_HYPERTROCARDMYOP	TRUE	reported	finngen_R9_I9_HYPERTROCARDMYOP	2	TRUE
1020	rs558524282	C	T	C	T	1.69471	0.01549	0.00504912	0.0071	FALSE	FALSE	FALSE	ebi-a-GCST90001431	11	62609104	0.1469	3656	0.9161	IgD+ CD38- B cell %lymphocyte	IgD+ CD38- B cell %lymphocyte	IgD+ CD38- B cell %lymphocyte || ||	TRUE	igd	62841632	3.08035e-23	0.170664	Hypertrophic cardiomyopathy || id:finngen_R9_I9_HYPERTROCARDMYOP	TRUE	reported	finngen_R9_I9_HYPERTROCARDMYOP	2	TRUE
1021	rs60617331	C	T	C	T	1.30478	-0.03718	0.00377312	0.0332	FALSE	FALSE	FALSE	ebi-a-GCST90001431	11	69715453	0.06954	3656	0.592899	IgD+ CD38- B cell %lymphocyte	IgD+ CD38- B cell %lymphocyte	IgD+ CD38- B cell %lymphocyte || ||	TRUE	igd	69900694	4.00857e-08	0.237645	Hypertrophic cardiomyopathy || id:finngen_R9_I9_HYPERTROCARDMYOP	TRUE	reported	finngen_R9_I9_HYPERTROCARDMYOP	2	TRUE
1022	rs62427638	T	C	T	C	-1.17832	-0.09835	0.0141119	0.1247	FALSE	FALSE	FALSE	ebi-a-GCST90001431	6	107332591	0.03749	3656	0.008744	IgD+ CD38- B cell %lymphocyte	IgD+ CD38- B cell %lymphocyte	IgD+ CD38- B cell %lymphocyte || ||	TRUE	igd	107011387	9.02381e-06	0.265427	Hypertrophic cardiomyopathy || id:finngen_R9_I9_HYPERTROCARDMYOP	TRUE	reported	finngen_R9_I9_HYPERTROCARDMYOP	2	TRUE
1023	rs74566099	A	G	A	G	0.947646	0.5767	0.0169059	0.0008	FALSE	FALSE	FALSE	ebi-a-GCST90001431	11	45953104	0.4026	3656	0.1521	IgD+ CD38- B cell %lymphocyte	IgD+ CD38- B cell %lymphocyte	IgD+ CD38- B cell %lymphocyte || ||	TRUE	igd	45931553	1.02825e-14	0.122503	Hypertrophic cardiomyopathy || id:finngen_R9_I9_HYPERTROCARDMYOP	TRUE	reported	finngen_R9_I9_HYPERTROCARDMYOP	2	TRUE
1024	rs79460469	T	C	T	C	2.15793	0.04344	0.00409611	0.015	FALSE	FALSE	FALSE	ebi-a-GCST90001431	11	57305574	0.1038	3656	0.675499	IgD+ CD38- B cell %lymphocyte	IgD+ CD38- B cell %lymphocyte	IgD+ CD38- B cell %lymphocyte || ||	TRUE	igd	57538101	1.70098e-38	0.166317	Hypertrophic cardiomyopathy || id:finngen_R9_I9_HYPERTROCARDMYOP	TRUE	reported	finngen_R9_I9_HYPERTROCARDMYOP	2	TRUE
1025	rs79847151	T	C	T	C	0.273658	-0.06149	0.130553	0.1402	FALSE	FALSE	FALSE	ebi-a-GCST90001431	7	33802894	0.03585	3656	0.086449	IgD+ CD38- B cell %lymphocyte	IgD+ CD38- B cell %lymphocyte	IgD+ CD38- B cell %lymphocyte || ||	TRUE	igd	33763282	5.68971e-06	0.060309	Hypertrophic cardiomyopathy || id:finngen_R9_I9_HYPERTROCARDMYOP	TRUE	reported	finngen_R9_I9_HYPERTROCARDMYOP	2	TRUE
1026	rs10203647	T	C	T	C	0.202833	0.04702	0.630765	0.5971	FALSE	FALSE	FALSE	ebi-a-GCST90001432	2	107543156	0.02513	3656	0.0614398	Unswitched memory B cell %lymphocyte	Unswitched memory B cell %lymphocyte	Unswitched memory B cell %lymphocyte || ||	TRUE	igd	106926700	9.49445e-06	0.0458029	Hypertrophic cardiomyopathy || id:finngen_R9_I9_HYPERTROCARDMYOP	TRUE	reported	finngen_R9_I9_HYPERTROCARDMYOP	2	TRUE
1027	rs10213404	C	A	C	A	-0.224495	-0.003864	0.334157	0.1812	FALSE	FALSE	FALSE	ebi-a-GCST90001432	4	104240255	0.03148	3656	0.9023	Unswitched memory B cell %lymphocyte	Unswitched memory B cell %lymphocyte	Unswitched memory B cell %lymphocyte || ||	TRUE	igd	103319098	2.08622e-06	0.0473129	Hypertrophic cardiomyopathy || id:finngen_R9_I9_HYPERTROCARDMYOP	TRUE	reported	finngen_R9_I9_HYPERTROCARDMYOP	2	TRUE
1028	rs1087254	G	A	G	A	-0.20449	-0.0124	0.580208	0.6037	FALSE	FALSE	FALSE	ebi-a-GCST90001432	3	107033296	0.02545	3656	0.626	Unswitched memory B cell %lymphocyte	Unswitched memory B cell %lymphocyte	Unswitched memory B cell %lymphocyte || ||	TRUE	igd	107314449	3.06916e-06	0.0438243	Hypertrophic cardiomyopathy || id:finngen_R9_I9_HYPERTROCARDMYOP	TRUE	reported	finngen_R9_I9_HYPERTROCARDMYOP	2	TRUE
1029	rs111857153	C	G	C	G	0.727844	0.03234	0.0173379	0.0062	FALSE	TRUE	FALSE	ebi-a-GCST90001432	15	63375237	0.1504	3656	0.8298	Unswitched memory B cell %lymphocyte	Unswitched memory B cell %lymphocyte	Unswitched memory B cell %lymphocyte || ||	TRUE	igd	63083038	2.02913e-08	0.129752	Hypertrophic cardiomyopathy || id:finngen_R9_I9_HYPERTROCARDMYOP	TRUE	reported	finngen_R9_I9_HYPERTROCARDMYOP	2	TRUE
1030	rs113002363	T	C	T	C	0.813868	0.00867	0.00876356	0.0491	FALSE	FALSE	FALSE	ebi-a-GCST90001432	11	68448137	0.05675	3656	0.8786	Unswitched memory B cell %lymphocyte	Unswitched memory B cell %lymphocyte	Unswitched memory B cell %lymphocyte || ||	TRUE	igd	68680669	8.82551e-06	0.183134	Hypertrophic cardiomyopathy || id:finngen_R9_I9_HYPERTROCARDMYOP	TRUE	reported	finngen_R9_I9_HYPERTROCARDMYOP	2	TRUE
1031	rs115766721	T	G	T	G	0.568887	0.5611	0.020056	0.0003	FALSE	FALSE	FALSE	ebi-a-GCST90001432	1	243548308	0.6977	3656	0.4213	Unswitched memory B cell %lymphocyte	Unswitched memory B cell %lymphocyte	Unswitched memory B cell %lymphocyte || ||	TRUE	igd	243385006	9.23868e-06	0.128293	Hypertrophic cardiomyopathy || id:finngen_R9_I9_HYPERTROCARDMYOP	TRUE	reported	finngen_R9_I9_HYPERTROCARDMYOP	2	TRUE
1032	rs11838934	G	A	G	A	-0.496461	-0.05954	0.067168	0.0373	FALSE	FALSE	FALSE	ebi-a-GCST90001432	13	32627358	0.06444	3656	0.3556	Unswitched memory B cell %lymphocyte	Unswitched memory B cell %lymphocyte	Unswitched memory B cell %lymphocyte || ||	TRUE	igd	32053221	4.64922e-07	0.0984992	Hypertrophic cardiomyopathy || id:finngen_R9_I9_HYPERTROCARDMYOP	TRUE	reported	finngen_R9_I9_HYPERTROCARDMYOP	2	TRUE
1033	rs11918229	G	A	G	A	0.201778	-0.0375	0.391703	0.0894	FALSE	FALSE	FALSE	ebi-a-GCST90001432	3	32192625	0.04315	3656	0.3849	Unswitched memory B cell %lymphocyte	Unswitched memory B cell %lymphocyte	Unswitched memory B cell %lymphocyte || ||	TRUE	igd	32151133	4.29536e-06	0.0438977	Hypertrophic cardiomyopathy || id:finngen_R9_I9_HYPERTROCARDMYOP	TRUE	reported	finngen_R9_I9_HYPERTROCARDMYOP	2	TRUE
1034	rs144298547	G	C	G	C	0.68648	0.03649	0.0217311	0.0278	FALSE	TRUE	FALSE	ebi-a-GCST90001432	15	67257392	0.07498	3656	0.6265	Unswitched memory B cell %lymphocyte	Unswitched memory B cell %lymphocyte	Unswitched memory B cell %lymphocyte || ||	TRUE	igd	66965054	8.34353e-09	0.119152	Hypertrophic cardiomyopathy || id:finngen_R9_I9_HYPERTROCARDMYOP	TRUE	reported	finngen_R9_I9_HYPERTROCARDMYOP	2	TRUE
1035	rs145008680	C	A	C	A	0.941357	-0.04958	0.010976	0.009	FALSE	FALSE	FALSE	ebi-a-GCST90001432	15	63141760	0.1284	3656	0.699401	Unswitched memory B cell %lymphocyte	Unswitched memory B cell %lymphocyte	Unswitched memory B cell %lymphocyte || ||	TRUE	igd	62849561	4.07455e-09	0.160064	Hypertrophic cardiomyopathy || id:finngen_R9_I9_HYPERTROCARDMYOP	TRUE	reported	finngen_R9_I9_HYPERTROCARDMYOP	2	TRUE
1036	rs147663430	C	T	C	T	0.591943	0.007315	0.0205411	0.0023	FALSE	FALSE	FALSE	ebi-a-GCST90001432	15	68432551	0.2258	3656	0.9742	Unswitched memory B cell %lymphocyte	Unswitched memory B cell %lymphocyte	Unswitched memory B cell %lymphocyte || ||	TRUE	igd	68140213	2.17686e-06	0.124981	Hypertrophic cardiomyopathy || id:finngen_R9_I9_HYPERTROCARDMYOP	TRUE	reported	finngen_R9_I9_HYPERTROCARDMYOP	2	TRUE
1037	rs149174045	A	G	A	G	1.59639	0.03543	0.00821829	0.0126	FALSE	FALSE	FALSE	ebi-a-GCST90001432	11	50705199	0.1365	3656	0.7952	Unswitched memory B cell %lymphocyte	Unswitched memory B cell %lymphocyte	Unswitched memory B cell %lymphocyte || ||	TRUE	igd	50746028	1.12564e-27	0.146429	Hypertrophic cardiomyopathy || id:finngen_R9_I9_HYPERTROCARDMYOP	TRUE	reported	finngen_R9_I9_HYPERTROCARDMYOP	2	TRUE
1038	rs150493778	A	G	A	G	3.83532	-0.1824	0.000684326	0.0004	FALSE	FALSE	FALSE	ebi-a-GCST90001432	11	57967968	0.5338	3656	0.7326	Unswitched memory B cell %lymphocyte	Unswitched memory B cell %lymphocyte	Unswitched memory B cell %lymphocyte || ||	TRUE	igd	58200496	3.24713e-73	0.211908	Hypertrophic cardiomyopathy || id:finngen_R9_I9_HYPERTROCARDMYOP	TRUE	reported	finngen_R9_I9_HYPERTROCARDMYOP	2	TRUE
1039	rs17241676	T	C	T	C	0.236804	0.0005469	0.292611	0.4045	FALSE	FALSE	FALSE	ebi-a-GCST90001432	16	60406863	0.02479	3656	0.9824	Unswitched memory B cell %lymphocyte	Unswitched memory B cell %lymphocyte	Unswitched memory B cell %lymphocyte || ||	TRUE	igd	60372959	3.39211e-07	0.0464298	Hypertrophic cardiomyopathy || id:finngen_R9_I9_HYPERTROCARDMYOP	TRUE	reported	finngen_R9_I9_HYPERTROCARDMYOP	2	TRUE
1040	rs1804972	T	C	T	C	0.768166	-0.008783	0.0190588	0.0339	FALSE	FALSE	FALSE	ebi-a-GCST90001432	11	60658301	0.06788	3656	0.8971	Unswitched memory B cell %lymphocyte	Unswitched memory B cell %lymphocyte	Unswitched memory B cell %lymphocyte || ||	TRUE	igd	60890829	6.12266e-10	0.124153	Hypertrophic cardiomyopathy || id:finngen_R9_I9_HYPERTROCARDMYOP	TRUE	reported	finngen_R9_I9_HYPERTROCARDMYOP	2	TRUE
1041	rs187248124	C	T	C	T	0.720269	0.107	0.0195937	0.0003	FALSE	FALSE	FALSE	ebi-a-GCST90001432	15	65368655	0.6525	3656	0.8697	Unswitched memory B cell %lymphocyte	Unswitched memory B cell %lymphocyte	Unswitched memory B cell %lymphocyte || ||	TRUE	igd	65076317	8.98421e-09	0.125289	Hypertrophic cardiomyopathy || id:finngen_R9_I9_HYPERTROCARDMYOP	TRUE	reported	finngen_R9_I9_HYPERTROCARDMYOP	2	TRUE
1042	rs30410	G	A	G	A	-0.299416	-0.02834	0.896229	0.9735	FALSE	FALSE	FALSE	ebi-a-GCST90001432	16	79627692	0.07588	3656	0.7088	Unswitched memory B cell %lymphocyte	Unswitched memory B cell %lymphocyte	Unswitched memory B cell %lymphocyte || ||	TRUE	igd	79593795	5.47318e-06	0.0658668	Hypertrophic cardiomyopathy || id:finngen_R9_I9_HYPERTROCARDMYOP	TRUE	reported	finngen_R9_I9_HYPERTROCARDMYOP	2	TRUE
1043	rs4971463	G	A	G	A	-0.20777	-0.01028	0.480613	0.4607	FALSE	FALSE	FALSE	ebi-a-GCST90001432	2	1116648	0.02434	3656	0.672901	Unswitched memory B cell %lymphocyte	Unswitched memory B cell %lymphocyte	Unswitched memory B cell %lymphocyte || ||	TRUE	igd	1120962	1.72703e-06	0.0434394	Hypertrophic cardiomyopathy || id:finngen_R9_I9_HYPERTROCARDMYOP	TRUE	reported	finngen_R9_I9_HYPERTROCARDMYOP	2	TRUE
1044	rs55756397	A	G	A	G	1.10396	0.1486	0.0144216	0.0056	FALSE	FALSE	FALSE	ebi-a-GCST90001432	11	60285564	0.1572	3656	0.3446	Unswitched memory B cell %lymphocyte	Unswitched memory B cell %lymphocyte	Unswitched memory B cell %lymphocyte || ||	TRUE	igd	60518091	4.45554e-19	0.123693	Hypertrophic cardiomyopathy || id:finngen_R9_I9_HYPERTROCARDMYOP	TRUE	reported	finngen_R9_I9_HYPERTROCARDMYOP	2	TRUE
[truncated: 16,787 more rows]
